# Supplementary material for: Transcriptomic insights into the low-salinity tolerance of the sea louse Caligus elongatus
Source: J Comp Physiol B. 2025 Feb 28;195(2):155–71. doi: 10.1007/s00360-025-01606-3 (PMC12069450; doi:10.1007/s00360-025-01606-3)
Supplement: Supplementary file 1 — Supplementary file1 Table S1: Primers used for qPCR and their efficiencies (XLSX 14 KB) [file 360_2025_1606_MOESM1_ESM.xlsx]

## Sheet: Sheet1 (2)
Gene symbol	Description	Primer FW	Primer RV	Efficiency
EIF1a	Eukaryotic translation initiation factor 1A	GGAAAGGAGGCAAGAATCGC	TCCCCAGCATCTTTGTCACT	2.01277
MTMR2	Myotubularin-related protein 2	GACTTTGTCTTCTGCTTGAGCC	TTCCTCACCATCATTCTGGACC	1.98862
TRINITY_DN102_c0_g2	Pyrroline-5-carboxylate reductase	CGGAAAAGATGAAGCCGAGT	ACGTCCGAGTTCTCCACCAC	1.99054
TRINITY_DN5159_c0_g1	Sodium-dependent glucose transporter	GCGCTCTTTTATCTCCTTCCTC	ATCCCTGAAGGTCCGTCAAA	2.07982
TRINITY_DN3715_c1_g2	Uncharacterized protein	ATCAAAATCCGTCCCATCGT	AGTGGTTGTAGGGGGTGCAG	1.97445
TRINITY_DN28120_c0_g2	Galactokinase	AATATGCCGGAGTTCCATGC	CTCCAGGGATCTGCAGTCAA	1.98367
TRINITY_DN8400_c0_g1	Glycine betaine transporter	TTACCGCAACGTCCTTCCTT	GTACTTCCCGTGCCTTCGAC	2.08239
TRINITY_DN22160_c0_g1	PKMYT	CGACGGTTCGGATCCTTAAT	GCCACTCTGGCACAAGCTC	1.96331
TRINITY_DN4598_c0_g1	Sucraseisomaltase	TCCAGAAGGACGACGAGGAT	CCCATTTTCCACCGTCATCT	2.02792
TRINITY_DN11882_c0_g1	Monocarboxylate transporter	CTGGAGCAGGATTCGGTAGC	ATGCCACGATGATTCCATTG	1.99652
TRINITY_DN3379_c0_g1	E3 ubiquitin-protein ligase SIAH1	CACCTGCTCTGCAACTCCTG	GGCACACCGGACAATGTATG	1.96995
