# Supplementary material for: Transcriptomic insights into the low-salinity tolerance of the sea louse Caligus elongatus
Source: J Comp Physiol B. 2025 Feb 28;195(2):155–71. doi: 10.1007/s00360-025-01606-3 (PMC12069450; doi:10.1007/s00360-025-01606-3)
Supplement: Supplementary file 5 — Supplementary file5 Table S5: Results from differential expression analysis (XLSX 18832 KB) [file 360_2025_1606_MOESM5_ESM.xlsx]

## Sheet: ReadMe
This files contains all the DeSEq2 results from "Transcriptomic insights into the low-salinity tolerance of the sea louse Caligus elongatus" by Borchel and Nilsen
The results for the various performed compaisons can be found in the different table sheets
The different number of genes in each table is due to the fact that each analysis was performed spereately, leading to individual pre-filtering.
The file consists of these sheets:
Adult-BW-vs-SW	Comparison of adult lice exposed to brackish water (23.5 ppt) and seawater (34 ppt)
Copepodid-BW-vs-SW	Comparison of copepodids exposed to brackish water (23.5 ppt) and seawater (34 ppt)
Adult+cops-BW-vs-SW	Effect of the salinity (brackish water or seawater), controlling for effcts of life stage
AdultFem_BW_Moribund_vs-active	Comparison of adult females exposed to brackish water (23.5 ppt), which were either moribund ("only microscopic movements") or actively swimming
SW-adult-vs-cop	Comparison of seawater-exposed lice (34 ppt), from the adult and the copepodid stage
Each sheet contains these columns:
Genename	Name of the gene in the assembly
log2FC	Log2 fold change of the first condition in comparison to the second condition
lfcSE	standard error of the fold change
padj1,5	adjusted p value for a logFcthreshold of 0.585, equal to a fold change of at least 1.5
padj0	adjusted p-value without a threshold for the fold change
AllCopBlast	best blast hit when blasting the predicted protein against a database containg all copepod proteins available at NCBI
EMLSAPblast	best blast hit when blasting the predicted protein against all Lepepoptheirus salmonis proteins (LSalAtl2s)

## Sheet: Adult-BW-vs-SW
Genename	log2FC	lfcSE	padj1,5	padj0	AllCopBlast	EMLSAPblast
TRINITY_DN9663_c0_g1	-0.298839	0.347466	1	0.780243	SET domain-containing protein SmydA-8-like [Lepeophtheirus salmonis]	EMLSAP00000011759
TRINITY_DN0_c0_g1	-0.372587	0.205152	1	0.405341	homeobox protein Nkx3.1like [Anolis carolinensis] [Lepeophtheirus salmonis]	EMLSAP00000006199
TRINITY_DN1_c0_g1	-0.356124	0.264712	1	0.597437	Putative LOC100643485 [Caligus rogercresseyi]	EMLSAP00000000796
TRINITY_DN1_c0_g2	1.06923	0.207637	1	7.26905e-05	zinc finger protein 629-like [Lepeophtheirus salmonis]	EMLSAP00000012826
TRINITY_DN10_c0_g1	0.351238	0.367923	1	0.746756	carboxylesterase 1E-like [Lepeophtheirus salmonis]	EMLSAP00000010508
TRINITY_DN10_c1_g1	0.0445317	0.289248	999	999	NA	NA
TRINITY_DN100_c0_g1	0.623501	0.159907	1	0.00771317	putative protein, similar to XP_002431082.1, partial [Lepeophtheirus salmonis]	EMLSAP00000010441
TRINITY_DN100_c0_g2	-0.241028	0.377059	999	999	NA	NA
TRINITY_DN100_c1_g1	-0.182034	0.369763	999	999	NA	NA
TRINITY_DN100_c2_g1	0.552951	0.342056	1	0.482978	TOP3 [Lepeophtheirus salmonis]	EMLSAP00000003780
TRINITY_DN1000_c0_g1	0.0344337	0.136923	1	0.952213	uncharacterized protein LOC121130241 isoform X2 [Lepeophtheirus salmonis]	NA
TRINITY_DN10000_c0_g1	-0.129569	0.382297	999	0.93048	NA	NA
TRINITY_DN10000_c1_g1	-0.201376	0.346856	1	0.869093	uncharacterized protein LOC121120661 isoform X2 [Lepeophtheirus salmonis]	EMLSAP00000003358
TRINITY_DN10000_c4_g1	-0.086002	0.342264	999	999	NA	NA
TRINITY_DN10001_c0_g1	-0.331627	0.340279	999	999	NA	NA
TRINITY_DN10002_c0_g1	0.0693091	0.209771	1	0.932712	NA	NA
TRINITY_DN10003_c4_g1	-0.118949	0.219125	1	0.879818	NA	NA
TRINITY_DN10004_c0_g1	-0.0367095	0.382329	1	0.982328	NA	NA
TRINITY_DN10005_c0_g1	0.145312	0.328604	999	999	NEO1 [Lepeophtheirus salmonis]	EMLSAP00000003860
TRINITY_DN10006_c0_g1	0.015595	0.235669	1	0.988462	FOSLN [Lepeophtheirus salmonis]	EMLSAP00000005896
TRINITY_DN10007_c0_g1	0.182915	0.193234	999	999	putative protein, similar to XP_002423857.1, partial [Lepeophtheirus salmonis]	EMLSAP00000002831
TRINITY_DN10009_c0_g1	0.214675	0.295392	999	999	homeobox protein ceh-19-like [Lepeophtheirus salmonis]	EMLSAP00000009843
TRINITY_DN1001_c0_g1	-1.18195	0.31326	1	0.0109821	FH1 FH2 domain-containing protein 3,FH1 FH2 domain-containing protein 1 [Lepeophtheirus salmonis]	EMLSAP00000004252
TRINITY_DN10010_c0_g1	0.432156	0.375617	1	0.673248	putative protein, similar to XP_003381363.1 [Lepeophtheirus salmonis]	EMLSAP00000000127
TRINITY_DN10011_c0_g1	-0.297643	0.294794	1	0.703693	NA	NA
TRINITY_DN10014_c0_g1	-0.98142	0.216382	1	0.000978192	Putative tick transposon, partial [Caligus rogercresseyi]	EMLSAP00000003018
TRINITY_DN10015_c0_g1	0.157841	0.144776	1	0.697713	unnamed protein product [Lepeophtheirus salmonis]	EMLSAP00000010521
TRINITY_DN10016_c0_g1	-0.50427	0.356514	1	0.549871	NA	NA
TRINITY_DN10017_c0_g1	0.0689292	0.264167	999	999	NA	NA
TRINITY_DN10019_c0_g1	0.122647	0.27145	1	0.902754	uncharacterized protein LOC121118277 [Lepeophtheirus salmonis]	EMLSAP00000002147
TRINITY_DN1002_c0_g1	-0.317451	0.314351	1	0.726778	uncharacterized protein LOC121130911 [Lepeophtheirus salmonis]	NA
TRINITY_DN1002_c2_g1	-0.839479	0.348397	1	0.206033	NA	NA
TRINITY_DN1002_c3_g1	-0.209974	0.381565	999	0.877826	NA	NA
TRINITY_DN10020_c0_g1	0.41702	0.370926	1	0.683527	NA	NA
TRINITY_DN10021_c1_g1	0.223821	0.214247	1	0.714171	NA	NA
TRINITY_DN10022_c0_g1	0.742462	0.36864	1	0.333347	NA	NA
TRINITY_DN10023_c0_g2	0.656573	0.31865	999	999	NA	NA
TRINITY_DN10024_c0_g1	-0.37453	0.381619	1	0.736916	putative golgin subfamily A member 6like protein 6like [Danio rerio] [Lepeophtheirus salmonis]	EMLSAP00000008421
TRINITY_DN10025_c0_g1	-0.171218	0.381678	1	0.903387	TWiK family of potassium channels protein 7-like isoform X1 [Lepeophtheirus salmonis]	EMLSAP00000001937
TRINITY_DN10027_c0_g1	0.668672	0.357352	1	0.384303	BTB POZ domaincontaining protein 7like [Nasonia vitripennis] [Lepeophtheirus salmonis]	EMLSAP00000011423
TRINITY_DN10028_c0_g1	0.0278798	0.377675	999	0.986947	NA	NA
TRINITY_DN10028_c0_g2	0.930802	0.364017	1	0.164295	NA	NA
TRINITY_DN10028_c1_g1	-0.181603	0.362027	1	0.888517	NA	NA
TRINITY_DN10028_c3_g1	0.0874793	0.345545	1	0.95187	NA	NA
TRINITY_DN10028_c3_g2	-0.730725	0.351683	999	999	NA	NA
TRINITY_DN10029_c0_g1	0.102709	0.344034	1	0.939452	unnamed protein product [Lepeophtheirus salmonis]	NA
TRINITY_DN1003_c0_g1	0.292766	0.209612	1	0.573799	putative protein, similar to XP_002517625.1 [Lepeophtheirus salmonis]	EMLSAP00000011741
TRINITY_DN10030_c0_g1	-0.0384273	0.371404	1	0.980768	NA	NA
TRINITY_DN10030_c1_g1	0.0767689	0.381387	1	0.962835	NA	NA
TRINITY_DN10030_c2_g1	0.174804	0.337113	1	0.88547	NA	NA
TRINITY_DN10030_c3_g1	-0.45342	0.378765	999	0.658569	NA	NA
TRINITY_DN10031_c0_g1	-0.268521	0.172212	1	0.505754	probable RNA-binding protein 19 [Lepeophtheirus salmonis]	EMLSAP00000004804
TRINITY_DN10032_c0_g1	-0.393859	0.382555	1	0.721332	NA	NA
TRINITY_DN10032_c0_g2	-0.115738	0.36453	999	999	NA	NA
TRINITY_DN10033_c0_g1	0.189659	0.358142	1	0.88337	NA	NA
TRINITY_DN10033_c3_g1	0.230873	0.37922	999	999	NA	NA
TRINITY_DN10034_c0_g1	0.0389664	0.343523	1	0.978516	NA	NA
TRINITY_DN10035_c0_g1	0.61323	0.225845	1	0.125245	NA	NA
TRINITY_DN10036_c0_g1	0.181925	0.380294	999	0.896132	uncharacterized protein LOC121118733 [Lepeophtheirus salmonis]	EMLSAP00000013005
TRINITY_DN10039_c0_g1	0.245498	0.373052	999	0.849549	putative protein, similar to XP_002431759.1 [Lepeophtheirus salmonis]	EMLSAP00000012214
TRINITY_DN1004_c0_g1	-0.152016	0.237552	1	0.852958	connector enhancer of kinase suppressor of ras 3-like isoform X1 [Lepeophtheirus salmonis]	EMLSAP00000006995
TRINITY_DN10040_c0_g1	0.0918512	0.365995	999	999	NA	NA
TRINITY_DN10041_c0_g1	0.113606	0.182973	1	0.857126	NA	NA
TRINITY_DN10041_c0_g2	-0.123724	0.221286	1	0.875129	hypothetical protein [Lepeophtheirus salmonis]	NA
TRINITY_DN10041_c1_g1	-0.177173	0.325651	1	0.879396	histone deacetylase 6-like [Lepeophtheirus salmonis]	EMLSAP00000010786
TRINITY_DN10041_c1_g2	0.506799	0.374212	999	999	NA	NA
TRINITY_DN10042_c2_g2	-1.61867	0.361375	1	0.00127982	NA	NA
TRINITY_DN10042_c2_g3	-0.293225	0.373323	1	0.807893	NA	NA
TRINITY_DN10042_c5_g1	0.895968	0.370933	999	999	NA	NA
TRINITY_DN10043_c0_g1	-0.559839	0.379051	1	0.54139	uncharacterized protein LOC121115660 [Lepeophtheirus salmonis]	EMLSAP00000012056
TRINITY_DN10045_c0_g1	0.0262265	0.184097	1	0.97374	uncharacterized protein LOC121120373 [Lepeophtheirus salmonis]	EMLSAP00000004731
TRINITY_DN10046_c0_g1	-0.0972805	0.293903	1	0.932536	NA	NA
TRINITY_DN10046_c0_g2	0.694799	0.326722	1	0.295607	NA	NA
TRINITY_DN10046_c1_g1	0.422947	0.370023	999	999	NA	NA
TRINITY_DN10048_c0_g1	0.620541	0.348818	1	0.419723	unnamed protein product [Lepeophtheirus salmonis]	EMLSAP00000011837
TRINITY_DN10048_c0_g2	0.665284	0.159058	1	0.00305115	unnamed protein product [Lepeophtheirus salmonis]	EMLSAP00000011837
TRINITY_DN10048_c1_g1	0.252321	0.366124	999	999	NA	NA
TRINITY_DN10049_c0_g1	0.12325	0.319054	1	0.918451	unnamed protein product [Lepeophtheirus salmonis]	EMLSAP00000002979
TRINITY_DN1005_c0_g1	0.297359	0.180427	1	0.470051	NA	NA
TRINITY_DN1005_c1_g1	-0.338875	0.23643	1	0.558553	NA	NA
TRINITY_DN1005_c2_g1	-0.0312166	0.377916	999	999	NA	NA
TRINITY_DN10050_c0_g1	-0.301159	0.381914	999	0.806687	NA	NA
TRINITY_DN10051_c0_g1	0.0127815	0.382575	999	0.994032	NA	NA
TRINITY_DN10052_c0_g1	0.44027	0.330338	1	0.601373	NA	NA
TRINITY_DN10054_c0_g1	0.0848494	0.335132	1	0.95187	uncharacterized protein LOC121118400 [Lepeophtheirus salmonis]	EMLSAP00000006111
TRINITY_DN10055_c0_g2	0.178248	0.31668	999	999	NA	NA
TRINITY_DN10055_c1_g1	0.257838	0.375539	999	0.840265	NA	NA
TRINITY_DN10056_c0_g1	0.183885	0.315946	1	0.868373	Uncharacterized protein FKW44_017604, partial [Caligus rogercresseyi]	EMLSAP00000005190
TRINITY_DN10056_c0_g2	0.81117	0.317134	1	0.165002	NA	NA
TRINITY_DN10056_c1_g1	0.0813948	0.291054	999	999	NA	NA
TRINITY_DN10057_c0_g1	1.09955	0.305351	1	0.0186432	NA	NA
TRINITY_DN10059_c0_g1	-0.69654	0.322757	1	0.136812	NA	NA
TRINITY_DN1006_c0_g1	0.0196143	0.0928487	1	0.961204	60S ribosomal protein L4Blike [Saccoglossus kowalevskii], partial [Lepeophtheirus salmonis]	EMLSAP00000009857
TRINITY_DN10060_c0_g1	0.145703	0.366979	1	0.916651	NA	NA
TRINITY_DN10061_c0_g2	0.13751	0.364306	999	999	NA	NA
TRINITY_DN10061_c1_g1	0.476532	0.33647	1	0.529236	NA	NA
TRINITY_DN10061_c1_g2	-0.1406	0.325529	999	999	NA	NA
TRINITY_DN10061_c2_g1	-0.583086	0.368969	999	999	NA	NA
TRINITY_DN10062_c0_g1	-0.260372	0.38171	1	0.841317	NA	NA
TRINITY_DN10062_c0_g2	-0.263621	0.305906	999	999	NA	NA
TRINITY_DN10063_c0_g3	-0.00295769	0.324632	1	0.998521	NA	NA
TRINITY_DN10063_c1_g1	-0.590164	0.382441	999	999	hypothetical protein [Lepeophtheirus salmonis]	EMLSAP00000012923
TRINITY_DN10064_c0_g1	0.727511	0.382292	1	0.366727	NA	NA
TRINITY_DN10064_c0_g2	-0.179304	0.370705	1	0.894291	NA	NA
TRINITY_DN10065_c0_g1	-0.591303	0.311996	1	0.376443	NA	NA
TRINITY_DN10068_c0_g1	-0.0799764	0.335601	1	0.955838	NA	NA
TRINITY_DN10069_c0_g1	-0.204575	0.361316	1	0.873265	NA	NA
TRINITY_DN10069_c0_g2	0.244747	0.37172	999	999	NA	NA
TRINITY_DN10069_c1_g1	0.558005	0.382544	999	999	NA	NA
TRINITY_DN10069_c2_g1	0.190081	0.378234	1	0.888517	NA	NA
TRINITY_DN10069_c3_g1	-0.235847	0.30648	999	999	NA	NA
TRINITY_DN1007_c0_g1	-0.121072	0.214189	1	0.873296	ubiquitin carboxylterminal hydrolase 20like [Megachile rotundata] [Lepeophtheirus salmonis]	EMLSAP00000010621
TRINITY_DN10070_c0_g1	-0.191193	0.379266	999	0.889022	NA	NA
TRINITY_DN10071_c0_g1	-0.0789117	0.123113	1	0.852834	keratinocyteassociated protein 2 [Bombyx mori] [Lepeophtheirus salmonis]	EMLSAP00000000394
TRINITY_DN10073_c0_g1	0.225149	0.192765	1	0.666233	coatomer subunit alpha [Nasonia vitripennis] [Lepeophtheirus salmonis]	EMLSAP00000008259
TRINITY_DN10074_c0_g1	1.05614	0.358908	1	0.0856767	NA	NA
TRINITY_DN10075_c0_g1	-0.330606	0.382525	999	0.778343	NA	NA
TRINITY_DN10075_c0_g2	-0.135697	0.204196	1	0.847018	uracil-DNA glycosylase-like [Lepeophtheirus salmonis]	NA
TRINITY_DN10076_c0_g1	0.101166	0.137738	1	0.826173	ATP synthase subunit b, mitochondrial precursor [Caligus clemensi]	EMLSAP00000009713
TRINITY_DN10077_c0_g1	-0.140075	0.155017	1	0.76474	putative protein, similar to XP_001656042.1 [Lepeophtheirus salmonis]	EMLSAP00000007675
TRINITY_DN10077_c0_g2	0.509745	0.344627	1	0.541449	nuclear factor erythroid 2-related factor 2-like isoform X2 [Lepeophtheirus salmonis]	EMLSAP00000007677
TRINITY_DN10078_c0_g1	0.156114	0.169223	1	0.760375	uncharacterized protein LOC121121746 [Lepeophtheirus salmonis]	EMLSAP00000005932
TRINITY_DN10079_c0_g1	-0.184165	0.189195	1	0.739996	nudE nuclear distribution E homolog 1 (A. nidulans) [Condylura cristata] [Lepeophtheirus salmonis]	EMLSAP00000005927
TRINITY_DN10079_c1_g1	0.230048	0.357741	1	0.852823	NA	NA
TRINITY_DN10079_c1_g3	0.639607	0.360064	1	0.423891	NA	NA
TRINITY_DN10079_c1_g4	0.0770834	0.359775	1	0.960598	NA	NA
TRINITY_DN10079_c2_g1	-0.403769	0.381698	999	0.70947	NA	NA
TRINITY_DN1008_c0_g1	0.0459579	0.213241	1	0.960515	hypothetical protein [Lepeophtheirus salmonis]	EMLSAP00000001530
TRINITY_DN10080_c0_g1	-0.147583	0.127277	1	0.670193	Vacuolar protein sorting-associated protein 29 [Caligus rogercresseyi]	EMLSAP00000012995
TRINITY_DN10081_c0_g1	0.172209	0.269704	1	0.853345	LOW QUALITY PROTEIN: WD repeat-containing protein 86-like [Lepeophtheirus salmonis]	EMLSAP00000012662
TRINITY_DN10082_c0_g1	0.201927	0.38072	1	0.88337	NA	NA
TRINITY_DN10082_c0_g2	-0.750356	0.172583	1	0.00184945	NA	NA
TRINITY_DN10083_c0_g2	0.434177	0.380107	999	999	gonadotropin-releasing hormone II receptor-like [Lepeophtheirus salmonis]	EMLSAP00000008808
TRINITY_DN10084_c2_g1	-0.735348	0.290144	1	0.169905	NA	NA
TRINITY_DN10085_c0_g1	0.000226472	0.187738	1	0.999703	putative LOC100869307 [Apis florea] [Lepeophtheirus salmonis]	EMLSAP00000007352
TRINITY_DN10087_c0_g1	0.114032	0.243207	1	0.898309	Ferritin light chain, oocyte isoform [Caligus clemensi]	EMLSAP00000006305
TRINITY_DN10088_c0_g1	0.239242	0.382065	999	0.855503	G-protein coupled receptor 54-like [Lepeophtheirus salmonis]	EMLSAP00000012259
TRINITY_DN10089_c0_g1	0.00571485	0.1982	1	0.994596	calmodulin [Lepeophtheirus salmonis]	EMLSAP00000002767
TRINITY_DN10089_c1_g1	0.655335	0.301423	1	0.280025	NA	NA
TRINITY_DN10089_c2_g2	0.0640982	0.33044	999	999	NA	NA
TRINITY_DN1009_c0_g1	-0.220574	0.221563	1	0.731174	NA	NA
TRINITY_DN10090_c0_g1	0.383083	0.382575	999	999	NA	NA
TRINITY_DN10090_c0_g2	-0.00163789	0.310992	1	0.998978	NA	NA
TRINITY_DN10090_c1_g2	0.0363571	0.364011	1	0.981527	NA	NA
TRINITY_DN10090_c2_g1	0.40548	0.351637	1	0.673333	NA	NA
TRINITY_DN10092_c0_g1	-0.0697539	0.332207	1	0.961256	uncharacterized protein LOC121117780 [Lepeophtheirus salmonis]	EMLSAP00000007544
TRINITY_DN10092_c1_g1	0.566936	0.286992	1	0.346641	uncharacterized protein LOC121116946 isoform X2 [Lepeophtheirus salmonis]	EMLSAP00000012469
TRINITY_DN10094_c0_g1	-0.188855	0.373326	999	999	NA	NA
TRINITY_DN10095_c0_g1	0.134952	0.281064	1	0.895532	NA	NA
TRINITY_DN10095_c1_g1	0.866195	0.379224	999	999	NA	NA
TRINITY_DN10097_c0_g1	-0.248176	0.328375	999	999	uncharacterized protein LOC121121384 [Lepeophtheirus salmonis]	EMLSAP00000009966
TRINITY_DN10098_c0_g1	-0.260171	0.251759	1	0.718799	NA	NA
TRINITY_DN10098_c2_g1	-0.337223	0.375549	999	999	NA	NA
TRINITY_DN10099_c0_g1	0.439063	0.354984	1	0.638062	NA	NA
TRINITY_DN10099_c0_g2	0.333273	0.30051	999	999	NA	NA
TRINITY_DN101_c0_g1	0.547659	0.188444	1	0.0894985	muscle calcium channel subunit alpha-1-like isoform X5 [Lepeophtheirus salmonis]	EMLSAP00000010843
TRINITY_DN101_c1_g1	-0.375863	0.30675	1	0.642462	muscle calcium channel subunit alpha-1-like [Lepeophtheirus salmonis]	EMLSAP00000004952
TRINITY_DN101_c1_g2	-0.490393	0.320244	1	0.518855	muscle calcium channel subunit alpha-1-like [Lepeophtheirus salmonis]	EMLSAP00000004952
TRINITY_DN101_c2_g1	-0.176585	0.379744	1	0.899383	NA	NA
TRINITY_DN1010_c0_g1	0.0302109	0.218485	1	0.974121	Longitudinals lacking protein-like, partial [Caligus rogercresseyi]	EMLSAP00000001228
TRINITY_DN1010_c0_g2	0.286053	0.190341	1	0.53016	Longitudinals lacking protein-like [Caligus rogercresseyi]	EMLSAP00000008482
TRINITY_DN1010_c0_g3	-0.76783	0.313792	1	0.0126465	Longitudinals lacking protein-like, partial [Caligus rogercresseyi]	EMLSAP00000001228
TRINITY_DN1010_c1_g1	0.357069	0.203545	1	0.428733	putative LOC100869307 [Apis florea] [Lepeophtheirus salmonis]	EMLSAP00000007352
TRINITY_DN10100_c0_g1	0.966444	0.271178	1	0.0195081	unnamed protein product [Lepeophtheirus salmonis]	EMLSAP00000004642
TRINITY_DN10100_c0_g2	0.850464	0.301286	1	0.103527	NA	NA
TRINITY_DN10100_c1_g1	0.192733	0.346755	999	999	NA	NA
TRINITY_DN10101_c0_g1	-0.110848	0.378324	1	0.941174	NA	NA
TRINITY_DN10102_c0_g1	-0.0284282	0.323544	1	0.984015	NA	NA
TRINITY_DN10102_c0_g2	0.589382	0.381536	999	0.515792	NA	NA
TRINITY_DN10102_c0_g3	-0.0154003	0.355546	999	999	NA	NA
TRINITY_DN10102_c1_g1	0.400653	0.382095	999	999	NA	NA
TRINITY_DN10102_c2_g1	0.4694	0.358477	999	999	NA	NA
TRINITY_DN10103_c0_g1	0.645931	0.379255	999	0.449399	hypothetical protein [Lepeophtheirus salmonis]	EMLSAP00000007765
TRINITY_DN10103_c1_g1	-0.361131	0.331339	999	999	NA	NA
TRINITY_DN10104_c0_g1	0.145354	0.380545	1	0.919634	NA	NA
TRINITY_DN10105_c0_g1	-0.0935886	0.363781	1	0.950616	hypothetical protein, partial [Lepeophtheirus salmonis]	EMLSAP00000004975
TRINITY_DN10106_c0_g1	-0.17384	0.382568	1	0.902369	uncharacterized protein LOC121115666 [Lepeophtheirus salmonis]	EMLSAP00000012051
TRINITY_DN10107_c0_g1	0.131404	0.381937	999	999	NA	NA
TRINITY_DN10108_c0_g1	0.986779	0.343086	1	0.094369	NA	NA
TRINITY_DN10109_c0_g1	0.108701	0.362884	1	0.939215	NA	NA
TRINITY_DN10109_c1_g1	-0.0114285	0.32584	999	999	NA	NA
TRINITY_DN10109_c3_g1	-0.448373	0.312532	1	0.558272	NA	NA
TRINITY_DN10109_c3_g2	0.192431	0.279156	999	999	NA	NA
TRINITY_DN1011_c0_g1	-0.357406	0.0983684	1	0.0164511	hypothetical protein, partial [Lepeophtheirus salmonis]	EMLSAP00000000760
TRINITY_DN10110_c0_g1	-0.00937415	0.343	999	999	NA	NA
TRINITY_DN10110_c1_g1	0.0657145	0.363765	999	999	putative protein, similar to XP_004444298.1 [Lepeophtheirus salmonis]	EMLSAP00000009833
TRINITY_DN10111_c0_g1	0.031352	0.254501	1	0.976812	hypothetical protein [Lepeophtheirus salmonis]	EMLSAP00000007619
TRINITY_DN10111_c1_g1	0.268224	0.382169	1	0.837068	NA	NA
TRINITY_DN10114_c0_g1	-0.0128306	0.115693	1	0.97938	Signal peptidase complex subunit 1 [Caligus rogercresseyi]	EMLSAP00000006052
TRINITY_DN10115_c0_g1	0.0188146	0.359367	1	0.991044	unnamed protein product [Lepeophtheirus salmonis]	EMLSAP00000004749
TRINITY_DN10115_c0_g2	-0.46187	0.366041	999	999	NA	NA
TRINITY_DN10115_c1_g1	0.33911	0.267766	1	0.627684	Uncharacterized protein FKW44_014470, partial [Caligus rogercresseyi]	NA
TRINITY_DN10116_c0_g1	-0.0234435	0.346639	1	0.988042	probable Na(+) H(+) antiporter nhx-9 [Lepeophtheirus salmonis]	EMLSAP00000002008
TRINITY_DN10117_c0_g1	0.378301	0.326635	1	0.670856	NA	NA
TRINITY_DN10117_c1_g1	-0.0331314	0.379891	999	0.984077	NA	NA
TRINITY_DN10118_c0_g1	0.721239	0.381476	999	999	alpha-1,4-N-acetylglucosaminyltransferase-like [Lepeophtheirus salmonis]	EMLSAP00000007981
TRINITY_DN10119_c0_g1	0.391061	0.32365	1	0.650165	NA	NA
TRINITY_DN1012_c0_g1	-0.00647951	0.12572	1	0.991482	uncharacterized protein C9orf85 homolog [Lepeophtheirus salmonis]	NA
TRINITY_DN1012_c1_g1	-0.238165	0.134012	1	0.420737	putative protein, similar to XP_002071429.1 [Lepeophtheirus salmonis]	EMLSAP00000006042
TRINITY_DN10120_c0_g1	-0.352166	0.373722	1	0.74872	NA	NA
TRINITY_DN10121_c0_g1	0.13409	0.20437	1	0.848897	putative LOC101073771 [Takifugu rubripes] [Lepeophtheirus salmonis]	EMLSAP00000009408
TRINITY_DN10121_c0_g2	0.333542	0.292106	1	0.677559	uncharacterized protein LOC121114681 [Lepeophtheirus salmonis]	EMLSAP00000004380
TRINITY_DN10121_c0_g3	0.354887	0.22405	1	0.497016	hypothetical protein TCAL_16683 [Tigriopus californicus]	NA
TRINITY_DN10121_c2_g1	-0.592352	0.361761	999	999	NA	NA
TRINITY_DN10121_c3_g1	0.00756757	0.382168	999	999	NA	NA
TRINITY_DN10121_c5_g1	-0.543755	0.379711	999	999	NA	NA
TRINITY_DN10122_c0_g1	0.156612	0.374578	999	999	visual system homeobox 2-like [Lepeophtheirus salmonis]	EMLSAP00000011960
TRINITY_DN10123_c0_g1	-0.448414	0.371155	1	0.649976	putative protein, similar to XP_002432181.1 [Lepeophtheirus salmonis]	EMLSAP00000005857
TRINITY_DN10124_c0_g1	1.49312	0.373942	1	0.00534315	cell wall protein DAN4-like isoform X1 [Lepeophtheirus salmonis]	EMLSAP00000010739
TRINITY_DN10125_c0_g1	0.0414427	0.171138	999	999	NA	NA
TRINITY_DN10126_c0_g1	0.173589	0.326984	999	999	NA	NA
TRINITY_DN10127_c0_g1	-0.711082	0.372815	1	0.367499	AGAP012342PAlike [Tribolium castaneum] [Lepeophtheirus salmonis]	EMLSAP00000011476
TRINITY_DN10128_c0_g1	-0.0800995	0.180926	1	0.905264	putative protein, similar to XP_002400307.1, partial [Lepeophtheirus salmonis]	EMLSAP00000001045
TRINITY_DN10129_c0_g1	-0.41726	0.313386	1	0.601913	NA	NA
TRINITY_DN10129_c1_g1	-0.0192389	0.319261	999	0.989894	NA	NA
TRINITY_DN1013_c0_g1	-0.098739	0.317979	1	0.937545	glutamate-gated chloride channel alpha subunit [Caligus rogercresseyi]	EMLSAP00000004922
TRINITY_DN1013_c1_g1	0.13417	0.210799	1	0.853345	LOW QUALITY PROTEIN: islet cell autoantigen 1-like [Lepeophtheirus salmonis]	EMLSAP00000012590
TRINITY_DN1013_c14_g1	0.0860057	0.382393	999	0.958144	NA	NA
TRINITY_DN1013_c2_g1	-0.178547	0.321936	1	0.877086	NA	NA
TRINITY_DN1013_c3_g1	0.403756	0.245136	1	0.470664	NA	NA
TRINITY_DN1013_c4_g1	-0.0869665	0.351043	999	999	NA	NA
TRINITY_DN1013_c4_g2	-0.832323	0.370729	1	0.230995	NA	NA
TRINITY_DN1013_c5_g1	-0.00186456	0.382574	1	0.998978	NA	NA
TRINITY_DN1013_c6_g1	-0.410594	0.3714	1	0.689971	NA	NA
TRINITY_DN1013_c6_g2	-0.0889459	0.381741	1	0.957156	NA	NA
TRINITY_DN1013_c8_g1	0.473592	0.380298	999	999	NA	NA
TRINITY_DN10130_c0_g1	0.376536	0.284769	1	0.604046	uncharacterized protein LOC121132327 [Lepeophtheirus salmonis]	EMLSAP00000004126
TRINITY_DN10131_c0_g1	0.510755	0.373921	1	0.588594	NA	NA
TRINITY_DN10131_c0_g2	-0.544892	0.365656	1	0.538923	NA	NA
TRINITY_DN10132_c0_g1	-0.0668436	0.118174	1	0.873282	Actin-related protein 6 [Caligus clemensi]	EMLSAP00000000036
TRINITY_DN10133_c0_g1	-0.429516	0.332997	1	0.617113	NA	NA
TRINITY_DN10133_c1_g1	-0.143223	0.312688	1	0.901213	NA	NA
TRINITY_DN10134_c0_g1	0.00323631	0.380867	1	0.998678	retinoid isomerohydrolase-like [Lepeophtheirus salmonis]	EMLSAP00000002273
TRINITY_DN10135_c0_g1	0.119625	0.381534	999	999	protein tipE-like [Lepeophtheirus salmonis]	EMLSAP00000006781
TRINITY_DN10136_c0_g1	-0.23948	0.381595	999	999	NA	NA
TRINITY_DN10136_c1_g1	0.599572	0.381948	999	999	NA	NA
TRINITY_DN10136_c5_g1	-0.0384694	0.283294	999	999	NA	NA
TRINITY_DN10137_c0_g1	-0.0103534	0.36332	1	0.994708	NA	NA
TRINITY_DN10137_c0_g2	0.112643	0.358363	999	999	NA	NA
TRINITY_DN10137_c1_g1	0.119037	0.370055	999	0.933532	NA	NA
TRINITY_DN10138_c0_g2	-0.438483	0.3775	999	999	NA	NA
TRINITY_DN10138_c1_g1	-0.111004	0.370134	999	999	NA	NA
TRINITY_DN10138_c1_g2	-0.266029	0.278295	999	999	NA	NA
TRINITY_DN10138_c2_g1	-0.223525	0.252495	999	999	NA	NA
TRINITY_DN10138_c3_g1	-0.105507	0.263976	999	999	NA	NA
TRINITY_DN10139_c0_g1	-0.102183	0.304186	999	999	NA	NA
TRINITY_DN10139_c0_g3	-1.05322	0.355519	1	0.0197983	NA	NA
TRINITY_DN1014_c0_g1	-0.357643	0.333346	1	0.705672	NA	NA
TRINITY_DN1014_c1_g1	0.880328	0.322576	1	0.124065	cell wall protein DAN4-like [Lepeophtheirus salmonis]	EMLSAP00000000266
TRINITY_DN10140_c0_g1	0.011832	0.363258	1	0.994118	neural cell adhesion molecule 2-like [Lepeophtheirus salmonis]	EMLSAP00000006581
TRINITY_DN10141_c0_g1	-0.223011	0.382573	999	999	NA	NA
TRINITY_DN10141_c0_g2	-0.168006	0.353843	1	0.896713	NA	NA
TRINITY_DN10141_c0_g3	-0.23332	0.354695	999	999	NA	NA
TRINITY_DN10142_c0_g1	-0.345412	0.36059	1	0.746356	NA	NA
TRINITY_DN10143_c0_g1	0.588362	0.38246	999	999	NA	NA
TRINITY_DN10144_c0_g1	0.35618	0.311434	1	0.676429	NA	NA
TRINITY_DN10144_c0_g2	-0.500053	0.345269	1	0.554505	NA	NA
TRINITY_DN10144_c1_g1	-0.614774	0.377847	1	0.479585	NA	NA
TRINITY_DN10145_c0_g1	-0.171513	0.37854	1	0.902325	neuroblast differentiation-associated protein AHNAK-like [Eurytemora affinis]	NA
TRINITY_DN10146_c0_g1	0.463761	0.382449	1	0.649028	NA	NA
TRINITY_DN10147_c0_g1	0.211093	0.193179	999	999	NA	NA
TRINITY_DN10149_c0_g1	-0.223179	0.382175	1	0.868059	NA	NA
TRINITY_DN1015_c0_g1	1.20281	0.215859	1	1.02242e-05	solute carrier family 12 member 2-like isoform X1 [Lepeophtheirus salmonis]	EMLSAP00000003059
TRINITY_DN1015_c0_g2	0.894514	0.360455	1	0.181408	solute carrier family 12 member 3-like [Lepeophtheirus salmonis]	EMLSAP00000003059
TRINITY_DN1015_c1_g1	0.234424	0.175557	1	0.600549	SET domain containing (lysine methyltransferase) 7 [Monodelphis domestica] [Lepeophtheirus salmonis]	EMLSAP00000008252
TRINITY_DN1015_c2_g1	0.0965256	0.197163	1	0.892267	solute carrier family 2, facilitated glucose transporter member 10-like [Lepeophtheirus salmonis]	EMLSAP00000001957
TRINITY_DN10150_c0_g1	0.298601	0.372886	999	999	NA	NA
TRINITY_DN10151_c0_g1	-0.77699	0.277704	1	0.108213	Notch-regulated ankyrin repeat-containing protein B [Caligus rogercresseyi]	EMLSAP00000011839
TRINITY_DN10153_c0_g1	-0.0581052	0.263398	999	999	NA	NA
TRINITY_DN10153_c0_g2	-0.306751	0.377909	999	999	NA	NA
TRINITY_DN10153_c3_g1	0.047409	0.333891	999	999	NA	NA
TRINITY_DN10153_c4_g1	-0.0628319	0.367763	999	999	NA	NA
TRINITY_DN10153_c6_g1	-0.23385	0.319119	999	999	NA	NA
TRINITY_DN10154_c0_g1	-0.106972	0.381808	1	0.944705	NA	NA
TRINITY_DN10154_c1_g2	0.152955	0.321602	999	0.895639	NA	NA
TRINITY_DN10155_c0_g1	0.170453	0.36662	999	0.898847	zwei Ig domain protein zig-8-like [Lepeophtheirus salmonis]	EMLSAP00000005250
TRINITY_DN10157_c0_g2	0.149233	0.316297	999	999	NA	NA
TRINITY_DN10157_c1_g1	-0.0420604	0.382257	999	999	NA	NA
TRINITY_DN10157_c1_g2	0.698778	0.344624	1	0.266234	NA	NA
TRINITY_DN10157_c1_g3	0.331012	0.36808	999	0.764324	NA	NA
TRINITY_DN10157_c1_g4	-0.308384	0.367453	999	999	NA	NA
TRINITY_DN10157_c2_g1	-0.215265	0.356035	999	999	NA	NA
TRINITY_DN10157_c2_g2	0.0801742	0.338112	999	999	NA	NA
TRINITY_DN10157_c3_g1	0.0735708	0.344564	999	999	NA	NA
TRINITY_DN10157_c3_g2	-0.261646	0.363266	1	0.831224	NA	NA
TRINITY_DN10157_c4_g1	-1.31268	0.34041	1	0.00884977	NA	NA
TRINITY_DN10158_c0_g1	-0.172188	0.338265	1	0.887352	NA	NA
TRINITY_DN10158_c0_g2	-0.365902	0.311206	1	0.631095	NA	NA
TRINITY_DN10158_c1_g1	0.0144848	0.381968	999	0.993244	NA	NA
TRINITY_DN10159_c0_g1	-0.349983	0.337407	1	0.717238	NA	NA
TRINITY_DN10159_c3_g1	-0.339074	0.326837	999	999	NA	NA
TRINITY_DN1016_c0_g1	-0.00733055	0.102672	1	0.987201	Ubiquitin carboxyl-terminal hydrolase 14 [Lepeophtheirus salmonis]	EMLSAP00000006017
TRINITY_DN10160_c0_g2	0.218117	0.312511	1	0.837764	ADP-ribosylation factor-binding protein GGA1-like isoform X1 [Lepeophtheirus salmonis]	EMLSAP00000000229
TRINITY_DN10161_c0_g2	0.40875	0.367918	1	0.687845	NA	NA
TRINITY_DN10162_c0_g1	0.151693	0.378118	1	0.915009	NA	NA
TRINITY_DN10163_c0_g1	-0.32922	0.382577	1	0.775357	NA	NA
TRINITY_DN10163_c0_g2	-0.175882	0.38257	1	0.90094	NA	NA
TRINITY_DN10163_c0_g3	0.335308	0.278559	999	999	NA	NA
TRINITY_DN10163_c1_g1	-0.294659	0.382351	999	0.814575	NA	NA
TRINITY_DN10164_c0_g1	-0.0869058	0.382503	1	0.9578	uncharacterized protein LOC121115060 [Lepeophtheirus salmonis]	EMLSAP00000012921
TRINITY_DN10164_c0_g2	0.0654905	0.357282	1	0.966453	putative protein, similar to XP_001031067.1 [Lepeophtheirus salmonis]	EMLSAP00000012921
TRINITY_DN10165_c0_g1	0.311475	0.304234	1	0.721929	NA	NA
TRINITY_DN10166_c0_g1	0.160187	0.120038	1	0.600646	putative protein, similar to XP_002423235.1 [Lepeophtheirus salmonis]	EMLSAP00000004857
TRINITY_DN10166_c1_g1	0.0774881	0.203778	1	0.920468	FK506-binding protein 1A [Lepeophtheirus salmonis]	EMLSAP00000004857
TRINITY_DN10167_c0_g1	-0.241836	0.299861	1	0.800355	unnamed protein product [Lepeophtheirus salmonis]	EMLSAP00000000121
TRINITY_DN10168_c0_g1	0.241878	0.376562	999	0.852823	NA	NA
TRINITY_DN1017_c0_g1	-0.101106	0.150988	1	0.846071	oxysterolbinding proteinrelated protein 8like [Musca domestica] [Lepeophtheirus salmonis]	EMLSAP00000008469
TRINITY_DN1017_c1_g1	0.761373	0.337829	1	0.253005	electrogenic sodium bicarbonate cotransporter 1-like isoform X2 [Lepeophtheirus salmonis]	EMLSAP00000012101
TRINITY_DN1017_c12_g1	-0.32112	0.30094	999	999	NA	NA
TRINITY_DN1017_c14_g1	0.0566768	0.380073	999	0.972738	NA	NA
TRINITY_DN1017_c18_g1	0.0454456	0.357287	999	999	NA	NA
TRINITY_DN1017_c2_g1	0.0561174	0.226457	1	0.953137	aldehyde dehydrogenase 7 family, member A1like [Tribolium castaneum] [Lepeophtheirus salmonis]	EMLSAP00000004923
TRINITY_DN1017_c2_g2	0.164554	0.375791	1	0.906695	NA	NA
TRINITY_DN1017_c3_g1	0.100144	0.364939	1	0.946089	NA	NA
TRINITY_DN1017_c3_g2	0.125966	0.36419	999	999	NA	NA
TRINITY_DN1017_c3_g3	0.27889	0.263342	1	0.709294	hypothetical protein [Lepeophtheirus salmonis]	EMLSAP00000012042
TRINITY_DN1017_c4_g1	0.177445	0.32233	999	999	NA	NA
TRINITY_DN1017_c5_g1	0.0644817	0.358523	1	0.967141	NA	NA
TRINITY_DN1017_c6_g2	-0.384764	0.351757	1	0.69687	NA	NA
TRINITY_DN1017_c9_g1	-0.359342	0.377948	999	999	NA	NA
TRINITY_DN10170_c0_g1	-0.167251	0.273335	1	0.85944	NA	NA
TRINITY_DN10171_c0_g1	0.248005	0.345829	1	0.831555	unnamed protein product [Lepeophtheirus salmonis]	EMLSAP00000012980
TRINITY_DN10171_c0_g2	-0.083725	0.334875	999	999	NA	NA
TRINITY_DN10172_c0_g1	0.158389	0.272074	1	0.868373	transmembrane channel-like protein 1 [Lepeophtheirus salmonis]	EMLSAP00000010126
TRINITY_DN10173_c0_g1	0.162091	0.3692	1	0.906122	unnamed protein product [Lepeophtheirus salmonis]	EMLSAP00000000630
TRINITY_DN10173_c0_g2	0.516289	0.365437	1	0.568082	NA	NA
TRINITY_DN10174_c0_g1	-0.385612	0.29108	1	0.603621	Spermine synthase [Caligus clemensi]	EMLSAP00000006367
TRINITY_DN10174_c0_g2	-0.222879	0.290985	1	0.815636	Spermine synthase [Caligus rogercresseyi]	EMLSAP00000000528
TRINITY_DN10175_c0_g1	0.140024	0.364666	999	999	NA	NA
TRINITY_DN10176_c0_g1	0.0498117	0.366711	1	0.974169	NA	NA
TRINITY_DN10176_c0_g2	-0.128469	0.371315	999	999	NA	NA
TRINITY_DN10176_c1_g1	-0.289107	0.36373	999	999	NA	NA
TRINITY_DN10176_c9_g1	0.402944	0.318329	999	999	NA	NA
TRINITY_DN10177_c0_g1	-0.421287	0.285479	1	0.543675	NA	NA
TRINITY_DN10178_c0_g1	-1.10368	0.382578	1	0.0856767	NA	NA
TRINITY_DN10178_c1_g1	0.114032	0.339072	999	0.930964	NA	NA
TRINITY_DN10178_c2_g1	-0.202507	0.353963	1	0.871216	NA	NA
TRINITY_DN10178_c2_g2	-0.0661412	0.382337	1	0.968673	Uncharacterized protein FKW44_014741 [Caligus rogercresseyi]	NA
TRINITY_DN10178_c2_g3	-0.542246	0.365079	999	0.525369	NA	NA
TRINITY_DN10179_c0_g1	0.567045	0.31701	999	999	NA	NA
TRINITY_DN1018_c0_g1	-0.128427	0.124126	1	0.718034	NA	NA
TRINITY_DN1018_c0_g2	0.257273	0.155135	1	0.465676	plexin A [Tribolium castaneum] [Lepeophtheirus salmonis]	EMLSAP00000009512
TRINITY_DN1018_c1_g1	0.237093	0.305378	1	0.811559	NA	NA
TRINITY_DN1018_c10_g1	0.21675	0.344786	1	0.855503	NA	NA
TRINITY_DN1018_c2_g1	0.152423	0.184895	1	0.793322	uncharacterized protein LOC121128241 isoform X2 [Lepeophtheirus salmonis]	EMLSAP00000004224
TRINITY_DN1018_c21_g1	-0.262716	0.358597	999	999	NA	NA
TRINITY_DN1018_c21_g2	-0.440379	0.37715	999	999	NA	NA
TRINITY_DN1018_c3_g1	-0.16093	0.160747	1	0.729812	NA	NA
TRINITY_DN1018_c4_g1	-0.270677	0.294371	1	0.760965	NA	NA
TRINITY_DN1018_c5_g1	0.0900793	0.172355	1	0.883911	Cyclin-Y [Caligus clemensi]	EMLSAP00000000187
TRINITY_DN1018_c8_g1	-0.0473055	0.298206	999	999	NA	NA
TRINITY_DN10180_c0_g1	-0.275969	0.191539	1	0.557416	uncharacterized protein LOC121126632 [Lepeophtheirus salmonis]	EMLSAP00000012526
TRINITY_DN10180_c0_g2	0.0136979	0.382577	999	999	NA	NA
TRINITY_DN10180_c1_g1	-0.237425	0.382189	1	0.85711	NA	NA
TRINITY_DN10180_c1_g2	0.70617	0.366842	1	0.366727	NA	NA
TRINITY_DN10180_c2_g1	0.562522	0.314739	1	0.418934	NA	NA
TRINITY_DN10180_c3_g1	0.292035	0.335449	999	999	NA	NA
TRINITY_DN10180_c9_g1	0.197022	0.378817	999	999	NA	NA
TRINITY_DN10181_c0_g1	-0.0647034	0.311698	999	999	NA	NA
TRINITY_DN10181_c2_g1	-0.305337	0.350683	999	999	NA	NA
TRINITY_DN10181_c3_g1	-0.567984	0.342389	1	0.466351	NA	NA
TRINITY_DN10184_c0_g1	0.302185	0.317651	1	0.748097	NA	NA
TRINITY_DN10185_c0_g1	-0.254719	0.261235	1	0.739308	nicotinic acetylcholine receptor beta-1 subunit [Lepeophtheirus salmonis]	EMLSAP00000007263
TRINITY_DN10186_c1_g1	0.130961	0.332342	999	999	NA	NA
TRINITY_DN10187_c0_g1	0.509605	0.373857	1	0.588408	NA	NA
TRINITY_DN10189_c0_g1	-0.235615	0.169127	1	0.575909	HRAS-like suppressor 3 [Caligus clemensi]	EMLSAP00000007189
TRINITY_DN10189_c1_g1	0.541316	0.379511	1	0.554505	NA	NA
TRINITY_DN10189_c2_g1	0.188958	0.382552	1	0.890201	NA	NA
TRINITY_DN1019_c0_g1	0.835989	0.361734	1	0.233595	membrane-associated guanylate kinase, WW and PDZ domain-containing protein 3-like isoform X2 [Lepeophtheirus salmonis]	EMLSAP00000010094
TRINITY_DN10190_c0_g1	-0.390143	0.255656	1	0.520828	NA	NA
TRINITY_DN10191_c0_g1	-0.658455	0.353472	1	0.388261	NA	NA
TRINITY_DN10192_c0_g1	-0.0330801	0.27751	1	0.97766	NA	NA
TRINITY_DN10194_c0_g1	0.0524641	0.365937	999	999	NA	NA
TRINITY_DN10195_c0_g1	-0.135546	0.286973	1	0.897083	NA	NA
TRINITY_DN10195_c0_g2	-0.389118	0.293287	999	999	NA	NA
TRINITY_DN10195_c0_g3	-0.416118	0.322216	999	999	NA	NA
TRINITY_DN10195_c1_g1	0.317147	0.361169	1	0.77274	NA	NA
TRINITY_DN10195_c2_g2	0.124642	0.355676	1	0.928075	NA	NA
TRINITY_DN10195_c2_g3	0.205452	0.323504	1	0.853648	NA	NA
TRINITY_DN10196_c0_g1	-0.380226	0.33067	1	0.673675	NA	NA
TRINITY_DN10197_c0_g1	-0.0166613	0.0930822	1	0.967339	SFRS3 [Lepeophtheirus salmonis]	EMLSAP00000005276
TRINITY_DN10198_c0_g1	0.24015	0.245876	1	0.738854	target of EGR1 protein 1-like [Lepeophtheirus salmonis]	EMLSAP00000005132
TRINITY_DN10199_c0_g1	0.332871	0.23233	1	0.558576	G protein-coupled receptor kinase 1-like isoform X2 [Lepeophtheirus salmonis]	EMLSAP00000001073
TRINITY_DN102_c0_g1	0.375238	0.105578	1	0.0197983	nterminal asparagine amidohydrolase [Ictalurus punctatus], partial [Lepeophtheirus salmonis]	EMLSAP00000004489
TRINITY_DN102_c0_g2	1.10662	0.118248	0.0109713	7.05009e-17	Pyrroline-5-carboxylate reductase [Caligus clemensi]	EMLSAP00000000203
TRINITY_DN102_c0_g3	0.0558918	0.323054	999	999	NA	NA
TRINITY_DN102_c1_g1	0.883073	0.257372	1	0.0270262	RNA-binding protein Musashi homolog Rbp6-like isoform X2 [Lepeophtheirus salmonis]	EMLSAP00000005340
TRINITY_DN102_c11_g1	0.253307	0.241206	1	0.712395	NA	NA
TRINITY_DN102_c14_g1	-0.226228	0.355896	999	999	NA	NA
TRINITY_DN102_c15_g1	0.0283896	0.303751	1	0.982721	NA	NA
TRINITY_DN102_c16_g1	0.166003	0.335286	999	999	NA	NA
TRINITY_DN102_c2_g1	-0.825957	0.224183	1	0.014226	uncharacterized protein LOC121120056 [Lepeophtheirus salmonis]	EMLSAP00000006687
TRINITY_DN102_c21_g1	0.188872	0.356232	999	999	NA	NA
TRINITY_DN102_c3_g1	-0.116508	0.354308	999	999	NA	NA
TRINITY_DN102_c30_g1	0.0594849	0.349077	999	999	NA	NA
TRINITY_DN102_c33_g1	0.136442	0.355664	1	0.919316	NA	NA
TRINITY_DN102_c37_g1	0.47151	0.212127	1	0.263337	NA	NA
TRINITY_DN102_c4_g1	0.607118	0.230402	1	0.143417	NA	NA
TRINITY_DN102_c5_g1	-0.0322906	0.382276	1	0.984601	NA	NA
TRINITY_DN102_c6_g1	0.343372	0.35082	1	0.737809	NA	NA
TRINITY_DN102_c7_g1	-0.259169	0.20443	1	0.626585	REEP1_2_3_4 [Lepeophtheirus salmonis]	EMLSAP00000012001
TRINITY_DN102_c7_g2	0.215695	0.379648	1	0.872772	NA	NA
TRINITY_DN102_c8_g1	-0.986872	0.35298	1	0.108083	NA	NA
TRINITY_DN1020_c0_g1	0.0722736	0.1094	1	0.848249	LAG1 longevity assurance homolog 6 [Caligus clemensi]	EMLSAP00000002709
TRINITY_DN1020_c0_g2	-0.304841	0.379474	1	0.797948	uncharacterized protein LOC121128862 [Lepeophtheirus salmonis]	EMLSAP00000008411
TRINITY_DN1020_c1_g1	0.404711	0.176366	1	0.240328	GYG1 [Lepeophtheirus salmonis]	EMLSAP00000007254
TRINITY_DN1020_c1_g2	-0.307789	0.106071	1	0.089647	dnaJ homolog subfamily C member 11-like [Lepeophtheirus salmonis]	EMLSAP00000012285
TRINITY_DN1020_c2_g1	-0.279472	0.263382	1	0.709162	NA	NA
TRINITY_DN10200_c1_g1	-0.331904	0.370499	1	0.766857	NA	NA
TRINITY_DN10201_c0_g1	-0.0768719	0.357757	1	0.960578	unnamed protein product [Lepeophtheirus salmonis]	EMLSAP00000002642
TRINITY_DN10202_c0_g1	-0.145789	0.355014	1	0.913735	protein turtle homolog B-like [Lepeophtheirus salmonis]	EMLSAP00000011552
TRINITY_DN10204_c0_g1	0.0411635	0.318721	1	0.975356	NA	NA
TRINITY_DN10204_c1_g1	0.131447	0.270784	999	999	NA	NA
TRINITY_DN10205_c0_g1	-0.0207494	0.370741	999	0.990852	NA	NA
TRINITY_DN10205_c1_g1	-0.852753	0.379267	999	0.261498	NA	NA
TRINITY_DN10205_c2_g1	-0.41537	0.377096	999	0.694758	NA	NA
TRINITY_DN10205_c4_g1	0.0450988	0.381541	999	999	NA	NA
TRINITY_DN10206_c0_g1	-0.239339	0.365951	1	0.849549	NA	NA
TRINITY_DN10207_c0_g1	0.363131	0.331903	1	0.696242	NA	NA
TRINITY_DN10207_c1_g1	0.101864	0.37855	1	0.946722	NA	NA
TRINITY_DN10207_c2_g1	-0.0145924	0.382304	999	999	NA	NA
TRINITY_DN10208_c0_g1	0.23296	0.26878	1	0.776963	Uncharacterized protein FKW44_004583 [Caligus rogercresseyi]	NA
TRINITY_DN10208_c0_g2	0.383895	0.33563	999	999	NA	NA
TRINITY_DN10208_c1_g1	-0.253868	0.327898	1	0.812399	NA	NA
TRINITY_DN10209_c0_g1	-0.297752	0.197377	1	0.527527	NA	NA
TRINITY_DN10209_c1_g1	0.354309	0.368062	999	999	NA	NA
TRINITY_DN10209_c1_g2	0.506695	0.369482	999	999	NA	NA
TRINITY_DN10209_c2_g1	-0.353345	0.381321	999	0.759418	NA	NA
TRINITY_DN1021_c0_g1	0.108212	0.181631	1	0.864715	putative LOC100869307 [Apis florea] [Lepeophtheirus salmonis]	EMLSAP00000007352
TRINITY_DN1021_c0_g2	-0.299642	0.202457	1	0.541339	hypothetical protein [Lepeophtheirus salmonis]	EMLSAP00000001228
TRINITY_DN1021_c1_g1	-0.27953	0.224468	1	0.635742	NA	NA
TRINITY_DN1021_c1_g2	0.256923	0.207557	1	0.638072	putative LOC100677843 [Nasonia vitripennis] [Lepeophtheirus salmonis]	EMLSAP00000005371
TRINITY_DN1021_c2_g1	0.259486	0.107458	1	0.20435	uncharacterized protein LOC121121220 [Lepeophtheirus salmonis]	EMLSAP00000011875
TRINITY_DN1021_c5_g1	-0.271095	0.365343	1	0.824785	NA	NA
TRINITY_DN10210_c1_g1	0.344841	0.369649	999	0.754196	putative protein, similar to XP_002067867.1, partial [Lepeophtheirus salmonis]	EMLSAP00000002410
TRINITY_DN10211_c0_g1	0.18956	0.359425	1	0.883407	NA	NA
TRINITY_DN10211_c1_g1	-0.287491	0.382543	999	999	NA	NA
TRINITY_DN10211_c1_g2	-0.378774	0.380248	999	999	NA	NA
TRINITY_DN10211_c3_g1	0.414282	0.26311	999	999	NA	NA
TRINITY_DN10212_c0_g1	-0.518779	0.205672	1	0.172062	phospholipase C gamma [Bombyx mori] [Lepeophtheirus salmonis]	EMLSAP00000008460
TRINITY_DN10213_c0_g1	-0.0671937	0.317298	1	0.961175	NA	NA
TRINITY_DN10214_c0_g1	-0.609146	0.356681	1	0.448677	uncharacterized protein LOC121128399 [Lepeophtheirus salmonis]	EMLSAP00000000859
TRINITY_DN10215_c0_g1	-0.636526	0.379434	999	999	NA	NA
TRINITY_DN10215_c0_g3	-0.133364	0.256417	999	999	NA	NA
TRINITY_DN10215_c2_g1	0.782685	0.382559	1	0.315404	NA	NA
TRINITY_DN10216_c0_g1	-0.0717066	0.278409	1	0.950445	NA	NA
TRINITY_DN10216_c0_g2	-0.249363	0.377683	999	0.848249	NA	NA
TRINITY_DN10216_c1_g1	-0.401217	0.352623	1	0.678358	NA	NA
TRINITY_DN10217_c0_g1	0.385494	0.382167	1	0.726062	Putative dde superfamily endonuclease [Caligus rogercresseyi]	EMLSAP00000008303
TRINITY_DN10217_c0_g2	-0.278711	0.382574	1	0.82774	Hypothetical protein FKW44_003087, partial [Caligus rogercresseyi]	EMLSAP00000007738
TRINITY_DN10218_c0_g1	0.460612	0.317342	1	0.552997	hypothetical protein TCAL_17465 [Tigriopus californicus]	EMLSAP00000001791
TRINITY_DN10219_c0_g1	-0.15972	0.375634	1	0.909976	long-chain-fatty-acid--CoA ligase ACSBG2-like isoform X2 [Lepeophtheirus salmonis]	EMLSAP00000000839
TRINITY_DN1022_c0_g1	0.420964	0.291832	1	0.556914	HUS1 [Lepeophtheirus salmonis]	EMLSAP00000006249
TRINITY_DN1022_c0_g2	-0.0109431	0.0929758	1	0.977712	uncharacterized protein LOC121127420 [Lepeophtheirus salmonis]	EMLSAP00000012338
TRINITY_DN10220_c0_g1	0.391763	0.353369	1	0.691007	hypothetical protein [Lepeophtheirus salmonis]	EMLSAP00000003297
TRINITY_DN10220_c3_g1	0.506341	0.293626	999	999	NA	NA
TRINITY_DN10221_c0_g1	0.360542	0.382312	1	0.751149	TNF receptorassociated factor 4like [Apis mellifera] [Lepeophtheirus salmonis]	EMLSAP00000009169
TRINITY_DN10222_c0_g1	-0.178041	0.236321	1	0.819224	uncharacterized protein LOC121116014 [Lepeophtheirus salmonis]	EMLSAP00000007577
TRINITY_DN10223_c0_g1	-0.0999386	0.274278	1	0.924012	hypothetical protein [Lepeophtheirus salmonis]	NA
TRINITY_DN10224_c0_g1	-0.129558	0.382467	1	0.930507	NA	NA
TRINITY_DN10225_c2_g1	0.461244	0.298407	1	0.511316	NA	NA
TRINITY_DN10226_c0_g1	0.150158	0.12133	1	0.638072	CWC15 [Lepeophtheirus salmonis]	EMLSAP00000002198
TRINITY_DN10226_c1_g1	-0.205076	0.359802	1	0.866756	putative protein, similar to XP_002412745.1 [Lepeophtheirus salmonis]	NA
TRINITY_DN10227_c0_g1	0.358706	0.359511	999	999	NA	NA
TRINITY_DN10227_c1_g3	-0.0584133	0.287393	999	999	NA	NA
TRINITY_DN10228_c0_g1	-0.265225	0.225922	1	0.664196	NA	NA
TRINITY_DN10228_c1_g1	-0.0312666	0.340419	1	0.983126	NA	NA
TRINITY_DN10228_c2_g1	0.492582	0.382578	1	0.617819	NA	NA
TRINITY_DN10229_c0_g1	-0.0631758	0.377211	1	0.969521	NA	NA
TRINITY_DN10229_c2_g2	0.246921	0.382084	999	999	NA	NA
TRINITY_DN10229_c2_g3	-0.750348	0.346848	1	0.28777	NA	NA
TRINITY_DN1023_c0_g1	0.0896186	0.382579	1	0.956684	zinc finger matrin-type protein 1-like isoform X2 [Lepeophtheirus salmonis]	EMLSAP00000008699
TRINITY_DN10230_c0_g1	0.308144	0.382579	999	0.801449	neurotriminlike [Nasonia vitripennis], partial [Lepeophtheirus salmonis]	EMLSAP00000007713
TRINITY_DN10231_c0_g1	-0.108044	0.377003	999	0.942887	NA	NA
TRINITY_DN10233_c0_g1	-0.0149667	0.380824	1	0.992962	NA	NA
TRINITY_DN10233_c2_g1	-0.287758	0.247423	1	0.668664	NA	NA
TRINITY_DN10234_c0_g1	0.0947349	0.250771	1	0.921028	hypothetical protein [Lepeophtheirus salmonis]	EMLSAP00000011247
TRINITY_DN10234_c1_g1	0.617932	0.354791	1	0.394871	NA	NA
TRINITY_DN10234_c3_g1	0.519209	0.347467	1	0.534957	NA	NA
TRINITY_DN10235_c0_g1	-0.806985	0.289365	1	0.110802	NA	NA
TRINITY_DN10235_c0_g2	-0.113382	0.361661	1	0.937133	NA	NA
TRINITY_DN10235_c1_g1	0.0930993	0.328895	999	999	NA	NA
TRINITY_DN10236_c0_g1	0.085935	0.252463	999	999	NA	NA
TRINITY_DN10237_c0_g1	0.374381	0.376854	999	999	NA	NA
TRINITY_DN10238_c0_g1	-0.0259523	0.140674	1	0.96631	broad-complex core protein isoforms 1 2 3 4 5-like [Lepeophtheirus salmonis]	EMLSAP00000009238
TRINITY_DN10238_c1_g1	0.217245	0.366281	999	999	uncharacterized protein LOC121120587 [Lepeophtheirus salmonis]	EMLSAP00000000338
TRINITY_DN10238_c2_g1	-0.441785	0.366982	999	999	NA	NA
TRINITY_DN1024_c0_g1	-0.0904609	0.134215	1	0.845002	putative protein, similar to XP_002422562.1, partial [Lepeophtheirus salmonis]	EMLSAP00000011560
TRINITY_DN10240_c0_g1	-0.210824	0.379827	1	0.876562	NA	NA
TRINITY_DN10241_c0_g1	-0.044103	0.378145	999	0.977938	NA	NA
TRINITY_DN10242_c1_g1	-0.376624	0.243467	1	0.511099	NA	NA
TRINITY_DN10242_c1_g2	-1.16246	0.259588	1	0.00127148	NA	NA
TRINITY_DN10242_c2_g1	-0.458385	0.361729	1	0.627166	NA	NA
TRINITY_DN10243_c0_g1	0.221007	0.382025	1	0.868373	uncharacterized protein LOC121121769 isoform X2 [Lepeophtheirus salmonis]	EMLSAP00000011308
TRINITY_DN10243_c2_g1	-0.50066	0.354423	999	0.554505	uncharacterized protein LOC121132018 [Lepeophtheirus salmonis]	EMLSAP00000004593
TRINITY_DN10245_c0_g2	-0.332808	0.350935	999	0.745895	NA	NA
TRINITY_DN10245_c1_g1	0.927419	0.382244	1	0.193572	NA	NA
TRINITY_DN10247_c0_g1	-0.12157	0.331016	1	0.923354	NA	NA
TRINITY_DN10248_c0_g1	0.0091179	0.356011	999	999	NA	NA
TRINITY_DN10249_c0_g1	-0.090024	0.37143	1	0.954248	NA	NA
TRINITY_DN1025_c0_g1	0.556909	0.164016	1	0.0291591	zinc finger protein 609-like isoform X5 [Lepeophtheirus salmonis]	EMLSAP00000009618
TRINITY_DN10250_c0_g1	0.297658	0.152621	1	0.355763	NA	NA
TRINITY_DN10251_c0_g1	-0.298919	0.317639	999	999	NA	NA
TRINITY_DN10252_c0_g1	0.46322	0.379984	999	999	NA	NA
TRINITY_DN10254_c0_g1	-0.23172	0.318604	1	0.828721	NA	NA
TRINITY_DN10254_c1_g2	-0.488728	0.375802	999	999	NA	NA
TRINITY_DN10255_c0_g1	0.0407897	0.315117	1	0.975356	NA	NA
TRINITY_DN10258_c0_g1	-0.154918	0.379375	1	0.913902	NA	NA
TRINITY_DN10259_c0_g1	-0.183252	0.382369	999	0.895603	NA	NA
TRINITY_DN1026_c0_g1	-0.444084	0.214458	1	0.314537	neuroglian-like [Eurytemora affinis]	EMLSAP00000001666
TRINITY_DN10260_c0_g1	1.01309	0.343594	1	0.0831778	unnamed protein product [Lepeophtheirus salmonis]	EMLSAP00000000891
TRINITY_DN10261_c0_g1	0.573293	0.293301	1	0.355086	TBC1D22 [Lepeophtheirus salmonis]	EMLSAP00000005489
TRINITY_DN10263_c0_g1	-0.205872	0.191893	999	999	NA	NA
TRINITY_DN10263_c3_g1	-0.441567	0.375329	1	0.663265	NA	NA
TRINITY_DN10263_c4_g1	-0.279277	0.3821	999	999	NA	NA
TRINITY_DN10263_c4_g2	0.0673821	0.373941	999	999	NA	NA
TRINITY_DN10263_c8_g1	-0.120587	0.360001	999	999	NA	NA
TRINITY_DN10264_c0_g1	-0.324568	0.360589	999	0.766863	NA	NA
TRINITY_DN10264_c0_g2	-0.0501773	0.364232	1	0.974169	NA	NA
TRINITY_DN10264_c1_g1	0.24376	0.378452	1	0.852328	NA	NA
TRINITY_DN10264_c1_g2	-0.228844	0.368193	999	0.854383	NA	NA
TRINITY_DN10264_c1_g3	-0.37912	0.37449	1	0.726196	NA	NA
TRINITY_DN10264_c2_g1	-0.366418	0.331336	999	999	NA	NA
TRINITY_DN10265_c0_g2	-0.11303	0.361877	999	0.937414	NA	NA
TRINITY_DN10266_c0_g1	-0.284484	0.269531	1	0.71065	solute carrier family 13 member 3-like isoform X1 [Lepeophtheirus salmonis]	EMLSAP00000009822
TRINITY_DN1027_c0_g1	0.738541	0.33335	1	0.265482	hypothetical protein [Lepeophtheirus salmonis]	EMLSAP00000001136
TRINITY_DN10270_c0_g1	-0.452078	0.371275	1	0.646729	hypothetical protein [Lepeophtheirus salmonis]	EMLSAP00000009352
TRINITY_DN10272_c0_g1	-0.536117	0.378462	1	0.562622	tropomyosin-like [Lepeophtheirus salmonis]	EMLSAP00000007730
TRINITY_DN10273_c0_g1	0.415959	0.364525	999	0.677825	NA	NA
TRINITY_DN10274_c0_g1	-0.30765	0.375208	999	0.793802	follistatin-related protein 4-like [Lepeophtheirus salmonis]	EMLSAP00000000210
TRINITY_DN10275_c0_g1	0.139623	0.371208	1	0.921365	hypothetical protein [Lepeophtheirus salmonis]	NA
TRINITY_DN10276_c0_g1	-0.327719	0.333889	999	999	NA	NA
TRINITY_DN10277_c0_g1	-0.116553	0.346677	1	0.931206	tyrosine 3-monooxygenase-like [Lepeophtheirus salmonis]	EMLSAP00000001561
TRINITY_DN10278_c0_g1	-0.18903	0.376576	999	0.888587	NA	NA
TRINITY_DN10279_c0_g1	-0.0151778	0.230648	1	0.988506	Succinate-semialdehyde dehydrogenase [Caligus rogercresseyi]	EMLSAP00000001104
TRINITY_DN1028_c0_g2	0.523706	0.380601	999	999	hypothetical protein [Lepeophtheirus salmonis]	EMLSAP00000005581
TRINITY_DN10280_c0_g1	0.296628	0.273044	1	0.700212	NA	NA
TRINITY_DN10280_c1_g1	-0.328058	0.347376	999	999	NA	NA
TRINITY_DN10280_c3_g1	-0.0749255	0.308336	999	0.953761	NA	NA
TRINITY_DN10281_c1_g1	0.611829	0.375631	999	999	NA	NA
TRINITY_DN10281_c1_g3	0.255099	0.368619	999	0.838977	NA	NA
TRINITY_DN10281_c1_g4	0.0316798	0.250814	999	999	NA	NA
TRINITY_DN10284_c0_g1	-0.287789	0.380144	999	0.81857	NA	NA
TRINITY_DN10285_c0_g1	-0.50369	0.371857	1	0.594395	NA	NA
TRINITY_DN10285_c1_g1	-0.320033	0.338022	999	999	fasciclin-3-like isoform X4 [Lepeophtheirus salmonis]	EMLSAP00000004624
TRINITY_DN10287_c0_g1	0.209312	0.232758	999	999	NA	NA
TRINITY_DN10288_c0_g1	-0.423102	0.31767	1	0.601893	NA	NA
TRINITY_DN10289_c0_g1	-0.355062	0.249987	1	0.564482	Uncharacterized protein FKW44_008644, partial [Caligus rogercresseyi]	NA
TRINITY_DN10289_c2_g1	-0.324175	0.380438	999	999	NA	NA
TRINITY_DN10289_c2_g2	-0.253863	0.369883	999	999	LINE-1 reverse transcriptase, partial [Caligus rogercresseyi]	NA
TRINITY_DN1029_c0_g1	-0.126081	0.341937	1	0.923275	uncharacterized protein LOC121122424 [Lepeophtheirus salmonis]	EMLSAP00000008591
TRINITY_DN10290_c0_g1	0.293427	0.305973	999	999	NA	NA
TRINITY_DN10291_c0_g1	0.118782	0.382394	999	0.937153	NA	NA
TRINITY_DN10291_c2_g1	-0.248066	0.37155	999	999	NA	NA
TRINITY_DN10292_c0_g1	0.608548	0.37287	999	999	NA	NA
TRINITY_DN10293_c0_g1	-0.149434	0.376263	999	999	NA	NA
TRINITY_DN10295_c0_g1	-0.00710336	0.259377	999	999	NA	NA
TRINITY_DN10296_c0_g1	-0.576482	0.372039	1	0.501449	NA	NA
TRINITY_DN10296_c1_g1	0.25334	0.343082	999	999	NA	NA
TRINITY_DN10297_c0_g1	0.145213	0.29769	999	999	FMRFamide receptor-like [Lepeophtheirus salmonis]	EMLSAP00000006891
TRINITY_DN10299_c0_g1	0.229187	0.368164	999	999	NA	NA
TRINITY_DN103_c0_g1	0.709312	0.366804	1	0.359616	attractin-like protein 1 isoform X1 [Lepeophtheirus salmonis]	EMLSAP00000012003
TRINITY_DN103_c1_g1	-0.303348	0.292171	1	0.716718	NA	NA
TRINITY_DN103_c3_g1	-0.444921	0.335548	999	999	NA	NA
TRINITY_DN1030_c0_g1	0.355979	0.242189	1	0.545894	uncharacterized protein LOC121118082 isoform X1 [Lepeophtheirus salmonis]	EMLSAP00000010077
TRINITY_DN1030_c1_g1	-0.116989	0.141704	1	0.792738	uncharacterized protein LOC121126683 isoform X1 [Lepeophtheirus salmonis]	EMLSAP00000005414
TRINITY_DN1030_c3_g1	-0.407976	0.379895	999	999	NA	NA
TRINITY_DN1030_c4_g1	-0.122287	0.372237	999	999	NA	NA
TRINITY_DN1030_c5_g1	0.139011	0.380128	999	999	NA	NA
TRINITY_DN10301_c0_g1	0.688522	0.370184	999	0.374134	NA	NA
TRINITY_DN10302_c0_g1	0.352767	0.314686	1	0.68463	high choriolytic enzyme 1-like [Lepeophtheirus salmonis]	EMLSAP00000001968
TRINITY_DN10302_c0_g2	0.0623615	0.341189	999	999	NA	NA
TRINITY_DN10303_c0_g1	-0.101027	0.380787	999	999	NA	NA
TRINITY_DN10304_c0_g1	0.359546	0.3735	999	0.741773	glycine receptor subunit alpha1like [Bombyx mori] [Lepeophtheirus salmonis]	EMLSAP00000005781
TRINITY_DN10305_c0_g1	0.559498	0.183273	1	0.0662591	unnamed protein product [Lepeophtheirus salmonis]	EMLSAP00000004750
TRINITY_DN10305_c12_g1	0.308848	0.30887	999	999	NA	NA
TRINITY_DN10305_c2_g1	-0.235122	0.381115	999	999	NA	NA
TRINITY_DN10305_c4_g1	-0.266138	0.311142	1	0.782041	NA	NA
TRINITY_DN10305_c5_g1	-0.164909	0.321047	999	999	NA	NA
TRINITY_DN10305_c9_g1	0.331891	0.375417	1	0.769044	NA	NA
TRINITY_DN10306_c0_g1	0.153314	0.104951	1	0.549056	NA	NA
TRINITY_DN10307_c1_g1	0.0844345	0.294908	999	999	60S ribosomal protein L23a [Pseudodiaptomus poplesia]	EMLSAP00000006826
TRINITY_DN10308_c0_g1	-0.216854	0.382387	1	0.873265	NA	NA
TRINITY_DN1031_c0_g1	-0.117958	0.22173	1	0.883123	uncharacterized protein LOC121126034 isoform X1 [Lepeophtheirus salmonis]	EMLSAP00000003098
TRINITY_DN1031_c0_g2	0.314091	0.341208	999	999	NA	NA
TRINITY_DN1031_c1_g1	0.22268	0.29175	999	999	NA	NA
TRINITY_DN10310_c0_g1	-0.0447007	0.222413	1	0.962878	NA	NA
TRINITY_DN10311_c0_g1	-0.594553	0.261335	1	0.247136	NA	NA
TRINITY_DN10311_c1_g1	-0.233405	0.382574	999	999	NA	NA
TRINITY_DN10311_c2_g1	0.0431538	0.375681	1	0.978351	NA	NA
TRINITY_DN10312_c0_g1	0.0768523	0.294841	1	0.949506	katanin p60 ATPase-containing subunit A1-like [Lepeophtheirus salmonis]	EMLSAP00000011927
TRINITY_DN10313_c0_g1	0.300908	0.357298	1	0.786417	NA	NA
TRINITY_DN10316_c0_g1	-0.159918	0.265924	1	0.862744	PDZ domain-containing protein 2-like [Lepeophtheirus salmonis]	EMLSAP00000004674
TRINITY_DN10317_c0_g1	0.0166267	0.321933	1	0.991411	NA	NA
TRINITY_DN10317_c1_g1	0.114764	0.379133	999	999	NA	NA
TRINITY_DN10318_c0_g1	-0.16302	0.214677	1	0.817893	proton-coupled folate transporter-like [Lepeophtheirus salmonis]	EMLSAP00000006022
TRINITY_DN10319_c0_g1	-0.595531	0.382279	999	999	NA	NA
TRINITY_DN1032_c0_g1	-0.14357	0.138516	1	0.717238	transport and Golgi organization protein 1-like isoform X3 [Lepeophtheirus salmonis]	EMLSAP00000005759
TRINITY_DN10320_c0_g1	0.0775227	0.381342	999	0.962408	NA	NA
TRINITY_DN10321_c0_g1	0.622076	0.323212	1	0.366727	uncharacterized protein LOC121114382 [Lepeophtheirus salmonis]	NA
TRINITY_DN10323_c0_g1	0.0116878	0.251854	1	0.992105	LOW QUALITY PROTEIN: flotillin-2-like [Lepeophtheirus salmonis]	EMLSAP00000009551
TRINITY_DN10324_c0_g1	0.213292	0.382016	999	999	NA	NA
TRINITY_DN10324_c0_g2	0.0852757	0.360557	999	0.956295	NA	NA
TRINITY_DN10324_c1_g1	-0.386103	0.330546	999	999	NA	NA
TRINITY_DN10324_c4_g1	0.134154	0.369828	999	999	NA	NA
TRINITY_DN10326_c0_g1	-0.101492	0.173953	1	0.868373	hypothetical protein [Lepeophtheirus salmonis]	EMLSAP00000000178
TRINITY_DN10327_c0_g1	-0.642497	0.349835	1	0.400343	unnamed protein product [Lepeophtheirus salmonis]	EMLSAP00000008407
TRINITY_DN10328_c0_g1	1.40406	0.364715	1	0.0082319	LOW QUALITY PROTEIN: homeobox protein 4-like [Lepeophtheirus salmonis]	EMLSAP00000004168
TRINITY_DN10329_c0_g1	0.461204	0.328669	1	0.570644	hypothetical protein [Lepeophtheirus salmonis]	EMLSAP00000012885
TRINITY_DN1033_c0_g1	0.219375	0.131688	1	0.463057	E3 ubiquitin-protein ligase Ufd4-like [Lepeophtheirus salmonis]	EMLSAP00000001939
TRINITY_DN10330_c0_g1	0.0640965	0.252277	1	0.951416	protein eva-1-like [Lepeophtheirus salmonis]	EMLSAP00000008838
TRINITY_DN10333_c0_g1	-0.314207	0.363515	1	0.778451	NA	NA
TRINITY_DN10333_c1_g1	0.207189	0.232417	999	999	NA	NA
TRINITY_DN10333_c1_g2	0.633931	0.376774	999	999	NA	NA
TRINITY_DN10333_c1_g3	-0.142459	0.314563	999	999	NA	NA
TRINITY_DN10336_c0_g1	-0.506992	0.382346	999	999	NA	NA
TRINITY_DN10337_c0_g1	0.447462	0.369445	999	999	NA	NA
TRINITY_DN10338_c0_g1	-0.202573	0.102512	1	0.346641	LOW QUALITY PROTEIN: 40S ribosomal protein SA-like [Lepeophtheirus salmonis]	EMLSAP00000001708
TRINITY_DN10338_c0_g2	-0.238652	0.316119	1	0.818941	NA	NA
TRINITY_DN10338_c11_g1	-0.733387	0.330787	999	999	NA	NA
TRINITY_DN10338_c3_g2	-0.402925	0.342976	999	999	LOW QUALITY PROTEIN: 40S ribosomal protein SA-like [Lepeophtheirus salmonis]	EMLSAP00000001708
TRINITY_DN10338_c7_g1	-0.257505	0.378914	999	999	NA	NA
TRINITY_DN10339_c0_g1	0.409131	0.380251	1	0.702451	putative protein, similar to XP_004350467.1 [Lepeophtheirus salmonis]	EMLSAP00000013072
TRINITY_DN1034_c0_g1	0.325502	0.220581	1	0.543072	rap guanine nucleotide exchange factor 6-like isoform X2 [Lepeophtheirus salmonis]	EMLSAP00000009657
TRINITY_DN10340_c0_g1	0.0831212	0.241638	1	0.929351	unnamed protein product [Lepeophtheirus salmonis]	NA
TRINITY_DN10341_c0_g1	0.160939	0.287034	1	0.874712	NA	NA
TRINITY_DN10341_c0_g2	-0.395478	0.373589	1	0.710603	NA	NA
TRINITY_DN10342_c0_g1	0.164828	0.321678	1	0.885506	NA	NA
TRINITY_DN10343_c0_g1	0.129314	0.182329	1	0.834685	Nucleosome assembly protein 1-like 1 [Lepeophtheirus salmonis]	EMLSAP00000000660
TRINITY_DN10343_c1_g1	0.150641	0.382419	1	0.917271	NA	NA
TRINITY_DN10343_c1_g2	0.0922797	0.365078	1	0.952033	NA	NA
TRINITY_DN10344_c0_g1	0.0216451	0.171859	999	999	NA	NA
TRINITY_DN10345_c0_g1	-0.981224	0.381498	1	0.150631	hypothetical protein [Lepeophtheirus salmonis]	EMLSAP00000011717
TRINITY_DN10346_c0_g1	-0.14305	0.365096	999	999	NA	NA
TRINITY_DN10347_c1_g1	-0.219959	0.368409	1	0.863861	NA	NA
TRINITY_DN10348_c0_g1	0.174943	0.341742	1	0.887265	NA	NA
TRINITY_DN10348_c0_g3	-0.214815	0.381249	999	0.873793	NA	NA
TRINITY_DN10348_c1_g1	-0.0514162	0.24495	1	0.961256	Gamma-crystallin A [Caligus rogercresseyi]	EMLSAP00000003145
TRINITY_DN10348_c2_g1	0.381664	0.382511	1	0.730762	NA	NA
TRINITY_DN10348_c3_g1	0.0526288	0.34794	999	999	NA	NA
TRINITY_DN10348_c4_g1	1.15381	0.376469	999	999	NA	NA
TRINITY_DN10349_c0_g1	-0.200717	0.313257	1	0.852834	hypothetical protein, partial [Lepeophtheirus salmonis]	EMLSAP00000003959
TRINITY_DN1035_c0_g1	-0.468314	0.287301	1	0.477095	acetyl-coenzyme A synthetase 2-like, mitochondrial isoform X1 [Lepeophtheirus salmonis]	EMLSAP00000004507
TRINITY_DN1035_c1_g1	-1.17764	0.380894	999	999	NA	NA
TRINITY_DN10350_c0_g1	0.396641	0.368037	1	0.70384	putative protein, similar to XP_001688679.1 [Lepeophtheirus salmonis]	EMLSAP00000006518
TRINITY_DN10352_c1_g1	0.615912	0.305185	1	0.332507	NA	NA
TRINITY_DN10353_c0_g1	0.437721	0.382359	999	999	probable G-protein coupled receptor B0563.6 [Lepeophtheirus salmonis]	EMLSAP00000008367
TRINITY_DN10354_c0_g1	-0.248986	0.361221	1	0.839306	NA	NA
TRINITY_DN10355_c0_g1	0.0860893	0.25184	1	0.929875	lysocardiolipin acyltransferase 1-like [Lepeophtheirus salmonis]	EMLSAP00000000632
TRINITY_DN10356_c0_g1	0.100015	0.382349	999	0.949461	NA	NA
TRINITY_DN10356_c1_g1	0.052116	0.341616	1	0.9722	NA	NA
TRINITY_DN10356_c1_g2	-0.0525081	0.290468	999	999	NA	NA
TRINITY_DN10356_c2_g1	-0.419652	0.358932	999	999	NA	NA
TRINITY_DN10356_c2_g2	0.459982	0.319791	999	999	NA	NA
TRINITY_DN10357_c0_g1	0.179229	0.352737	1	0.88751	NA	NA
TRINITY_DN10359_c0_g1	-0.598646	0.35352	999	999	LOW QUALITY PROTEIN: delta(24)-sterol reductase-like [Lepeophtheirus salmonis]	EMLSAP00000010802
TRINITY_DN1036_c0_g1	-0.943554	0.311425	1	0.069871	Blood vessel epicardial substancelike [Caligus rogercresseyi]	EMLSAP00000003698
TRINITY_DN10361_c0_g1	-0.281141	0.343791	999	999	NA	NA
TRINITY_DN10362_c0_g1	0.301632	0.309292	1	0.739256	hypothetical protein [Lepeophtheirus salmonis]	EMLSAP00000011113
TRINITY_DN10364_c0_g1	1.1824	0.305528	1	0.00854068	NA	NA
TRINITY_DN10365_c0_g1	-0.354761	0.306392	1	0.670856	NA	NA
TRINITY_DN10366_c0_g1	-0.57367	0.277587	1	0.315545	GA12899PAlike [Tribolium castaneum] [Lepeophtheirus salmonis]	EMLSAP00000002097
TRINITY_DN10367_c0_g1	-0.0938727	0.189612	999	999	NA	NA
TRINITY_DN10368_c0_g1	-0.00343745	0.373885	999	999	NA	NA
TRINITY_DN10369_c0_g1	0.199151	0.32028	1	0.85711	NA	NA
TRINITY_DN10369_c0_g2	0.299276	0.382058	999	0.808087	NA	NA
TRINITY_DN10369_c0_g3	0.241002	0.352005	999	999	NA	NA
TRINITY_DN1037_c0_g1	-0.353542	0.17423	1	0.328214	hypothetical protein [Lepeophtheirus salmonis]	NA
TRINITY_DN10370_c0_g1	0.384199	0.362125	1	0.708899	prolyl endopeptidase FAP-like [Lepeophtheirus salmonis]	EMLSAP00000006673
TRINITY_DN10371_c1_g1	0.102742	0.379047	1	0.946722	NA	NA
TRINITY_DN10371_c2_g1	-0.179329	0.287104	999	999	NA	NA
TRINITY_DN10371_c5_g1	0.0176268	0.256049	999	999	NA	NA
TRINITY_DN10371_c6_g1	0.565778	0.375511	1	0.527755	NA	NA
TRINITY_DN10371_c6_g2	0.0119656	0.25342	999	999	NA	NA
TRINITY_DN10372_c1_g1	-0.429208	0.325316	999	999	NA	NA
TRINITY_DN10372_c1_g2	-0.15873	0.297134	999	999	NA	NA
TRINITY_DN10372_c3_g1	-0.241929	0.334795	999	999	NA	NA
TRINITY_DN10372_c4_g1	0.230979	0.38105	999	999	NA	NA
TRINITY_DN10373_c0_g1	-0.013559	0.295409	999	999	NA	NA
TRINITY_DN10373_c2_g1	0.155705	0.364688	1	0.909229	NA	NA
TRINITY_DN10373_c3_g1	0.195895	0.372104	999	0.883407	NA	NA
TRINITY_DN10374_c0_g1	-0.865248	0.311447	1	0.114797	NA	NA
TRINITY_DN10374_c0_g2	0.167009	0.351325	999	999	NA	NA
TRINITY_DN10375_c0_g1	-0.0300265	0.135703	1	0.959197	hypothetical protein, partial [Lepeophtheirus salmonis]	EMLSAP00000011194
TRINITY_DN10375_c1_g1	0.212241	0.303833	999	999	NA	NA
TRINITY_DN10375_c4_g1	-0.465366	0.369137	1	0.630713	NA	NA
TRINITY_DN10375_c4_g2	-0.335911	0.332957	999	999	NA	NA
TRINITY_DN10376_c0_g1	-0.123225	0.382579	1	0.934973	hypothetical protein [Lepeophtheirus salmonis]	EMLSAP00000007865
TRINITY_DN10376_c0_g2	0.0115046	0.349263	999	999	uncharacterized protein LOC121121983 [Lepeophtheirus salmonis]	EMLSAP00000007865
TRINITY_DN10377_c0_g1	0.629771	0.351811	1	0.415245	NA	NA
TRINITY_DN10377_c0_g2	-0.24793	0.379417	999	999	Hypothetical protein FKW44_011342, partial [Caligus rogercresseyi]	NA
TRINITY_DN10377_c1_g2	-0.154391	0.363673	999	999	NA	NA
TRINITY_DN10378_c0_g1	0.71458	0.36042	1	0.344574	pinopsin-like [Lepeophtheirus salmonis]	EMLSAP00000005831
TRINITY_DN10378_c1_g2	-0.614586	0.370047	999	999	NA	NA
TRINITY_DN10378_c2_g1	0.752488	0.379302	999	0.346641	NA	NA
TRINITY_DN10379_c0_g1	-0.314613	0.381883	999	999	NA	NA
TRINITY_DN1038_c0_g1	-0.0398866	0.247712	1	0.970811	myosin heavy chain 1 [Tribolium castaneum] [Lepeophtheirus salmonis]	EMLSAP00000004337
TRINITY_DN1038_c1_g1	0.600637	0.331977	1	0.408768	myosin heavy chain, musclelike [Bombus terrestris] [Lepeophtheirus salmonis]	EMLSAP00000003084
TRINITY_DN1038_c1_g2	0.305493	0.380095	999	0.800915	myosin heavy chain 1 [Tribolium castaneum] [Lepeophtheirus salmonis]	EMLSAP00000011566
TRINITY_DN10380_c0_g1	-0.37694	0.367829	999	999	NA	NA
TRINITY_DN10381_c0_g1	0.395118	0.158676	1	0.180576	protein goliathlike [Acyrthosiphon pisum] [Lepeophtheirus salmonis]	EMLSAP00000001039
TRINITY_DN10382_c0_g1	0.606971	0.36997	1	0.473965	Calmodulin [Lepeophtheirus salmonis]	EMLSAP00000006985
TRINITY_DN10383_c0_g1	0.00466055	0.382403	1	0.997857	NA	NA
TRINITY_DN10384_c0_g1	0.444208	0.378576	1	0.664196	ACSBG [Lepeophtheirus salmonis]	EMLSAP00000000839
TRINITY_DN10385_c0_g1	-0.128182	0.100299	1	0.622493	putative protein, similar to XP_319365.4 [Lepeophtheirus salmonis]	EMLSAP00000010555
TRINITY_DN10385_c1_g1	0.0758313	0.380102	999	999	NA	NA
TRINITY_DN10385_c2_g1	-0.219086	0.286682	999	999	NA	NA
TRINITY_DN10385_c3_g1	0.266597	0.319714	999	999	Hypothetical protein FKW44_008055, partial [Caligus rogercresseyi]	EMLSAP00000002782
TRINITY_DN10386_c0_g1	-0.203468	0.325631	1	0.85625	NA	NA
TRINITY_DN10387_c0_g1	-0.076144	0.380719	1	0.963005	NA	NA
TRINITY_DN10387_c0_g2	-0.304982	0.360085	1	0.784337	NA	NA
TRINITY_DN10388_c0_g1	-0.235151	0.379978	1	0.858242	NA	NA
TRINITY_DN10388_c1_g1	-0.140543	0.329815	999	999	NA	NA
TRINITY_DN10389_c0_g1	0.249672	0.296888	999	999	NA	NA
TRINITY_DN10389_c1_g1	0.209023	0.339815	999	999	NA	NA
TRINITY_DN10389_c3_g1	0.0276185	0.315203	999	999	NA	NA
TRINITY_DN1039_c1_g1	-0.0439604	0.143397	1	0.938325	hornerin-like isoform X2 [Lepeophtheirus salmonis]	EMLSAP00000002908
TRINITY_DN10390_c0_g1	0.220793	0.379934	999	999	NA	NA
TRINITY_DN10391_c1_g1	-0.253395	0.343478	999	999	NA	NA
TRINITY_DN10391_c2_g1	-0.347555	0.350566	999	999	NA	NA
TRINITY_DN10393_c0_g1	0.396788	0.300803	1	0.605455	NA	NA
TRINITY_DN10394_c0_g1	-0.0265418	0.110826	1	0.95553	LOW QUALITY PROTEIN: translation initiation factor eIF-2B subunit epsilon-like [Lepeophtheirus salmonis]	EMLSAP00000001292
TRINITY_DN10394_c1_g1	0.360992	0.342828	999	999	NA	NA
TRINITY_DN10394_c1_g2	-0.185385	0.370653	999	0.889029	NA	NA
TRINITY_DN10394_c11_g1	0.0594368	0.218555	999	999	NA	NA
TRINITY_DN10394_c2_g1	0.00168475	0.362024	999	0.998978	NA	NA
TRINITY_DN10394_c3_g1	0.22368	0.373374	1	0.863355	NA	NA
TRINITY_DN10394_c9_g1	-0.583536	0.372903	999	999	NA	NA
TRINITY_DN10395_c0_g1	-0.451549	0.381992	1	0.659882	uncharacterized protein LOC121127504 [Lepeophtheirus salmonis]	EMLSAP00000001746
TRINITY_DN10396_c0_g1	0.26458	0.314321	1	0.78645	NA	NA
TRINITY_DN10397_c0_g1	0.844439	0.369345	1	0.240987	NA	NA
TRINITY_DN10399_c0_g1	0.886441	0.183737	1	0.000307386	sorting nexin-29-like [Lepeophtheirus salmonis]	EMLSAP00000002368
TRINITY_DN104_c0_g1	0.00459355	0.354062	1	0.997857	gammaaminobutyric acid receptor subunit deltalike [Bombyx mori] [Lepeophtheirus salmonis]	EMLSAP00000001113
TRINITY_DN104_c0_g2	0.432823	0.380636	1	0.676978	gammaaminobutyric acid receptor subunit deltalike [Bombyx mori] [Lepeophtheirus salmonis]	EMLSAP00000001113
TRINITY_DN104_c1_g1	-0.228528	0.369618	999	999	NA	NA
TRINITY_DN1040_c0_g1	0.0665708	0.127987	1	0.884867	calcium-binding mitochondrial carrier protein Aralar1-like isoform X1 [Lepeophtheirus salmonis]	EMLSAP00000005599
TRINITY_DN10400_c0_g1	0.0598722	0.217684	1	0.946089	NA	NA
TRINITY_DN10400_c1_g1	0.504992	0.32584	1	0.509244	NA	NA
TRINITY_DN10401_c0_g1	-0.35687	0.219578	1	0.479142	Fatty acid-binding protein [Caligus rogercresseyi]	EMLSAP00000009128
TRINITY_DN10403_c0_g1	0.155019	0.38073	1	0.914128	NA	NA
TRINITY_DN10404_c0_g1	-0.498794	0.358638	1	0.576569	NA	NA
TRINITY_DN10406_c0_g1	-0.324171	0.232066	1	0.573799	NA	NA
TRINITY_DN10406_c1_g1	-0.577292	0.316856	1	0.404767	NA	NA
TRINITY_DN1041_c0_g1	0.697704	0.378815	1	0.39148	NA	NA
TRINITY_DN1041_c0_g2	-0.463197	0.286524	999	999	NA	NA
TRINITY_DN1041_c1_g1	0.0485344	0.148823	1	0.93414	exocyst complex component 5-like [Lepeophtheirus salmonis]	EMLSAP00000007191
TRINITY_DN1041_c2_g1	-0.410171	0.380614	999	0.703735	NA	NA
TRINITY_DN1041_c3_g1	-0.254457	0.382217	999	0.847018	NA	NA
TRINITY_DN10410_c0_g1	0.546888	0.382442	999	999	NA	NA
TRINITY_DN10411_c0_g1	0.313119	0.321298	1	0.739308	NELlike 1 (Silurana), partial [Caligus rogercresseyi]	EMLSAP00000007427
TRINITY_DN10411_c0_g2	-0.0139516	0.366776	1	0.993215	NELlike 1 (Silurana), partial [Caligus rogercresseyi]	EMLSAP00000007427
TRINITY_DN10411_c1_g1	0.0803256	0.377435	999	999	NA	NA
TRINITY_DN10412_c0_g1	0.51815	0.288672	999	999	NA	NA
TRINITY_DN10412_c1_g1	-0.0813249	0.327972	999	999	NA	NA
TRINITY_DN10413_c0_g1	0.112972	0.367344	1	0.938043	NA	NA
TRINITY_DN10414_c0_g1	0.0655602	0.365777	1	0.967339	KIF4_21_27 [Lepeophtheirus salmonis]	EMLSAP00000009973
TRINITY_DN10415_c0_g1	-0.0313919	0.29379	999	999	NA	NA
TRINITY_DN10415_c0_g2	0.399635	0.37265	1	0.704644	NA	NA
TRINITY_DN10415_c1_g1	0.180314	0.355398	1	0.887265	NA	NA
TRINITY_DN10415_c3_g1	0.255184	0.382578	1	0.84685	NA	NA
TRINITY_DN10416_c0_g1	0.26117	0.382535	1	0.839543	leucine zipper transcription factor-like protein 1 [Lepeophtheirus salmonis]	EMLSAP00000002928
TRINITY_DN10417_c0_g1	0.349317	0.230035	1	0.524047	UPF0538 protein [Caligus rogercresseyi]	EMLSAP00000004617
TRINITY_DN10419_c1_g1	0.280185	0.369454	999	999	NA	NA
TRINITY_DN1042_c0_g1	0.236759	0.264728	1	0.767046	L-asparaginase-like isoform X2 [Lepeophtheirus salmonis]	EMLSAP00000004440
TRINITY_DN10420_c0_g1	0.162582	0.181042	1	0.766254	protein phosphatase Slingshot-like [Lepeophtheirus salmonis]	EMLSAP00000009009
TRINITY_DN10420_c1_g1	0.127484	0.381475	999	0.931654	NA	NA
TRINITY_DN10421_c0_g1	1.10164	0.318305	1	0.0252246	uncharacterized protein LOC121132508 [Lepeophtheirus salmonis]	EMLSAP00000007515
TRINITY_DN10422_c0_g1	-0.108386	0.35941	1	0.93895	NA	NA
TRINITY_DN10422_c1_g1	0.101714	0.353502	999	999	NA	NA
TRINITY_DN10423_c0_g1	0.31769	0.380357	1	0.78786	hypothetical protein [Lepeophtheirus salmonis]	EMLSAP00000005419
TRINITY_DN10424_c0_g1	-0.15516	0.206295	1	0.819671	Retinol dehydrogenase 11 [Lepeophtheirus salmonis]	EMLSAP00000009918
TRINITY_DN10424_c1_g1	-0.173411	0.345878	1	0.889052	NA	NA
TRINITY_DN10425_c0_g1	0.634982	0.307675	1	0.316115	TBC1 domain family member 9like [Bombus impatiens] [Lepeophtheirus salmonis]	EMLSAP00000001390
TRINITY_DN10428_c0_g1	-0.769281	0.357022	1	0.28926	NA	NA
TRINITY_DN10428_c0_g2	0.0663875	0.372268	1	0.967397	uncharacterized protein LOC121114311 [Lepeophtheirus salmonis]	EMLSAP00000004271
TRINITY_DN10429_c0_g1	0.784514	0.371039	1	0.296826	cell wall transcription factor ACE2-like [Lepeophtheirus salmonis]	EMLSAP00000013037
TRINITY_DN1043_c0_g1	-0.378536	0.282032	1	0.597934	NA	NA
TRINITY_DN10430_c0_g1	0.459403	0.292001	1	0.500367	uncharacterized protein LOC121115691 isoform X2 [Lepeophtheirus salmonis]	EMLSAP00000007804
TRINITY_DN10430_c0_g2	0.515897	0.298487	999	999	NA	NA
TRINITY_DN10430_c1_g1	-0.136715	0.377323	1	0.92401	uncharacterized protein LOC121125809 isoform X2 [Lepeophtheirus salmonis]	EMLSAP00000008517
TRINITY_DN10432_c0_g1	-0.647828	0.376995	1	0.443187	limbic system-associated membrane protein-like [Lepeophtheirus salmonis]	EMLSAP00000006311
TRINITY_DN10433_c0_g1	0.0614105	0.361302	1	0.968983	putative protein, similar to XP_002427317.1 [Lepeophtheirus salmonis]	EMLSAP00000003422
TRINITY_DN10434_c0_g1	-0.187953	0.37289	1	0.888195	unnamed protein product [Lepeophtheirus salmonis]	EMLSAP00000000860
TRINITY_DN10435_c0_g1	0.274472	0.209031	1	0.607844	cell cycle checkpoint control protein RAD9Blike [Strongylocentrotus purpuratus] [Lepeophtheirus salmonis]	EMLSAP00000007721
TRINITY_DN10436_c0_g1	0.666314	0.346744	1	0.36591	putative protein, similar to XP_002176869.1 [Lepeophtheirus salmonis]	EMLSAP00000007802
TRINITY_DN10436_c0_g2	-0.164963	0.379027	999	0.907393	NA	NA
TRINITY_DN10437_c0_g1	0.388089	0.355095	1	0.696242	ovostatin-like [Lepeophtheirus salmonis]	EMLSAP00000007448
TRINITY_DN10438_c0_g1	0.522471	0.33558	1	0.506526	NA	NA
TRINITY_DN10438_c0_g2	0.288357	0.381746	999	0.819114	NA	NA
TRINITY_DN10438_c0_g3	-0.223231	0.382569	999	999	NA	NA
TRINITY_DN10438_c1_g1	-0.565711	0.378531	1	0.53772	NA	NA
TRINITY_DN10438_c1_g2	0.406301	0.351202	999	999	NA	NA
TRINITY_DN10438_c2_g1	0.205936	0.268376	999	999	NA	NA
TRINITY_DN10439_c0_g1	0.654944	0.373942	1	0.428187	dynein regulatory complex protein 11-like [Lepeophtheirus salmonis]	EMLSAP00000001893
TRINITY_DN1044_c0_g1	0.163729	0.18093	1	0.764483	WD repeat domain-containing protein 83-like [Lepeophtheirus salmonis]	EMLSAP00000001757
TRINITY_DN1044_c0_g2	0.219391	0.372779	1	0.867486	WD repeat domain-containing protein 83-like [Lepeophtheirus salmonis]	EMLSAP00000001757
TRINITY_DN10440_c0_g1	0.141786	0.381759	999	999	NA	NA
TRINITY_DN10440_c0_g2	-0.0677438	0.328006	1	0.962101	pair-rule protein odd-paired-like [Lepeophtheirus salmonis]	EMLSAP00000004647
TRINITY_DN10441_c0_g1	1.02208	0.352928	1	0.089647	desmoplakin-like [Lepeophtheirus salmonis]	EMLSAP00000002864
TRINITY_DN10441_c1_g1	0.630668	0.341059	999	999	NA	NA
TRINITY_DN10441_c2_g2	-0.262316	0.353055	999	999	NA	NA
TRINITY_DN10442_c0_g1	-0.425898	0.318978	1	0.600646	uncharacterized protein FKW44_007327 [Caligus rogercresseyi]	EMLSAP00000012377
TRINITY_DN10442_c1_g1	0.658944	0.374072	999	999	NA	NA
TRINITY_DN10443_c0_g1	-0.176984	0.32055	1	0.877538	putative protein, similar to XP_001842639.1 [Lepeophtheirus salmonis]	EMLSAP00000007709
TRINITY_DN10444_c0_g1	-0.015354	0.366198	1	0.992962	hypothetical protein [Lepeophtheirus salmonis]	NA
TRINITY_DN10445_c0_g1	0.116256	0.328376	999	999	NA	NA
TRINITY_DN10445_c0_g3	0.457651	0.357675	1	0.621629	NA	NA
TRINITY_DN10445_c2_g1	0.0579032	0.336767	999	999	NA	NA
TRINITY_DN10445_c3_g1	0.406188	0.381663	999	999	NA	NA
TRINITY_DN10447_c0_g1	0.265976	0.2503	1	0.708899	potassium channel subfamily K member 16-like [Lepeophtheirus salmonis]	EMLSAP00000007050
TRINITY_DN10448_c0_g1	0.0280248	0.217357	999	999	NA	NA
TRINITY_DN10449_c0_g1	-0.1626	0.330862	1	0.89187	NA	NA
TRINITY_DN1045_c0_g1	0.00632275	0.24729	1	0.995423	NA	NA
TRINITY_DN1045_c0_g2	-0.297591	0.226704	1	0.607844	NA	NA
TRINITY_DN10450_c0_g1	-0.368429	0.343373	1	0.70579	NA	NA
TRINITY_DN10451_c0_g1	0.657792	0.377261	999	0.43473	NA	NA
TRINITY_DN10452_c0_g1	0.0504768	0.103324	1	0.892448	NA	NA
TRINITY_DN10452_c1_g1	-0.183593	0.374951	1	0.892267	NA	NA
TRINITY_DN10452_c2_g1	-0.655071	0.247969	1	0.141854	Uncharacterized protein FKW44_018195, partial [Caligus rogercresseyi]	NA
TRINITY_DN10452_c3_g1	-0.754465	0.37874	999	999	NA	NA
TRINITY_DN10454_c0_g1	0.127798	0.329592	1	0.918126	A disintegrin and metalloproteinase with thrombospondin motifs adt-1-like [Lepeophtheirus salmonis]	EMLSAP00000009779
TRINITY_DN10454_c0_g3	0.34484	0.382531	1	0.765028	NA	NA
TRINITY_DN10455_c0_g1	0.0198845	0.23891	999	999	NA	NA
TRINITY_DN10455_c1_g1	-0.543425	0.356941	999	999	NA	NA
TRINITY_DN10455_c2_g1	-0.102276	0.352043	999	999	NA	NA
TRINITY_DN1046_c0_g1	0.139003	0.382113	1	0.924012	Putative LOC100898776 [Caligus rogercresseyi]	EMLSAP00000000830
TRINITY_DN10460_c0_g1	0.0901728	0.375999	1	0.95572	uncharacterized protein LOC121117372 [Lepeophtheirus salmonis]	EMLSAP00000006245
TRINITY_DN10461_c0_g1	0.904487	0.331648	1	0.0133767	NA	NA
TRINITY_DN10462_c1_g1	-0.0427153	0.189741	999	999	NA	NA
TRINITY_DN10464_c0_g1	0.0439629	0.26645	999	999	NA	NA
TRINITY_DN10465_c0_g1	0.271448	0.36684	999	999	NA	NA
TRINITY_DN10465_c1_g1	-0.269168	0.374054	999	999	NA	NA
TRINITY_DN10465_c5_g1	-0.14654	0.340758	999	999	NA	NA
TRINITY_DN10466_c0_g1	-0.00915214	0.302586	1	0.994287	NA	NA
TRINITY_DN10467_c0_g1	-0.379012	0.269427	1	0.569558	NA	NA
TRINITY_DN10468_c0_g1	0.141195	0.381995	1	0.922509	putative protein, similar to XP_001630045.1 [Lepeophtheirus salmonis]	EMLSAP00000003767
TRINITY_DN1047_c0_g1	0.53536	0.106221	1	0.000115455	Lipoma HMGIC fusion partner-like 2 protein [Lepeophtheirus salmonis]	EMLSAP00000000987
TRINITY_DN1047_c0_g2	0.577798	0.337471	999	999	NA	NA
TRINITY_DN10471_c0_g1	0.168165	0.362706	1	0.89851	NA	NA
TRINITY_DN10473_c0_g1	-0.55377	0.366193	1	0.526313	LOW QUALITY PROTEIN: dystonin-like [Lepeophtheirus salmonis]	NA
TRINITY_DN10474_c0_g1	-0.135494	0.218333	1	0.857308	nicotinamide riboside kinase 1-like [Lepeophtheirus salmonis]	EMLSAP00000011894
TRINITY_DN10475_c0_g1	-0.198517	0.376292	999	0.883407	NA	NA
TRINITY_DN10475_c2_g1	-0.367386	0.352834	999	999	NA	NA
TRINITY_DN10476_c0_g1	-0.732189	0.348051	1	0.305177	NA	NA
TRINITY_DN10477_c0_g1	0.617954	0.376528	1	0.473838	NA	NA
TRINITY_DN10478_c0_g1	0.0514781	0.315796	1	0.970474	NA	NA
TRINITY_DN10478_c1_g1	-0.708883	0.362593	1	0.354797	NA	NA
TRINITY_DN10478_c2_g1	0.577215	0.370663	999	999	NA	NA
TRINITY_DN10479_c0_g1	0.256725	0.250036	1	0.720862	CG9723 CG9723PAlike [Tribolium castaneum] [Lepeophtheirus salmonis]	EMLSAP00000005729
TRINITY_DN10479_c1_g2	0.0211869	0.305321	999	999	NA	NA
TRINITY_DN1048_c0_g1	-0.178966	0.361211	999	999	NA	NA
TRINITY_DN1048_c0_g2	-0.23697	0.272704	1	0.775608	hypothetical protein TCAL_09093 [Tigriopus californicus]	NA
TRINITY_DN1048_c0_g3	0.223072	0.372871	999	999	hypothetical protein TCAL_09093 [Tigriopus californicus]	NA
TRINITY_DN10480_c0_g1	0.276979	0.38142	1	0.828061	vesicle-associated protein-like [Lepeophtheirus salmonis]	EMLSAP00000008443
TRINITY_DN10481_c0_g1	0.379092	0.370606	1	0.722626	NA	NA
TRINITY_DN10481_c0_g2	-0.346513	0.272707	999	999	NA	NA
TRINITY_DN10481_c2_g1	-0.0360322	0.382209	999	0.982511	NA	NA
TRINITY_DN10481_c2_g2	0.186482	0.322367	999	999	NA	NA
TRINITY_DN10483_c0_g1	0.340967	0.359165	999	999	NA	NA
TRINITY_DN10484_c0_g1	0.240778	0.344971	1	0.837621	uncharacterized protein LOC121128007 isoform X1 [Lepeophtheirus salmonis]	EMLSAP00000004917
TRINITY_DN10485_c0_g1	-0.377934	0.36621	999	0.713291	NA	NA
TRINITY_DN10486_c0_g1	-0.430798	0.323579	1	0.601878	protein singed wings 2-like isoform X2 [Lepeophtheirus salmonis]	EMLSAP00000002697
TRINITY_DN10487_c0_g1	-0.529112	0.369779	1	0.558576	NA	NA
TRINITY_DN10489_c1_g1	0.111233	0.337107	999	999	NA	NA
TRINITY_DN10489_c3_g1	0.278489	0.266537	999	999	NA	NA
TRINITY_DN10489_c4_g1	-0.621078	0.35994	999	999	NA	NA
TRINITY_DN1049_c0_g1	-0.265792	0.181829	1	0.548647	putative protein, similar to XP_313584.5 [Lepeophtheirus salmonis]	EMLSAP00000009231
TRINITY_DN1049_c0_g2	0.564394	0.306716	1	0.395879	NA	NA
TRINITY_DN10490_c0_g1	0.330472	0.382579	999	999	NA	NA
TRINITY_DN10491_c0_g1	-0.181532	0.246385	1	0.825219	Notch-regulated ankyrin repeat-containing protein B [Lepeophtheirus salmonis]	EMLSAP00000011841
TRINITY_DN10493_c0_g1	0.0435431	0.38197	999	0.978458	unnamed protein product [Lepeophtheirus salmonis]	EMLSAP00000008126
TRINITY_DN10494_c0_g1	0.325569	0.349778	1	0.757845	NA	NA
TRINITY_DN10496_c0_g1	-0.255431	0.188953	1	0.594389	Uncharacterized protein FKW44_004265 [Caligus rogercresseyi]	EMLSAP00000009296
TRINITY_DN10496_c0_g2	0.156133	0.263284	999	999	NA	NA
TRINITY_DN10496_c1_g1	-0.463333	0.277986	1	0.463162	NA	NA
TRINITY_DN10496_c2_g1	0.937377	0.337001	999	999	NA	NA
TRINITY_DN10499_c0_g1	0.330642	0.268304	1	0.639634	palmitoyltransferase ZDHHC11-like [Lepeophtheirus salmonis]	EMLSAP00000002283
TRINITY_DN10499_c0_g2	0.685485	0.372936	1	0.394202	putative palmitoyltransferase ZDHHC11like [Bombyx mori] [Lepeophtheirus salmonis]	NA
TRINITY_DN105_c0_g1	0.482999	0.318634	1	0.525236	putative protein, similar to XP_002425277.1 [Lepeophtheirus salmonis]	EMLSAP00000010293
TRINITY_DN105_c1_g1	-0.346161	0.217571	1	0.493676	NA	NA
TRINITY_DN105_c10_g1	0.188752	0.23292	1	0.798698	NA	NA
TRINITY_DN105_c2_g1	0.378315	0.230012	1	0.471375	Serine threonine-protein phosphatase dullard [Lepeophtheirus salmonis]	EMLSAP00000006709
TRINITY_DN105_c2_g2	-0.0958235	0.189665	1	0.887746	NA	NA
TRINITY_DN105_c3_g1	0.273755	0.236114	1	0.670193	NA	NA
TRINITY_DN105_c4_g1	0.148228	0.367315	999	999	ras-like protein rasX isoform X1 [Lepeophtheirus salmonis]	EMLSAP00000009460
TRINITY_DN105_c5_g1	0.255231	0.3757	1	0.843071	NA	NA
TRINITY_DN105_c8_g1	-0.172472	0.211507	1	0.797116	ABC transporter C family member 8-like [Lepeophtheirus salmonis]	EMLSAP00000000090
TRINITY_DN1050_c0_g1	-0.180139	0.170087	1	0.709294	Smg6 protein [Nasonia vitripennis] [Lepeophtheirus salmonis]	EMLSAP00000000657
TRINITY_DN1050_c0_g2	0.105784	0.175246	1	0.862197	hypothetical protein, partial [Lepeophtheirus salmonis]	EMLSAP00000008646
TRINITY_DN1050_c1_g1	-0.219392	0.154369	1	0.563976	NA	NA
TRINITY_DN1050_c1_g2	-0.817794	0.380289	999	0.291827	NA	NA
TRINITY_DN1050_c2_g1	0.387038	0.374875	1	0.715417	NA	NA
TRINITY_DN10500_c0_g1	0.0849507	0.382513	1	0.959041	NA	NA
TRINITY_DN10500_c0_g2	0.257052	0.38244	1	0.845002	epithelial discoidin domain-containing receptor 1-like [Lepeophtheirus salmonis]	EMLSAP00000001718
TRINITY_DN10500_c1_g1	-0.0983987	0.310894	999	999	NA	NA
TRINITY_DN10502_c0_g1	0.370055	0.359171	1	0.719115	Putative histones h3 and h4, partial [Caligus rogercresseyi]	EMLSAP00000001872
TRINITY_DN10503_c0_g1	1.24861	0.316741	1	0.00793857	NA	NA
TRINITY_DN10504_c0_g1	-1.04323	0.380863	1	0.11272	hypothetical protein, partial [Lepeophtheirus salmonis]	EMLSAP00000007535
TRINITY_DN10504_c0_g2	-0.235283	0.376734	1	0.856219	uncharacterized protein LOC121125398 [Lepeophtheirus salmonis]	EMLSAP00000007535
TRINITY_DN10505_c0_g1	-0.187034	0.357002	999	999	NA	NA
TRINITY_DN10505_c1_g1	-0.128745	0.372896	999	0.929226	NA	NA
TRINITY_DN10505_c2_g1	0.147211	0.29832	999	999	NA	NA
TRINITY_DN10506_c1_g2	-0.608132	0.378244	1	0.483982	NA	NA
TRINITY_DN10506_c1_g4	-1.39527	0.372484	1	0.0160921	NA	NA
TRINITY_DN10507_c0_g1	0.13807	0.190915	1	0.830555	very-long-chain 3-oxoacyl-CoA reductase-like [Lepeophtheirus salmonis]	EMLSAP00000006194
TRINITY_DN10508_c0_g1	-0.0583775	0.143655	1	0.91421	serine threonine-protein phosphatase 2B catalytic subunit 3-like isoform X1 [Lepeophtheirus salmonis]	EMLSAP00000009707
TRINITY_DN10508_c1_g1	-0.0392027	0.127036	1	0.937901	Acyl-protein thioesterase 1 [Lepeophtheirus salmonis]	EMLSAP00000010851
TRINITY_DN10508_c2_g1	0.474703	0.375228	1	0.62985	NA	NA
TRINITY_DN10508_c2_g2	-0.0634273	0.257988	999	999	NA	NA
TRINITY_DN10509_c0_g1	0.120267	0.262009	1	0.90094	zinc finger protein 227like [Pundamilia nyererei] [Lepeophtheirus salmonis]	EMLSAP00000005611
TRINITY_DN10509_c1_g1	0.371834	0.334609	999	999	NA	NA
TRINITY_DN10509_c2_g1	0.0603794	0.314844	1	0.964409	NA	NA
TRINITY_DN1051_c0_g1	-0.15273	0.249817	1	0.85944	Superoxide dismutase [Caligus clemensi]	EMLSAP00000008514
TRINITY_DN10510_c0_g1	0.146364	0.347065	1	0.910503	SET and MYND domain-containing protein 4-like isoform X1 [Lepeophtheirus salmonis]	EMLSAP00000007088
TRINITY_DN10512_c0_g1	0.172354	0.172794	1	0.730532	coenzyme Q10 homolog A (S. cerevisiae) [Ictidomys tridecemlineatus] [Lepeophtheirus salmonis]	EMLSAP00000007748
TRINITY_DN10513_c0_g1	0.208449	0.172735	1	0.650458	geranylgeranyl transferase type-2 subunit beta-like [Lepeophtheirus salmonis]	EMLSAP00000010341
TRINITY_DN10514_c0_g1	0.310065	0.35869	1	0.778129	zwei Ig domain protein zig-8-like [Lepeophtheirus salmonis]	EMLSAP00000009339
TRINITY_DN10515_c0_g1	-0.0505649	0.335149	1	0.972319	Transposable element Tc3 transposase, partial [Caligus rogercresseyi]	EMLSAP00000012819
TRINITY_DN10515_c0_g2	0.282715	0.364446	999	999	NA	NA
TRINITY_DN10515_c1_g1	-0.328238	0.376198	999	999	NA	NA
TRINITY_DN10515_c2_g1	-0.0805388	0.26717	999	999	NA	NA
TRINITY_DN10516_c0_g1	-0.254787	0.308566	999	999	NA	NA
TRINITY_DN10516_c0_g2	0.290135	0.379051	1	0.813952	NA	NA
TRINITY_DN10516_c1_g1	-0.470268	0.361637	1	0.616018	NA	NA
TRINITY_DN10516_c2_g1	0.561727	0.325086	999	999	NA	NA
TRINITY_DN10517_c0_g1	0.0875397	0.345291	999	999	NA	NA
TRINITY_DN10517_c0_g2	0.888933	0.366395	1	0.202982	NA	NA
TRINITY_DN10518_c0_g1	0.102944	0.382483	1	0.947191	NA	NA
TRINITY_DN10518_c1_g1	0.275656	0.306963	1	0.766254	NA	NA
TRINITY_DN10518_c1_g2	-0.0329074	0.378497	999	0.984077	NA	NA
TRINITY_DN10518_c2_g1	-0.345518	0.382274	1	0.761952	NA	NA
TRINITY_DN10518_c5_g1	-0.195417	0.359027	999	999	NA	NA
TRINITY_DN10519_c0_g1	0.217554	0.195498	999	999	NA	NA
TRINITY_DN1052_c0_g1	-0.21935	0.125552	1	0.431256	26S protease regulatory subunit 8 [Lepeophtheirus salmonis]	EMLSAP00000005538
TRINITY_DN1052_c0_g2	-0.21266	0.121594	1	0.430509	26S protease regulatory subunit 4 [Lepeophtheirus salmonis]	EMLSAP00000008890
TRINITY_DN1052_c1_g1	-0.0677576	0.140007	1	0.89418	26S protease regulatory subunit 6A [Lepeophtheirus salmonis]	EMLSAP00000003324
TRINITY_DN10521_c0_g1	0.0359863	0.199272	1	0.966799	NA	NA
TRINITY_DN10521_c0_g2	0.00897421	0.377889	1	0.996118	unnamed protein product [Lepeophtheirus salmonis]	NA
TRINITY_DN10521_c0_g3	-0.182853	0.381761	1	0.895603	unnamed protein product [Lepeophtheirus salmonis]	NA
TRINITY_DN10522_c0_g1	-0.180563	0.363677	1	0.890201	NA	NA
TRINITY_DN10522_c0_g2	-0.131113	0.382122	999	0.929804	NA	NA
TRINITY_DN10523_c0_g1	1.22544	0.290179	1	0.00292488	Uncharacterized protein FKW44_021607, partial [Caligus rogercresseyi]	NA
TRINITY_DN10524_c0_g1	0.062707	0.266366	999	999	NA	NA
TRINITY_DN10525_c0_g1	0.42047	0.326103	1	0.617792	NA	NA
TRINITY_DN10525_c0_g2	0.0408209	0.196024	1	0.961721	Ribulose-phosphate 3-epimerase [Caligus rogercresseyi]	EMLSAP00000008013
TRINITY_DN10527_c0_g1	0.156744	0.373484	1	0.910582	NA	NA
TRINITY_DN10528_c0_g1	0.406451	0.379709	999	0.706033	uncharacterized protein LOC121116729 [Lepeophtheirus salmonis]	EMLSAP00000005126
TRINITY_DN10529_c0_g1	-0.136953	0.30174	999	0.900985	NA	NA
TRINITY_DN1053_c0_g1	0.265369	0.279058	1	0.748193	hypothetical protein [Lepeophtheirus salmonis]	EMLSAP00000011479
TRINITY_DN10530_c0_g1	0.448067	0.294131	1	0.522213	NA	NA
TRINITY_DN10531_c0_g1	1.42001	0.381979	1	0.00914717	unnamed protein product [Lepeophtheirus salmonis]	EMLSAP00000003107
TRINITY_DN10531_c0_g3	-0.0582554	0.290274	1	0.962878	uncharacterized protein LOC121130464 [Lepeophtheirus salmonis]	EMLSAP00000005950
TRINITY_DN10531_c1_g1	-0.670554	0.368386	999	999	NA	NA
TRINITY_DN10532_c0_g1	-0.0162721	0.373286	999	0.992902	NA	NA
TRINITY_DN10533_c0_g1	0.798525	0.340598	1	0.225307	NA	NA
TRINITY_DN10533_c1_g1	-1.05552	0.368963	1	0.103859	NA	NA
TRINITY_DN10534_c0_g1	-0.678135	0.378331	1	0.415076	NA	NA
TRINITY_DN10535_c0_g1	-0.212169	0.375559	999	0.873865	Calmodulin [Lepeophtheirus salmonis]	EMLSAP00000003247
TRINITY_DN10536_c0_g1	0.411002	0.361159	1	0.678427	NA	NA
TRINITY_DN10536_c1_g1	0.441364	0.373785	1	0.653819	NA	NA
TRINITY_DN10536_c1_g2	0.100449	0.346171	999	999	NA	NA
TRINITY_DN10537_c0_g1	-0.229114	0.379567	1	0.86216	NA	NA
TRINITY_DN10537_c0_g2	-0.331302	0.360599	1	0.761952	hypothetical protein [Lepeophtheirus salmonis]	EMLSAP00000000700
TRINITY_DN10537_c0_g3	0.435259	0.382561	999	0.677825	NA	NA
TRINITY_DN10537_c0_g4	-0.371319	0.371528	999	0.731197	NA	NA
TRINITY_DN10537_c1_g1	0.480401	0.382073	999	999	NA	NA
TRINITY_DN10537_c2_g1	-0.231059	0.361415	999	999	NA	NA
TRINITY_DN10537_c4_g1	-0.490491	0.36274	999	999	NA	NA
TRINITY_DN10538_c5_g1	-0.0334162	0.0969393	1	0.929301	60S ribosomal protein L35 [Caligus rogercresseyi]	EMLSAP00000000748
TRINITY_DN10539_c2_g2	-0.129713	0.34724	1	0.922229	NA	NA
TRINITY_DN10539_c3_g1	-0.394968	0.336625	1	0.664196	NA	NA
TRINITY_DN10539_c7_g1	0.131141	0.294433	999	999	NA	NA
TRINITY_DN1054_c0_g1	-0.0742186	0.143429	1	0.885506	fructose-1,6-bisphosphatase 1-like isoform X1 [Lepeophtheirus salmonis]	EMLSAP00000004046
TRINITY_DN10540_c0_g1	-0.0708813	0.378518	1	0.965746	hypothetical protein TCAL_07552, partial [Tigriopus californicus]	NA
TRINITY_DN10541_c0_g1	-0.172977	0.31746	1	0.879396	NA	NA
TRINITY_DN10541_c1_g1	0.0654956	0.361601	999	999	NA	NA
TRINITY_DN10542_c0_g1	0.547108	0.312439	1	0.42952	suppressor of variegation 39 homolog 1 [Nasonia vitripennis] [Lepeophtheirus salmonis]	EMLSAP00000010500
TRINITY_DN10542_c1_g2	0.509925	0.354656	1	0.558235	NA	NA
TRINITY_DN10543_c0_g1	-0.0770655	0.344744	1	0.95837	NA	NA
TRINITY_DN10543_c0_g3	0.0185951	0.315446	1	0.990223	NA	NA
TRINITY_DN10543_c4_g1	0.146349	0.37463	999	0.917864	NA	NA
TRINITY_DN10544_c0_g1	-0.704764	0.271797	1	0.15456	unnamed protein product [Lepeophtheirus salmonis]	NA
TRINITY_DN10545_c0_g1	0.492526	0.317904	1	0.509823	NA	NA
TRINITY_DN10546_c0_g1	1.4478	0.382506	1	0.00968099	sestrin1like [Bombus terrestris], partial [Lepeophtheirus salmonis]	EMLSAP00000004948
TRINITY_DN10547_c0_g1	-0.10521	0.335844	1	0.937133	NA	NA
TRINITY_DN10547_c1_g1	-0.0263464	0.338888	999	999	NA	NA
TRINITY_DN10548_c0_g1	0.339699	0.235229	999	999	NA	NA
TRINITY_DN10549_c2_g1	0.216186	0.346865	999	999	NA	NA
TRINITY_DN1055_c0_g1	-0.0691615	0.095425	1	0.830076	chromodomain-helicase-DNA-binding protein Mi-2 homolog [Lepeophtheirus salmonis]	EMLSAP00000000940
TRINITY_DN1055_c1_g1	0.453184	0.331474	1	0.556379	NA	NA
TRINITY_DN1055_c2_g1	0.166253	0.371199	999	999	NA	NA
TRINITY_DN1055_c2_g2	0.121198	0.371303	999	999	NA	NA
TRINITY_DN10550_c0_g1	-0.0339242	0.204975	1	0.969824	NA	NA
TRINITY_DN10550_c1_g1	0.378251	0.244303	1	0.510304	NA	NA
TRINITY_DN10550_c2_g1	0.26722	0.288448	999	999	NA	NA
TRINITY_DN10551_c0_g1	-0.0110342	0.37827	999	0.994481	Uncharacterized protein FKW44_002012 [Caligus rogercresseyi]	EMLSAP00000012106
TRINITY_DN10551_c0_g3	0.059828	0.264874	999	999	NA	NA
TRINITY_DN10552_c0_g1	0.0466071	0.33692	999	999	NA	NA
TRINITY_DN10553_c0_g1	-0.0430779	0.380075	999	0.978488	NA	NA
TRINITY_DN10553_c0_g2	0.293136	0.376294	1	0.808903	NA	NA
TRINITY_DN10554_c0_g1	-0.549019	0.372333	1	0.541231	NA	NA
TRINITY_DN10555_c1_g1	-0.665233	0.334383	999	999	NA	NA
TRINITY_DN10556_c0_g1	0.260799	0.372869	1	0.837579	unnamed protein product [Lepeophtheirus salmonis]	EMLSAP00000009376
TRINITY_DN10557_c0_g1	-0.248818	0.374731	999	999	flocculation protein FLO11-like [Lepeophtheirus salmonis]	EMLSAP00000007548
TRINITY_DN10558_c0_g1	-0.0218667	0.381893	999	999	uncharacterized protein LOC121122162 [Lepeophtheirus salmonis]	EMLSAP00000007705
TRINITY_DN10559_c1_g1	0.0543499	0.369931	1	0.973001	NA	NA
TRINITY_DN10559_c7_g1	-0.0415273	0.375588	999	999	NA	NA
TRINITY_DN10559_c7_g2	0.0891592	0.314191	999	999	NA	NA
TRINITY_DN1056_c0_g1	0.136249	0.240982	1	0.873282	SPRED [Lepeophtheirus salmonis]	EMLSAP00000010583
TRINITY_DN10560_c0_g1	-0.406046	0.319737	999	999	NA	NA
TRINITY_DN10561_c0_g1	0.133983	0.185493	1	0.830991	CAAX prenyl protease 2like [Bombyx mori] [Lepeophtheirus salmonis]	EMLSAP00000003768
TRINITY_DN10561_c1_g1	0.405035	0.374677	1	0.70093	NA	NA
TRINITY_DN10561_c2_g1	0.273846	0.308325	1	0.768751	NA	NA
TRINITY_DN10561_c5_g1	-0.59019	0.38107	999	0.514529	CAAX prenyl protease 2like [Bombyx mori] [Lepeophtheirus salmonis]	EMLSAP00000004340
TRINITY_DN10562_c0_g1	0.30442	0.241554	1	0.630515	hypothetical protein, partial [Lepeophtheirus salmonis]	EMLSAP00000011769
TRINITY_DN10562_c1_g1	0.264813	0.375614	999	999	NA	NA
TRINITY_DN10563_c0_g1	0.478439	0.26159	1	0.400092	NA	NA
TRINITY_DN10563_c1_g1	-0.106219	0.37387	999	0.943726	NA	NA
TRINITY_DN10564_c0_g1	-0.171842	0.382537	999	0.903573	NA	NA
TRINITY_DN10564_c1_g1	0.118383	0.338278	999	999	NA	NA
TRINITY_DN10564_c2_g1	0.102231	0.338862	999	999	NA	NA
TRINITY_DN10566_c0_g1	-0.368908	0.355876	999	999	NA	NA
TRINITY_DN10567_c0_g1	-0.382455	0.338808	999	999	NA	NA
TRINITY_DN10567_c0_g2	-0.0594217	0.361393	999	999	NA	NA
TRINITY_DN10567_c0_g3	-0.404451	0.381266	999	0.708996	NA	NA
TRINITY_DN10567_c1_g1	-0.0850991	0.323576	999	999	NA	NA
TRINITY_DN10568_c0_g1	0.085787	0.153251	1	0.874882	hypothetical protein [Lepeophtheirus salmonis]	EMLSAP00000004277
TRINITY_DN10569_c0_g1	-0.00456395	0.316058	1	0.997418	microtubule-associated protein 9-like isoform X3 [Lepeophtheirus salmonis]	EMLSAP00000002656
TRINITY_DN10569_c1_g2	0.120478	0.382003	999	999	NA	NA
TRINITY_DN10569_c3_g1	-0.281118	0.375204	999	999	NA	NA
TRINITY_DN10569_c8_g1	-0.549878	0.344425	1	0.492885	NA	NA
TRINITY_DN1057_c0_g1	0.568325	0.362444	1	0.50314	Uncharacterized protein FKW44_003510 [Caligus rogercresseyi]	EMLSAP00000010865
TRINITY_DN1057_c1_g1	0.169583	0.370862	999	999	Uncharacterized protein FKW44_003510 [Caligus rogercresseyi]	EMLSAP00000010865
TRINITY_DN1057_c13_g1	0.159842	0.281623	1	0.868622	NA	NA
TRINITY_DN1057_c2_g1	-0.07155	0.156605	1	0.901732	THUMP domain-containing protein 1 [Caligus rogercresseyi]	NA
TRINITY_DN1057_c25_g1	0.399887	0.327833	999	999	NA	NA
TRINITY_DN1057_c4_g1	-0.516197	0.347227	999	999	Uncharacterized protein FKW44_003510 [Caligus rogercresseyi]	EMLSAP00000004486
TRINITY_DN1057_c6_g1	-0.137475	0.376233	1	0.924007	NA	NA
TRINITY_DN10572_c0_g1	0.584471	0.379489	999	999	uncharacterized protein LOC121132478 [Lepeophtheirus salmonis]	EMLSAP00000001619
TRINITY_DN10573_c0_g1	0.27096	0.362911	999	999	NA	NA
TRINITY_DN10575_c0_g1	0.321331	0.379758	999	999	NA	NA
TRINITY_DN10576_c1_g1	0.224875	0.380116	999	0.866028	NA	NA
TRINITY_DN10577_c0_g1	-0.27028	0.328029	1	0.793501	NA	NA
TRINITY_DN10577_c1_g1	-0.0721884	0.28912	999	999	NA	NA
TRINITY_DN10578_c0_g1	-0.453452	0.242439	1	0.385488	NA	NA
TRINITY_DN10579_c0_g1	-0.0321412	0.354229	999	999	NA	NA
TRINITY_DN1058_c0_g1	0.278178	0.213904	1	0.614387	zinc finger protein 93-like [Lepeophtheirus salmonis]	EMLSAP00000005215
TRINITY_DN1058_c0_g2	-0.294053	0.370051	999	999	NA	NA
TRINITY_DN1058_c1_g1	-0.350804	0.381923	999	0.761952	NA	NA
TRINITY_DN1058_c1_g2	-0.246297	0.382565	999	0.852423	NA	NA
TRINITY_DN1058_c2_g1	-0.247054	0.379502	999	999	NA	NA
TRINITY_DN1058_c7_g1	-0.495582	0.274063	1	0.410026	NA	NA
TRINITY_DN10580_c0_g1	0.352846	0.294841	1	0.655037	facilitated trehalose transporter Tret1-like [Lepeophtheirus salmonis]	EMLSAP00000000939
TRINITY_DN10583_c0_g1	-0.251512	0.293635	1	0.78138	NA	NA
TRINITY_DN10583_c1_g1	0.316	0.307506	999	999	NA	NA
TRINITY_DN10583_c3_g1	-0.636933	0.382037	1	0.46165	NA	NA
TRINITY_DN10584_c0_g1	-0.0734728	0.377453	1	0.963779	uncharacterized protein LOC121122520 [Lepeophtheirus salmonis]	NA
TRINITY_DN10584_c0_g2	-0.0727284	0.269551	1	0.947116	NA	NA
TRINITY_DN10587_c0_g1	-0.0367657	0.356002	1	0.980798	Putative DD37D maT transposase, partial [Caligus rogercresseyi]	EMLSAP00000008303
TRINITY_DN10588_c0_g1	-0.866411	0.375021	999	999	uncharacterized protein LOC121128525 [Lepeophtheirus salmonis]	EMLSAP00000001973
TRINITY_DN1059_c0_g1	0.497233	0.372222	999	999	NA	NA
TRINITY_DN1059_c1_g1	-0.268544	0.380662	999	0.835694	NA	NA
TRINITY_DN1059_c2_g1	0.14351	0.351863	999	999	NA	NA
TRINITY_DN10590_c0_g1	-0.0152326	0.380238	1	0.992962	NA	NA
TRINITY_DN10590_c1_g1	-0.0538315	0.261593	1	0.962101	NA	NA
TRINITY_DN10590_c2_g1	-0.197506	0.382573	999	999	NA	NA
TRINITY_DN10592_c0_g1	-0.0201704	0.382579	999	0.9909	Down syndrome cell adhesion molecule-like protein Dscam2 isoform X45 [Lepeophtheirus salmonis]	EMLSAP00000005454
TRINITY_DN10593_c0_g1	0.0540566	0.10806	1	0.889052	LOW QUALITY PROTEIN: inactive peptidyl-prolyl cis-trans isomerase shutdown-like [Lepeophtheirus salmonis]	EMLSAP00000000149
TRINITY_DN10593_c0_g2	-0.0388683	0.31689	999	999	NA	NA
TRINITY_DN10593_c0_g3	-0.329174	0.358894	1	0.761952	FK506-binding protein 6 [Caligus clemensi]	EMLSAP00000000149
TRINITY_DN10596_c0_g1	0.413872	0.328394	999	0.5941	NA	NA
TRINITY_DN10598_c0_g1	0.156216	0.378391	1	0.913021	NA	NA
TRINITY_DN10598_c0_g3	0.0970843	0.346012	999	999	NA	NA
TRINITY_DN10599_c0_g1	-0.164235	0.339665	1	0.89406	NA	NA
TRINITY_DN10599_c0_g3	0.349044	0.381445	999	0.761952	NA	NA
TRINITY_DN106_c0_g1	-0.228683	0.376149	1	0.860257	NA	NA
TRINITY_DN106_c1_g1	-0.0153588	0.185568	1	0.984945	karyopherin alpha 6like [Tribolium castaneum] [Lepeophtheirus salmonis]	EMLSAP00000006809
TRINITY_DN106_c1_g2	-0.375361	0.353195	1	0.709127	NA	NA
TRINITY_DN106_c2_g1	0.532892	0.377947	1	0.565718	NA	NA
TRINITY_DN106_c3_g1	0.630726	0.342683	999	999	NA	NA
TRINITY_DN106_c4_g1	0.0178491	0.290742	999	999	NA	NA
TRINITY_DN1060_c0_g1	-0.521618	0.17954	1	0.0894985	NGFI-A-binding protein homolog isoform X1 [Lepeophtheirus salmonis]	EMLSAP00000000966
TRINITY_DN10600_c0_g1	-0.781846	0.382272	1	0.315642	NA	NA
TRINITY_DN10601_c0_g1	0.174811	0.254357	1	0.839972	pituitary homeobox 3-like [Lepeophtheirus salmonis]	EMLSAP00000011590
TRINITY_DN10604_c0_g1	0.165723	0.231616	1	0.832904	NA	NA
TRINITY_DN10605_c0_g1	0.0526831	0.31575	999	999	NA	NA
TRINITY_DN10606_c0_g1	0.185059	0.132353	1	0.573048	transketolaselike [Tribolium castaneum] [Lepeophtheirus salmonis]	EMLSAP00000002071
TRINITY_DN10607_c0_g1	0.189188	0.257443	1	0.826132	4-aminobutyrate aminotransferase, mitochondrial precursor [Caligus rogercresseyi]	EMLSAP00000000428
TRINITY_DN10609_c0_g1	0.805279	0.348275	1	0.239619	NA	NA
TRINITY_DN1061_c0_g1	0.521807	0.144644	1	0.0176565	protein scribble homolog isoform X5 [Lepeophtheirus salmonis]	EMLSAP00000003541
TRINITY_DN1061_c1_g1	-0.180764	0.189815	1	0.747751	polymerase (RNA) III (DNA directed) polypeptide G like a [Danio rerio] [Lepeophtheirus salmonis]	NA
TRINITY_DN1061_c3_g1	-0.261994	0.325419	999	999	NA	NA
TRINITY_DN10610_c0_g1	-0.0166063	0.102825	1	0.970811	aminoacyl tRNA synthase complexinteracting multifunctional protein 2like [Strongylocentrotus purpuratus] [Lepeophtheirus salmonis]	EMLSAP00000002331
TRINITY_DN10611_c0_g1	-0.078755	0.272951	1	0.942283	unnamed protein product [Lepeophtheirus salmonis]	EMLSAP00000010125
TRINITY_DN10612_c0_g1	0.339476	0.265292	1	0.621629	unnamed protein product [Lepeophtheirus salmonis]	EMLSAP00000007891
TRINITY_DN10612_c1_g1	0.0932995	0.38177	999	999	REST [Lepeophtheirus salmonis]	NA
TRINITY_DN10612_c3_g1	0.369823	0.35882	1	0.71393	NA	NA
TRINITY_DN10612_c4_g1	-0.625322	0.382577	999	0.477574	NA	NA
TRINITY_DN10614_c0_g1	-0.370382	0.348553	1	0.709127	NA	NA
TRINITY_DN10615_c0_g1	-0.0973434	0.130675	1	0.822598	putative protein, similar to XP_002415749.1 [Lepeophtheirus salmonis]	EMLSAP00000007631
TRINITY_DN10615_c1_g1	-0.201678	0.352859	1	0.871683	NA	NA
TRINITY_DN10615_c1_g2	0.101905	0.37847	999	999	NA	NA
TRINITY_DN10615_c3_g1	-0.142984	0.291163	999	999	NA	NA
TRINITY_DN10616_c0_g1	0.565674	0.374388	1	0.527755	WD repeat-containing protein 54-like isoform X1 [Lepeophtheirus salmonis]	EMLSAP00000006258
TRINITY_DN10617_c0_g1	-0.197432	0.226364	1	0.774879	uncharacterized protein LOC111713281 [Eurytemora affinis]	NA
TRINITY_DN10618_c0_g1	0.259592	0.372355	1	0.837068	NA	NA
TRINITY_DN10618_c1_g1	-0.603693	0.372969	999	999	NA	NA
TRINITY_DN10619_c0_g1	0.772002	0.37551	1	0.322657	NA	NA
TRINITY_DN10619_c0_g2	0.479206	0.301697	999	999	NA	NA
TRINITY_DN10619_c0_g3	-0.32738	0.326231	1	0.728415	Uncharacterized protein FKW44_008644, partial [Caligus rogercresseyi]	NA
TRINITY_DN1062_c0_g1	0.111502	0.216123	1	0.886197	Uncharacterized protein FKW44_004629, partial [Caligus rogercresseyi]	EMLSAP00000012819
TRINITY_DN1062_c0_g2	0.236647	0.370216	1	0.853345	NA	NA
TRINITY_DN1062_c1_g1	0.037567	0.248444	1	0.972272	uncharacterized protein LOC121128199 isoform X2 [Lepeophtheirus salmonis]	EMLSAP00000001282
TRINITY_DN1062_c2_g1	0.053459	0.187078	1	0.943092	NA	NA
TRINITY_DN1062_c2_g2	0.116904	0.200952	1	0.868622	LOW QUALITY PROTEIN: disheveled-associated activator of morphogenesis 1-A-like [Lepeophtheirus salmonis]	EMLSAP00000013045
TRINITY_DN1062_c3_g1	-0.866305	0.30158	1	0.0960479	NA	NA
TRINITY_DN1062_c3_g2	-0.220166	0.382481	1	0.870034	histone-lysine N-methyltransferase SETMAR-like [Lepeophtheirus salmonis]	NA
TRINITY_DN1062_c4_g1	-0.0462737	0.139689	1	0.932536	hypothetical protein [Lepeophtheirus salmonis]	EMLSAP00000008567
TRINITY_DN1062_c5_g1	0.492779	0.154841	1	0.0490705	BUB3-interacting and GLEBS motif-containing protein ZNF207-like isoform X4 [Lepeophtheirus salmonis]	EMLSAP00000007985
TRINITY_DN1062_c5_g2	-0.479014	0.314766	1	0.522442	NA	NA
TRINITY_DN1062_c6_g1	-0.285462	0.373902	999	0.817528	NA	NA
TRINITY_DN1062_c8_g1	-0.382639	0.382478	999	0.730532	NA	NA
TRINITY_DN10620_c0_g1	0.135317	0.331289	1	0.913902	hypothetical protein [Lepeophtheirus salmonis]	EMLSAP00000011363
TRINITY_DN10621_c0_g1	-0.499002	0.187054	1	0.13629	putative protein, similar to XP_002046393.1 [Lepeophtheirus salmonis]	NA
TRINITY_DN10623_c0_g1	-0.254504	0.343775	1	0.823524	NA	NA
TRINITY_DN10624_c0_g1	-0.546769	0.239458	1	0.243996	hypothetical protein, partial [Lepeophtheirus salmonis]	NA
TRINITY_DN10624_c1_g1	0.364138	0.276182	999	999	NA	NA
TRINITY_DN10625_c0_g1	-0.240626	0.376901	999	0.853345	NA	NA
TRINITY_DN10625_c0_g2	-0.0139075	0.350775	999	999	NA	NA
TRINITY_DN10625_c0_g3	0.298892	0.382505	999	999	NA	NA
TRINITY_DN10625_c1_g1	0.204861	0.305907	1	0.845978	NA	NA
TRINITY_DN10625_c2_g1	0.758364	0.351343	999	999	NA	NA
TRINITY_DN10625_c2_g2	0.817997	0.371789	999	999	NA	NA
TRINITY_DN10625_c5_g1	0.440952	0.334173	999	999	NA	NA
TRINITY_DN10626_c0_g1	-0.905783	0.378614	1	0.202548	uncharacterized protein LOC121124315 [Lepeophtheirus salmonis]	NA
TRINITY_DN10626_c0_g2	0.253001	0.351602	999	999	NA	NA
TRINITY_DN10627_c0_g2	-0.310433	0.370912	1	0.78786	NA	NA
TRINITY_DN10627_c0_g3	0.164291	0.382551	999	0.908942	NA	NA
TRINITY_DN10627_c1_g1	-0.292461	0.32384	999	999	NA	NA
TRINITY_DN10628_c0_g1	0.168796	0.352305	999	999	NA	NA
TRINITY_DN10628_c0_g2	-0.161181	0.320605	1	0.888517	NA	NA
TRINITY_DN10628_c0_g3	0.125078	0.347516	1	0.925105	NA	NA
TRINITY_DN10628_c0_g4	-0.136479	0.262335	999	999	NA	NA
TRINITY_DN10628_c1_g1	-0.0916174	0.382365	999	999	NA	NA
TRINITY_DN10628_c4_g1	0.363403	0.382313	999	0.749327	NA	NA
TRINITY_DN10629_c0_g2	0.208455	0.381676	999	0.879279	NA	NA
TRINITY_DN1063_c0_g1	-0.234195	0.190267	1	0.640261	NA	NA
TRINITY_DN10630_c1_g1	0.101169	0.217821	999	999	NA	NA
TRINITY_DN10630_c2_g1	-0.0276594	0.328035	999	999	NA	NA
TRINITY_DN10631_c0_g1	-0.0677157	0.309878	999	999	NA	NA
TRINITY_DN10632_c0_g1	0.216143	0.221448	999	999	NA	NA
TRINITY_DN10632_c0_g2	0.598987	0.339231	999	0.377455	NA	NA
TRINITY_DN10632_c0_g3	0.0438869	0.362973	999	999	NA	NA
TRINITY_DN10634_c0_g1	-0.307023	0.382489	999	0.797411	putative LOC100142275 [Tribolium castaneum] [Lepeophtheirus salmonis]	EMLSAP00000009056
TRINITY_DN10635_c0_g1	0.0741934	0.378376	1	0.963779	NA	NA
TRINITY_DN10636_c0_g1	-0.463125	0.382573	1	0.648025	NA	NA
TRINITY_DN10637_c0_g1	-0.0350685	0.111247	1	0.936984	Translocator protein [Caligus rogercresseyi]	EMLSAP00000004278
TRINITY_DN10638_c0_g1	-0.599203	0.380196	999	0.497891	uncharacterized protein LOC121119853 [Lepeophtheirus salmonis]	EMLSAP00000005864
TRINITY_DN1064_c0_g1	0.369181	0.234271	1	0.499634	msta, isoform A [Caligus clemensi]	EMLSAP00000007709
TRINITY_DN1064_c1_g2	0.354529	0.335675	999	999	survival motor neuron protein 1-like [Lepeophtheirus salmonis]	NA
TRINITY_DN10640_c0_g1	-0.0444423	0.182436	999	999	NA	NA
TRINITY_DN10641_c0_g1	-0.333391	0.216103	1	0.513523	NA	NA
TRINITY_DN10642_c0_g1	0.255021	0.382199	1	0.846522	NA	NA
TRINITY_DN10643_c0_g1	-0.0147721	0.124379	1	0.977683	putative protein, similar to XP_002416562.1 [Lepeophtheirus salmonis]	EMLSAP00000004031
TRINITY_DN10643_c1_g1	-0.0818515	0.382396	999	999	NA	NA
TRINITY_DN10644_c0_g1	-0.395982	0.308079	1	0.619995	NA	NA
TRINITY_DN10645_c0_g1	0.447589	0.367758	1	0.647647	NA	NA
TRINITY_DN10646_c1_g1	-0.177582	0.376171	999	999	NA	NA
TRINITY_DN10648_c0_g1	0.134276	0.276557	1	0.893498	uncharacterized protein LOC121125847 [Lepeophtheirus salmonis]	EMLSAP00000006045
TRINITY_DN10649_c0_g1	0.280235	0.380973	1	0.825463	NA	NA
TRINITY_DN1065_c0_g1	-0.127214	0.242997	1	0.883828	uncharacterized protein LOC121119359 [Lepeophtheirus salmonis]	EMLSAP00000003499
TRINITY_DN10652_c0_g1	-0.0286976	0.372002	999	999	NA	NA
TRINITY_DN10654_c0_g1	0.604604	0.294425	1	0.322471	NA	NA
TRINITY_DN10655_c0_g1	-0.119439	0.372469	1	0.935283	NA	NA
TRINITY_DN10656_c0_g1	-0.261787	0.34331	999	0.814437	NA	NA
TRINITY_DN10657_c0_g1	-0.0210367	0.353372	1	0.98999	NA	NA
TRINITY_DN10657_c1_g1	-0.00534152	0.184784	1	0.994596	NA	NA
TRINITY_DN10658_c0_g1	0.141621	0.382484	999	0.922925	uncharacterized protein LOC121118849 [Lepeophtheirus salmonis]	EMLSAP00000000267
TRINITY_DN10659_c0_g1	0.00169143	0.363917	999	999	hypothetical protein [Lepeophtheirus salmonis]	NA
TRINITY_DN1066_c0_g1	0.133975	0.163911	1	0.795977	zinc finger protein 227like [Pundamilia nyererei] [Lepeophtheirus salmonis]	EMLSAP00000005611
TRINITY_DN1066_c0_g2	-0.266553	0.239026	1	0.687211	zinc finger protein 227like [Pundamilia nyererei], partial [Lepeophtheirus salmonis]	EMLSAP00000002872
TRINITY_DN1066_c1_g1	0.118061	0.286802	1	0.913455	NA	NA
TRINITY_DN1066_c11_g1	0.0039406	0.260674	1	0.997418	zinc finger protein 271-like isoform X1 [Lepeophtheirus salmonis]	EMLSAP00000005611
TRINITY_DN1066_c2_g1	-0.358945	0.350906	1	0.722626	NA	NA
TRINITY_DN1066_c3_g1	-0.155206	0.19346	1	0.801449	zinc finger protein 347like [Haplochromis burtoni] [Lepeophtheirus salmonis]	EMLSAP00000009315
TRINITY_DN1066_c4_g1	-0.413298	0.382099	999	0.701856	NA	NA
TRINITY_DN1066_c5_g1	-0.0811113	0.382424	999	999	NA	NA
TRINITY_DN1066_c7_g1	0.28376	0.307872	1	0.760489	NA	NA
TRINITY_DN1066_c8_g1	0.039265	0.30986	1	0.976101	NA	NA
TRINITY_DN1066_c9_g1	0.00386432	0.346584	999	999	NA	NA
TRINITY_DN10660_c0_g1	-0.0892871	0.381477	999	0.956844	NA	NA
TRINITY_DN10660_c0_g2	0.114027	0.378552	999	0.938888	NA	NA
TRINITY_DN10660_c0_g3	0.577454	0.38224	1	0.527206	NA	NA
TRINITY_DN10661_c0_g1	-0.24535	0.298653	1	0.794634	NA	NA
TRINITY_DN10661_c0_g3	-0.56744	0.353168	999	999	NA	NA
TRINITY_DN10661_c0_g4	-0.373853	0.337012	999	999	NA	NA
TRINITY_DN10662_c0_g1	1.05782	0.37944	999	0.116633	syc1184_c [Caligus rogercresseyi]	EMLSAP00000003023
TRINITY_DN10662_c0_g2	0.496937	0.337843	999	999	NA	NA
TRINITY_DN10663_c0_g1	0.078726	0.237567	1	0.932536	collagen and calcium binding EGF domains 1like [Tribolium castaneum] [Lepeophtheirus salmonis]	EMLSAP00000006030
TRINITY_DN10664_c2_g1	-0.160363	0.170984	1	0.352661	NA	NA
TRINITY_DN10665_c0_g1	0.0306526	0.219582	1	0.974026	TTN [Lepeophtheirus salmonis]	EMLSAP00000003973
TRINITY_DN10666_c0_g1	-0.0839697	0.231689	1	0.924398	ras-related protein Rab-13-like [Lepeophtheirus salmonis]	EMLSAP00000006355
TRINITY_DN10666_c1_g1	0.109838	0.254767	999	999	NA	NA
TRINITY_DN10667_c0_g1	0.0638529	0.354329	1	0.967091	mediator of RNA polymerase II transcription subunit 24like [Bombus impatiens] [Lepeophtheirus salmonis]	EMLSAP00000002373
TRINITY_DN10667_c2_g1	-0.427329	0.380172	999	0.682781	NA	NA
TRINITY_DN10668_c0_g1	0.01484	0.310593	1	0.991997	uncharacterized protein LOC121130464 [Lepeophtheirus salmonis]	EMLSAP00000005950
TRINITY_DN10669_c0_g1	-0.284603	0.382533	1	0.822598	Antimicrobial peptide NKlysinlike [Caligus rogercresseyi]	EMLSAP00000011320
TRINITY_DN10669_c0_g2	0.133108	0.356693	1	0.922375	Antimicrobial peptide NKlysinlike [Caligus rogercresseyi]	EMLSAP00000011320
TRINITY_DN1067_c0_g1	-0.262711	0.228962	1	0.674765	hypothetical protein [Lepeophtheirus salmonis]	EMLSAP00000009202
TRINITY_DN10670_c0_g1	-0.110347	0.121404	1	0.763687	NA	NA
TRINITY_DN10670_c1_g1	0.13511	0.345995	1	0.917685	potassium voltage-gated channel unc-103-like isoform X1 [Lepeophtheirus salmonis]	EMLSAP00000013033
TRINITY_DN10670_c4_g1	0.604212	0.323543	999	999	NA	NA
TRINITY_DN10670_c5_g1	0.392558	0.358154	999	999	NA	NA
TRINITY_DN10671_c0_g1	-0.0821682	0.272136	1	0.938888	alpha-mannosidase 2-like isoform X1 [Lepeophtheirus salmonis]	EMLSAP00000005397
TRINITY_DN10672_c1_g1	0.50566	0.338752	999	999	NA	NA
TRINITY_DN10673_c0_g1	-0.0339018	0.102077	1	0.932386	40S ribosomal protein S24 [Caligus clemensi]	EMLSAP00000002214
TRINITY_DN10673_c1_g1	-0.306741	0.379828	999	999	NA	NA
TRINITY_DN10673_c6_g1	0.142417	0.368858	999	999	NA	NA
TRINITY_DN10674_c0_g1	0.232568	0.315358	999	999	NA	NA
TRINITY_DN10675_c0_g1	-0.175446	0.349927	1	0.889052	NA	NA
TRINITY_DN10675_c1_g1	0.0571704	0.380987	999	0.97237	NA	NA
TRINITY_DN10677_c0_g1	0.274579	0.360362	1	0.816859	uncharacterized protein LOC121120023 isoform X2 [Lepeophtheirus salmonis]	EMLSAP00000011231
TRINITY_DN1068_c0_g1	0.164959	0.121709	1	0.592579	Akinase anchor protein 17Alike [Saccoglossus kowalevskii] [Lepeophtheirus salmonis]	EMLSAP00000006085
TRINITY_DN1068_c1_g1	0.00787126	0.363957	1	0.996365	hypothetical protein [Lepeophtheirus salmonis]	EMLSAP00000004302
TRINITY_DN1068_c2_g1	-0.439416	0.351499	999	999	NA	NA
TRINITY_DN1068_c2_g2	-0.206052	0.340015	999	999	NA	NA
TRINITY_DN1068_c3_g1	-1.21409	0.377832	999	0.059677	NA	NA
TRINITY_DN10680_c0_g1	-0.722365	0.366629	1	0.351707	NA	NA
TRINITY_DN10680_c1_g1	-0.412344	0.340474	999	999	NA	NA
TRINITY_DN10680_c2_g1	-0.0153088	0.371817	999	999	NA	NA
TRINITY_DN10681_c0_g1	0.118031	0.356404	999	999	hypothetical protein [Lepeophtheirus salmonis]	NA
TRINITY_DN10683_c0_g1	-0.806711	0.382198	1	0.292722	NA	NA
TRINITY_DN10683_c1_g1	0.230141	0.376257	999	0.85917	NA	NA
TRINITY_DN10684_c0_g1	0.320865	0.319037	1	0.728063	NA	NA
TRINITY_DN10684_c2_g1	0.140316	0.381772	1	0.923275	NA	NA
TRINITY_DN10686_c0_g1	-0.638245	0.306899	1	0.310783	CPSF4 [Lepeophtheirus salmonis]	EMLSAP00000001797
TRINITY_DN10688_c1_g1	1.59829	0.382307	1	0.00159266	protein LSM14 homolog B-like isoform X2 [Lepeophtheirus salmonis]	EMLSAP00000012993
TRINITY_DN10688_c2_g1	0.559881	0.28448	1	0.00957405	NA	NA
TRINITY_DN10688_c3_g1	0.463242	0.314407	999	999	NA	NA
TRINITY_DN10689_c0_g1	-0.288222	0.199317	1	0.554938	pro-neuregulin-2, membrane-bound isoform-like isoform X2 [Lepeophtheirus salmonis]	EMLSAP00000005415
TRINITY_DN1069_c0_g1	0.103611	0.14226	1	0.828012	uncharacterized protein LOC121124335 isoform X1 [Lepeophtheirus salmonis]	EMLSAP00000003377
TRINITY_DN1069_c0_g2	0.0382883	0.113777	1	0.93119	3-hydroxyacyl-CoA dehydrogenase type-2 [Caligus clemensi]	EMLSAP00000002347
TRINITY_DN10691_c0_g1	-0.243131	0.362819	1	0.845978	NA	NA
TRINITY_DN10692_c0_g1	0.878034	0.359565	1	0.196471	NA	NA
TRINITY_DN10692_c0_g2	-0.854302	0.359495	1	0.216011	NA	NA
TRINITY_DN10692_c2_g1	0.393586	0.38228	999	999	NA	NA
TRINITY_DN10693_c0_g1	0.315626	0.28121	1	0.684478	NA	NA
TRINITY_DN10696_c0_g1	-0.145072	0.107411	1	0.594598	protein C34C12.4 [Lepeophtheirus salmonis]	EMLSAP00000006649
TRINITY_DN10697_c0_g1	-0.0882809	0.373928	1	0.956409	putative protein, similar to XP_308913.3 [Lepeophtheirus salmonis]	EMLSAP00000002170
TRINITY_DN10698_c0_g1	0.175118	0.328874	1	0.883073	tetratricopeptide repeat protein 21B-like [Lepeophtheirus salmonis]	EMLSAP00000012489
TRINITY_DN10699_c0_g1	1.44374	0.382512	1	0.00666108	protein tincar-like isoform X1 [Lepeophtheirus salmonis]	EMLSAP00000006694
TRINITY_DN10699_c0_g2	-0.229687	0.342222	1	0.845829	uncharacterized protein LOC121128746 isoform X1 [Lepeophtheirus salmonis]	EMLSAP00000010844
TRINITY_DN10699_c1_g1	0.566872	0.358581	1	0.497159	piggyBac transposable element-derived protein 2-like [Lepeophtheirus salmonis]	EMLSAP00000011437
TRINITY_DN107_c0_g1	-0.0392679	0.164952	1	0.955934	zinc finger protein 709like [Monodelphis domestica] [Lepeophtheirus salmonis]	EMLSAP00000006908
TRINITY_DN107_c1_g1	-0.479678	0.337975	1	0.565545	NA	NA
TRINITY_DN1070_c0_g1	-0.640447	0.338798	1	0.376443	NA	NA
TRINITY_DN1070_c0_g2	-0.440167	0.230585	1	0.368954	serine threonine-protein phosphatase 4 regulatory subunit 1-like isoform X2 [Lepeophtheirus salmonis]	EMLSAP00000009692
TRINITY_DN10700_c2_g1	0.00940868	0.366502	999	999	NA	NA
TRINITY_DN10701_c0_g1	-0.957563	0.338666	1	0.103859	NA	NA
TRINITY_DN10701_c0_g2	-0.468736	0.319841	999	999	NA	NA
TRINITY_DN10702_c0_g1	0.0767538	0.377096	1	0.962635	NA	NA
TRINITY_DN10702_c1_g1	-0.742417	0.369741	1	0.33829	NA	NA
TRINITY_DN10703_c0_g1	-0.553634	0.363332	1	0.521279	unnamed protein product [Lepeophtheirus salmonis]	EMLSAP00000012996
TRINITY_DN10703_c1_g1	-0.320885	0.38123	1	0.783026	TOG array regulator of axonemal microtubules protein 1-like [Lepeophtheirus salmonis]	EMLSAP00000012996
TRINITY_DN10704_c0_g1	-0.185872	0.264417	1	0.836733	NA	NA
TRINITY_DN10705_c0_g1	-0.143258	0.324598	1	0.905031	NA	NA
TRINITY_DN10705_c0_g2	-0.614641	0.382114	999	0.48596	NA	NA
TRINITY_DN10708_c0_g1	0.132058	0.207836	1	0.853608	Transmembrane protein 203 [Caligus clemensi]	EMLSAP00000008305
TRINITY_DN10708_c1_g1	0.608666	0.358912	1	0.452372	NA	NA
TRINITY_DN10708_c2_g1	0.0442656	0.382569	999	0.977938	NA	NA
TRINITY_DN10708_c3_g1	0.110413	0.346877	999	999	NA	NA
TRINITY_DN10708_c3_g2	0.0487599	0.375619	999	999	NA	NA
TRINITY_DN10709_c0_g1	0.300574	0.356703	1	0.78645	uncharacterized protein LOC121118298 [Lepeophtheirus salmonis]	EMLSAP00000011087
TRINITY_DN1071_c0_g1	0.219368	0.311706	1	0.836389	uncharacterized protein LOC121116844 [Lepeophtheirus salmonis]	EMLSAP00000012047
TRINITY_DN1071_c1_g1	0.474075	0.376657	999	0.632103	NA	NA
TRINITY_DN10710_c0_g1	-0.452945	0.301668	1	0.532687	NA	NA
TRINITY_DN10710_c1_g1	-0.163814	0.380155	999	999	NA	NA
TRINITY_DN10710_c1_g2	-0.412167	0.308417	999	999	NA	NA
TRINITY_DN10711_c1_g1	0.0645822	0.351938	999	999	NA	NA
TRINITY_DN10711_c2_g1	0.0762338	0.216155	999	999	NA	NA
TRINITY_DN10712_c0_g1	0.285792	0.195795	1	0.549288	phospholipid scramblase 2-like [Lepeophtheirus salmonis]	EMLSAP00000007508
TRINITY_DN10712_c2_g1	0.344504	0.325906	999	999	NA	NA
TRINITY_DN10712_c3_g1	0.018002	0.303314	999	999	NA	NA
TRINITY_DN10712_c4_g2	-0.121436	0.189025	999	999	NA	NA
TRINITY_DN10713_c0_g1	-0.155949	0.280874	1	0.876562	NA	NA
TRINITY_DN10713_c0_g2	0.253086	0.357357	999	999	NA	NA
TRINITY_DN10713_c1_g1	0.19416	0.365725	1	0.883356	ascorbate peroxidase precursor [Caligus rogercresseyi]	EMLSAP00000003298
TRINITY_DN10713_c2_g1	0.570493	0.346742	1	0.473232	NA	NA
TRINITY_DN10714_c0_g1	-0.202456	0.35151	1	0.870172	hypothetical protein, partial [Lepeophtheirus salmonis]	EMLSAP00000012809
TRINITY_DN10717_c0_g1	0.535022	0.341623	1	0.503131	NA	NA
TRINITY_DN10718_c1_g1	0.166054	0.324968	1	0.887265	ribosomal protein P0, partial [Caligus rogercresseyi]	EMLSAP00000010091
TRINITY_DN10718_c1_g2	0.0187161	0.187024	999	999	60S acidic ribosomal protein P0-like [Eurytemora affinis]	EMLSAP00000010091
TRINITY_DN10719_c0_g1	-0.0123903	0.22719	1	0.9909	protein C1orf50 [Lepeophtheirus salmonis]	EMLSAP00000009785
TRINITY_DN10719_c1_g1	0.074664	0.377325	1	0.963204	hypothetical protein, partial [Lepeophtheirus salmonis]	NA
TRINITY_DN10719_c2_g1	-0.11288	0.373731	999	999	NA	NA
TRINITY_DN1072_c0_g1	0.309304	0.149918	1	0.316547	alphaactinin, sarcomericlike [Acyrthosiphon pisum] [Lepeophtheirus salmonis]	EMLSAP00000005364
TRINITY_DN10720_c0_g1	0.0165752	0.132762	1	0.976409	Vacuolar ATP synthase 21 kDa proteolipid subunit [Caligus clemensi]	EMLSAP00000008170
TRINITY_DN10720_c1_g1	0.21044	0.29596	1	0.834208	NA	NA
TRINITY_DN10720_c2_g1	0.483848	0.382541	999	999	uncharacterized protein LOC121118465 [Lepeophtheirus salmonis]	EMLSAP00000004932
TRINITY_DN10720_c3_g1	0.120007	0.382521	1	0.937095	NA	NA
TRINITY_DN10721_c0_g1	0.00414415	0.343288	1	0.997857	hypothetical protein [Lepeophtheirus salmonis]	EMLSAP00000003133
TRINITY_DN10722_c0_g1	-0.255036	0.322088	999	999	NA	NA
TRINITY_DN10722_c1_g1	0.418873	0.326595	999	999	NA	NA
TRINITY_DN10722_c5_g1	0.0746498	0.30689	999	999	NA	NA
TRINITY_DN10722_c6_g1	0.0956686	0.345251	999	999	NA	NA
TRINITY_DN10723_c0_g1	0.397917	0.329452	1	0.649976	adenylate cyclase type 2-like [Lepeophtheirus salmonis]	EMLSAP00000001354
TRINITY_DN10724_c0_g1	0.211809	0.148161	1	0.560271	uncharacterized protein LOC121119539 [Lepeophtheirus salmonis]	EMLSAP00000006500
TRINITY_DN10724_c1_g1	0.0781377	0.379726	999	999	NA	NA
TRINITY_DN10725_c0_g1	-0.107748	0.170948	999	999	NA	NA
TRINITY_DN10726_c0_g1	0.469021	0.38249	1	0.641812	NA	NA
TRINITY_DN10726_c1_g1	-0.0361129	0.337103	999	999	NA	NA
TRINITY_DN10727_c0_g1	-0.10729	0.370033	999	999	NA	NA
TRINITY_DN10727_c0_g2	0.0613224	0.376975	999	0.969521	nephrin-like [Lepeophtheirus salmonis]	EMLSAP00000010733
TRINITY_DN10728_c1_g1	0.266965	0.345741	1	0.81307	NA	NA
TRINITY_DN10728_c2_g1	0.0021851	0.296471	999	999	NA	NA
TRINITY_DN10729_c1_g1	-0.346325	0.348725	999	999	LOW QUALITY PROTEIN: probable ATP-dependent RNA helicase DDX46 [Lepeophtheirus salmonis]	EMLSAP00000011390
TRINITY_DN10729_c2_g1	-0.0359556	0.345274	999	999	Uncharacterized protein FKW44_002001 [Caligus rogercresseyi]	EMLSAP00000011390
TRINITY_DN1073_c0_g1	0.471532	0.211673	1	0.261479	inositol 1,4,5-triphosphate receptor associated 1-like isoform X2 [Lepeophtheirus salmonis]	EMLSAP00000009921
TRINITY_DN1073_c0_g2	0.647259	0.304298	1	0.295607	NA	NA
TRINITY_DN10730_c0_g1	-0.368768	0.380063	999	999	NA	NA
TRINITY_DN10730_c1_g1	-0.54149	0.382342	999	0.565416	NA	NA
TRINITY_DN10730_c2_g1	-0.223949	0.38254	999	0.868059	NA	NA
TRINITY_DN10731_c0_g1	0.314994	0.378704	1	0.791127	extensin-like [Lepeophtheirus salmonis]	EMLSAP00000002691
TRINITY_DN10732_c0_g1	0.0980006	0.3776	999	999	NA	NA
TRINITY_DN10732_c0_g2	-0.0584112	0.284854	1	0.962101	NA	NA
TRINITY_DN10732_c0_g3	-0.283188	0.273981	999	999	NA	NA
TRINITY_DN10732_c1_g1	0.247262	0.375222	999	0.848378	NA	NA
TRINITY_DN10732_c1_g2	0.495906	0.366074	999	999	NA	NA
TRINITY_DN10732_c3_g1	0.280527	0.361498	1	0.811303	NA	NA
TRINITY_DN10732_c3_g2	0.58636	0.316775	999	999	NA	NA
TRINITY_DN10733_c0_g1	-1.11908	0.314505	1	0.0200669	NA	NA
TRINITY_DN10733_c1_g1	0.345377	0.380391	999	0.765609	NA	NA
TRINITY_DN10733_c2_g1	-0.458931	0.364456	999	999	NA	NA
TRINITY_DN10733_c3_g1	0.00364316	0.28455	1	0.997857	NA	NA
TRINITY_DN10733_c4_g1	0.145405	0.324134	999	999	NA	NA
TRINITY_DN10733_c8_g1	0.676087	0.332383	999	0.240029	NA	NA
TRINITY_DN10735_c0_g1	0.0862949	0.307983	1	0.944602	NA	NA
TRINITY_DN10736_c0_g1	-0.25432	0.336774	999	999	NA	NA
TRINITY_DN10737_c0_g1	0.144699	0.286402	999	999	uncharacterized protein LOC121119169 isoform X2 [Lepeophtheirus salmonis]	EMLSAP00000011329
TRINITY_DN10738_c0_g1	-0.386585	0.308131	1	0.632616	hypothetical protein, partial [Lepeophtheirus salmonis]	EMLSAP00000002492
TRINITY_DN10738_c0_g2	-0.633149	0.379124	999	0.463702	NA	NA
TRINITY_DN10739_c0_g1	0.427466	0.31191	1	0.5858	probable serine threonine-protein kinase DDB_G0272282 [Lepeophtheirus salmonis]	EMLSAP00000007132
TRINITY_DN1074_c0_g1	-0.377242	0.147439	1	0.163208	heterogeneous nuclear ribonucleoprotein A3 [Bos mutus] [Lepeophtheirus salmonis]	EMLSAP00000000160
TRINITY_DN1074_c1_g1	0.181693	0.379916	999	999	NA	NA
TRINITY_DN10740_c0_g1	-0.291789	0.366932	999	0.804968	NA	NA
TRINITY_DN10742_c0_g1	-1.17836	0.382143	1	0.0602747	NA	NA
TRINITY_DN10743_c0_g1	0.0865102	0.317752	1	0.946249	NA	NA
TRINITY_DN10744_c0_g1	0.128164	0.355856	999	999	NA	NA
TRINITY_DN10744_c1_g1	-0.25712	0.277663	999	999	NA	NA
TRINITY_DN10744_c2_g1	-0.466322	0.33379	999	999	NA	NA
TRINITY_DN10745_c0_g1	-0.352402	0.371375	999	999	NA	NA
TRINITY_DN10746_c0_g1	0.0539849	0.295255	1	0.96659	NA	NA
TRINITY_DN10746_c1_g1	-0.00635664	0.283303	999	999	NA	NA
TRINITY_DN10747_c1_g1	0.310513	0.379958	999	0.795967	NA	NA
TRINITY_DN10747_c1_g2	0.316772	0.359839	1	0.772413	NA	NA
TRINITY_DN10747_c3_g1	0.182271	0.363532	999	999	NA	NA
TRINITY_DN10747_c5_g1	-0.0308122	0.344045	999	999	NA	NA
TRINITY_DN10748_c0_g1	0.548129	0.382462	1	0.558235	NA	NA
TRINITY_DN10748_c0_g2	-0.239423	0.310128	999	999	NA	NA
TRINITY_DN10748_c0_g3	-0.0388184	0.382547	1	0.981155	NA	NA
TRINITY_DN10749_c0_g1	-0.00555029	0.337317	1	0.997387	NA	NA
TRINITY_DN1075_c0_g1	0.0518285	0.171762	1	0.938888	multiple PDZ domain proteinlike [Acyrthosiphon pisum] [Lepeophtheirus salmonis]	EMLSAP00000007492
TRINITY_DN10750_c0_g1	0.131278	0.328308	1	0.915712	NA	NA
TRINITY_DN10750_c1_g2	0.0288354	0.32785	999	999	NA	NA
TRINITY_DN10751_c0_g1	-0.254039	0.256385	1	0.732748	NA	NA
TRINITY_DN10752_c0_g1	0.212347	0.320047	1	0.847403	NA	NA
TRINITY_DN10753_c0_g1	0.383278	0.343761	999	999	NA	NA
TRINITY_DN10753_c3_g1	0.0487321	0.332408	999	999	NA	NA
TRINITY_DN10753_c3_g2	0.172424	0.375996	999	999	NA	NA
TRINITY_DN10754_c0_g1	-0.55128	0.380192	999	0.555199	LINE-1 reverse transcriptase, partial [Caligus rogercresseyi]	NA
TRINITY_DN10754_c0_g2	-0.631673	0.252148	1	0.17744	NA	NA
TRINITY_DN10754_c1_g1	-0.495547	0.261247	1	0.374661	NA	NA
TRINITY_DN10754_c3_g1	-0.489571	0.381898	999	999	NA	NA
TRINITY_DN10755_c0_g1	-0.364612	0.375271	1	0.740675	hypothetical protein TCAL_14949 [Tigriopus californicus]	NA
TRINITY_DN10756_c0_g1	0.117705	0.377276	999	999	NA	NA
TRINITY_DN10757_c0_g1	0.341064	0.377451	1	0.763949	NA	NA
TRINITY_DN10758_c0_g1	-0.020326	0.132682	1	0.972128	NA	NA
TRINITY_DN10758_c1_g1	-0.101147	0.181569	1	0.875895	NA	NA
TRINITY_DN10759_c0_g1	0.474236	0.375688	1	0.628939	NA	NA
TRINITY_DN10759_c0_g2	-0.200261	0.375388	999	999	NA	NA
TRINITY_DN10759_c2_g1	-0.464333	0.370795	999	999	NA	NA
TRINITY_DN1076_c0_g1	0.169212	0.277266	1	0.859867	putative LOC725238 [Apis mellifera] [Lepeophtheirus salmonis]	EMLSAP00000000191
TRINITY_DN10760_c1_g1	0.0190173	0.214052	1	0.983784	NA	NA
TRINITY_DN10760_c1_g2	0.169527	0.346216	999	999	NA	NA
TRINITY_DN10760_c2_g1	0.170865	0.361426	999	999	NA	NA
TRINITY_DN10761_c0_g1	-0.301627	0.353714	999	999	NA	NA
TRINITY_DN10762_c0_g1	-0.0883107	0.284514	1	0.937137	NA	NA
TRINITY_DN10763_c0_g1	-0.555018	0.331991	999	999	NA	NA
TRINITY_DN10764_c0_g1	0.0760078	0.342276	999	999	NA	NA
TRINITY_DN10764_c1_g1	-0.455059	0.290155	1	0.50195	Hypothetical protein FKW44_024696, partial [Caligus rogercresseyi]	NA
TRINITY_DN10766_c0_g1	-0.0910936	0.352468	999	0.94993	NA	NA
TRINITY_DN10768_c0_g1	-0.499538	0.367044	999	0.582829	NA	NA
TRINITY_DN10768_c1_g1	-0.593805	0.382579	1	0.504489	NA	NA
TRINITY_DN10768_c2_g1	-0.368718	0.328858	999	999	NA	NA
TRINITY_DN10769_c0_g1	0.459944	0.330792	1	0.57713	hypothetical protein [Lepeophtheirus salmonis]	EMLSAP00000012841
TRINITY_DN1077_c0_g1	-0.139923	0.343876	1	0.914128	paraneoplastic antigen Ma6E-like [Eurytemora affinis]	EMLSAP00000007460
TRINITY_DN10770_c0_g2	0.167122	0.290012	1	0.870034	NA	NA
TRINITY_DN10771_c0_g1	-0.153293	0.271704	999	999	NA	NA
TRINITY_DN10772_c0_g1	-0.186239	0.119502	1	0.506114	Transmembrane protein 55B-B [Lepeophtheirus salmonis]	EMLSAP00000001285
TRINITY_DN10772_c0_g2	-0.0982342	0.381796	999	0.950662	NA	NA
TRINITY_DN10772_c1_g1	-0.0882488	0.381066	999	999	NA	NA
TRINITY_DN10772_c2_g1	-0.00632604	0.379152	999	999	NA	NA
TRINITY_DN10773_c0_g1	0.18547	0.382275	1	0.889115	sushi, von Willebrand factor type A, EGF and pentraxin domaincontaining protein 1like [Nasonia vitripennis] [Lepeophtheirus salmonis]	EMLSAP00000012049
TRINITY_DN10774_c0_g1	0.660856	0.333262	1	0.260588	NA	NA
TRINITY_DN10775_c0_g1	0.246752	0.38245	1	0.851173	putative LOC100745028 [Bombus impatiens], partial [Lepeophtheirus salmonis]	EMLSAP00000010824
TRINITY_DN10775_c2_g1	0.156155	0.171133	999	999	NA	NA
TRINITY_DN10775_c3_g1	-0.318374	0.376305	1	0.785095	NA	NA
TRINITY_DN10775_c4_g1	0.227166	0.381649	999	0.865381	NA	NA
TRINITY_DN10775_c4_g2	-0.0122698	0.343353	999	999	NA	NA
TRINITY_DN10775_c6_g1	-0.187597	0.261208	999	999	NA	NA
TRINITY_DN10777_c0_g1	0.318795	0.364259	1	0.773487	NA	NA
TRINITY_DN10777_c3_g1	-0.0206165	0.360408	999	999	NA	NA
TRINITY_DN10779_c0_g1	0.0554141	0.380787	999	0.973717	barH-like 2 homeobox protein [Lepeophtheirus salmonis]	EMLSAP00000006162
TRINITY_DN1078_c0_g1	-0.99761	0.275285	1	0.0168828	uncharacterized protein LOC121119208 [Lepeophtheirus salmonis]	EMLSAP00000011223
TRINITY_DN1078_c1_g1	0.112764	0.215218	1	0.883828	protein inhibitor of activated STAT [Apis mellifera] [Lepeophtheirus salmonis]	EMLSAP00000000339
TRINITY_DN1078_c1_g3	-0.0375706	0.382309	999	0.98158	NA	NA
TRINITY_DN10780_c0_g1	0.000497196	0.326568	1	0.999629	NA	NA
TRINITY_DN10781_c0_g1	0.29208	0.346935	1	0.78645	NA	NA
TRINITY_DN10781_c2_g1	-0.358707	0.32071	999	999	NA	NA
TRINITY_DN10782_c0_g1	0.449123	0.373863	999	999	NA	NA
TRINITY_DN10785_c0_g1	0.0841681	0.300744	999	999	NA	NA
TRINITY_DN10786_c0_g1	-0.203617	0.306111	1	0.847018	NA	NA
TRINITY_DN10788_c0_g1	-0.0611471	0.108977	1	0.874671	60S ribosomal protein L23a [Caligus clemensi]	EMLSAP00000006826
TRINITY_DN10788_c1_g2	-0.136466	0.159579	1	0.78192	60S ribosomal protein L23a [Caligus clemensi]	EMLSAP00000006826
TRINITY_DN10788_c1_g3	0.359913	0.369586	999	999	NA	NA
TRINITY_DN10788_c1_g8	-0.072572	0.344925	999	999	NA	NA
TRINITY_DN10788_c5_g1	-0.229612	0.369395	999	999	NA	NA
TRINITY_DN10788_c6_g1	0.0451062	0.332007	999	999	NA	NA
TRINITY_DN10788_c7_g1	0.0995497	0.334437	999	999	NA	EMLSAP00000004927
TRINITY_DN10789_c0_g1	-0.167843	0.277874	1	0.862085	putative protein, similar to XP_001986384.1, partial [Lepeophtheirus salmonis]	EMLSAP00000011930
TRINITY_DN10789_c1_g1	-0.565863	0.371558	1	0.525236	NA	NA
TRINITY_DN10789_c2_g1	-0.416129	0.368405	1	0.670279	NA	NA
TRINITY_DN10789_c3_g1	0.674988	0.374826	999	999	NA	NA
TRINITY_DN1079_c0_g1	0.113053	0.119484	1	0.750375	putative protein, similar to XP_001843239.1 [Lepeophtheirus salmonis]	EMLSAP00000003438
TRINITY_DN10790_c0_g1	-0.248071	0.353683	999	999	NA	NA
TRINITY_DN10790_c0_g2	-0.243366	0.352424	999	999	NA	NA
TRINITY_DN10790_c1_g1	-0.465015	0.379953	999	0.644266	NA	NA
TRINITY_DN10791_c0_g1	1.0118	0.326203	1	0.0602747	NA	NA
TRINITY_DN10792_c0_g2	0.572283	0.371191	999	999	NA	NA
TRINITY_DN10792_c1_g1	0.55375	0.38223	999	999	Exonuclease-endonuclease-phosphatase domain superfamily, partial [Caligus rogercresseyi]	EMLSAP00000010946
TRINITY_DN10792_c1_g2	-0.807175	0.340666	999	999	NELlike 1 (Silurana), partial [Caligus rogercresseyi]	EMLSAP00000007427
TRINITY_DN10792_c2_g1	-1.35017	0.341602	1	0.00643048	NA	NA
TRINITY_DN10792_c3_g1	-0.974483	0.358763	999	999	NA	NA
TRINITY_DN10792_c4_g1	0.444019	0.28995	999	999	NA	NA
TRINITY_DN10793_c0_g1	0.224549	0.334091	1	0.845167	potassium voltage-gated channel protein eag-like isoform X2 [Lepeophtheirus salmonis]	EMLSAP00000008485
TRINITY_DN10794_c0_g1	0.119044	0.177516	1	0.845978	cornichon homolog [Caligus clemensi]	EMLSAP00000001916
TRINITY_DN10796_c0_g1	0.155664	0.382349	999	999	zinc finger protein 2-like isoform X1 [Eurytemora affinis]	EMLSAP00000012122
TRINITY_DN10797_c0_g1	-0.588664	0.358441	999	0.447716	protein atonallike [Ceratitis capitata], partial [Lepeophtheirus salmonis]	EMLSAP00000012614
TRINITY_DN10798_c0_g1	-0.349115	0.324546	1	0.704822	NA	NA
TRINITY_DN10799_c0_g2	0.613736	0.309292	1	0.17814	NA	NA
TRINITY_DN10799_c1_g1	-0.00799277	0.364311	1	0.996257	NA	NA
TRINITY_DN10799_c1_g2	0.24006	0.357759	1	0.846071	NA	NA
TRINITY_DN10799_c1_g3	-0.0651298	0.259078	999	999	NA	NA
TRINITY_DN10799_c1_g4	-0.912787	0.378583	999	999	NA	NA
TRINITY_DN108_c0_g1	0.278737	0.271994	1	0.721762	Uncharacterized protein FKW44_014570 [Caligus rogercresseyi]	EMLSAP00000004345
TRINITY_DN108_c1_g1	0.680567	0.317678	1	0.289679	putative protein, similar to XP_002428454.1 [Lepeophtheirus salmonis]	EMLSAP00000004187
TRINITY_DN108_c2_g1	-0.198278	0.301637	1	0.848736	NA	NA
TRINITY_DN108_c3_g1	0.104589	0.11545	1	0.764346	putative protein, similar to XP_002425870.1, partial [Lepeophtheirus salmonis]	EMLSAP00000009509
TRINITY_DN108_c4_g1	0.418011	0.361597	999	999	NA	NA
TRINITY_DN108_c5_g1	-0.0358531	0.206617	1	0.968595	retinol dehydrogenase 13like [Oryzias latipes] [Lepeophtheirus salmonis]	EMLSAP00000012188
TRINITY_DN108_c6_g1	0.594697	0.325386	999	999	NA	NA
TRINITY_DN108_c6_g2	-0.1826	0.382215	1	0.895603	NA	NA
TRINITY_DN108_c6_g3	-0.957174	0.343309	1	0.109912	NA	NA
TRINITY_DN108_c7_g1	-0.215466	0.190133	1	0.680487	NA	NA
TRINITY_DN108_c8_g1	0.463274	0.380888	999	0.643711	NA	NA
TRINITY_DN108_c9_g1	-0.208608	0.366196	1	0.872015	NA	NA
TRINITY_DN1080_c0_g1	-0.015563	0.377998	1	0.992962	Zinc finger BED domaincontaining protein 1like, partial [Caligus rogercresseyi]	EMLSAP00000006762
TRINITY_DN1080_c0_g2	0.175687	0.255626	1	0.839972	uncharacterized protein LOC121126833 [Lepeophtheirus salmonis]	EMLSAP00000004482
TRINITY_DN1080_c0_g3	-0.184088	0.382265	999	0.894862	NA	NA
TRINITY_DN1080_c1_g1	-0.397807	0.152742	1	0.151253	putative protein, similar to XP_002429867.1 [Lepeophtheirus salmonis]	EMLSAP00000010620
TRINITY_DN1080_c1_g2	-0.26853	0.382528	999	0.836862	NA	NA
TRINITY_DN1080_c13_g1	0.24413	0.287988	999	999	NA	NA
TRINITY_DN1080_c2_g1	0.218916	0.198834	1	0.693943	ATP-dependent RNA helicase me31b-like [Lepeophtheirus salmonis]	EMLSAP00000000249
TRINITY_DN1080_c3_g1	0.0381727	0.259238	1	0.97305	AASS [Lepeophtheirus salmonis]	EMLSAP00000010986
TRINITY_DN1080_c4_g1	0.294118	0.221634	1	0.60273	NA	NA
TRINITY_DN1080_c5_g1	-0.143163	0.325719	1	0.906104	NA	NA
TRINITY_DN1080_c6_g1	-0.317888	0.210817	1	0.527755	NA	NA
TRINITY_DN1080_c7_g1	-0.129794	0.327515	1	0.916651	NA	NA
TRINITY_DN1080_c8_g1	-0.111429	0.133151	1	0.787839	SET domain-containing protein SmydA-8-like isoform X1 [Lepeophtheirus salmonis]	EMLSAP00000004600
TRINITY_DN1080_c9_g1	0.715713	0.335552	999	999	NA	NA
TRINITY_DN10800_c1_g1	0.238894	0.343635	999	0.837068	NA	NA
TRINITY_DN10801_c0_g1	-0.338061	0.290412	1	0.668191	uncharacterized protein LOC121131886 isoform X1 [Lepeophtheirus salmonis]	EMLSAP00000007875
TRINITY_DN10802_c0_g1	-0.21158	0.370195	999	0.871216	NA	NA
TRINITY_DN10802_c0_g2	-0.647721	0.325825	1	0.344741	NA	NA
TRINITY_DN10803_c0_g1	0.200627	0.272245	1	0.825134	uncharacterized protein LOC121132613 [Lepeophtheirus salmonis]	EMLSAP00000012812
TRINITY_DN10808_c0_g1	-0.477958	0.294981	1	0.480622	MIT domain-containing protein 1 [Caligus clemensi]	EMLSAP00000007914
TRINITY_DN10809_c0_g1	0.23761	0.368386	1	0.851783	Myosin heavy chain 1 [Caligus rogercresseyi]	EMLSAP00000012294
TRINITY_DN1081_c0_g1	0.532588	0.173221	1	0.0634598	selenide, water dikinase [Apis mellifera] [Lepeophtheirus salmonis]	EMLSAP00000001741
TRINITY_DN1081_c1_g1	0.103019	0.382459	1	0.946089	uncharacterized protein LOC121120597 isoform X2 [Lepeophtheirus salmonis]	EMLSAP00000009208
TRINITY_DN10810_c0_g1	-0.225641	0.382135	999	999	NA	NA
TRINITY_DN10811_c0_g1	-0.589541	0.27379	1	0.287338	NA	NA
TRINITY_DN10812_c0_g1	-0.00788897	0.343573	1	0.996118	NA	NA
TRINITY_DN10812_c0_g2	0.237461	0.305759	1	0.811579	NA	NA
TRINITY_DN10813_c0_g1	-0.136838	0.382566	1	0.925775	NA	NA
TRINITY_DN10815_c0_g1	0.0654658	0.259202	1	0.952033	sodium-dependent proline transporter-like isoform X2 [Lepeophtheirus salmonis]	EMLSAP00000002509
TRINITY_DN10815_c1_g1	-0.0146539	0.313603	1	0.992047	NA	NA
TRINITY_DN10816_c1_g1	0.103039	0.37266	999	999	NA	NA
TRINITY_DN10817_c0_g1	0.729374	0.294	1	0.184854	NA	NA
TRINITY_DN10818_c0_g1	-0.0236829	0.382434	999	0.989468	uncharacterized protein LOC121122183 [Lepeophtheirus salmonis]	EMLSAP00000010531
TRINITY_DN10819_c0_g1	-0.104509	0.142059	1	0.825973	Uncharacterized protein FKW44_012195, partial [Caligus rogercresseyi]	EMLSAP00000003537
TRINITY_DN10819_c0_g2	-0.282521	0.36507	1	0.81307	NA	NA
TRINITY_DN10819_c0_g3	0.387159	0.382307	999	999	NA	NA
TRINITY_DN1082_c0_g1	-0.15765	0.359526	999	999	Cyclin-related protein FAM58A [Caligus rogercresseyi]	EMLSAP00000012186
TRINITY_DN1082_c0_g2	-0.097466	0.117584	1	0.791136	Cyclin-related protein FAM58A [Caligus rogercresseyi]	EMLSAP00000012186
TRINITY_DN10821_c0_g1	-0.171151	0.373664	999	999	NA	NA
TRINITY_DN10823_c0_g1	0.0410688	0.375485	1	0.979611	NA	NA
TRINITY_DN10824_c0_g1	-0.314808	0.35013	1	0.765708	inactive pancreatic lipase-related protein 1-like [Lepeophtheirus salmonis]	EMLSAP00000000125
TRINITY_DN10825_c0_g1	-0.152793	0.333184	1	0.900994	NA	NA
TRINITY_DN10825_c2_g1	0.456643	0.382403	999	999	NA	NA
TRINITY_DN10827_c0_g1	1.0394	0.370987	999	999	hypothetical protein TCAL_12074 [Tigriopus californicus]	NA
TRINITY_DN10828_c0_g1	0.222391	0.236109	999	999	NA	NA
TRINITY_DN10829_c0_g1	-0.880378	0.37721	1	0.224744	probable 4-coumarate--CoA ligase 2 [Lepeophtheirus salmonis]	EMLSAP00000007696
TRINITY_DN1083_c0_g1	0.176332	0.18079	1	0.739253	uncharacterized protein LOC121115763 isoform X2 [Lepeophtheirus salmonis]	EMLSAP00000010608
TRINITY_DN1083_c0_g2	0.0401675	0.340449	999	999	NA	NA
TRINITY_DN10830_c0_g1	0.560054	0.382579	999	999	NA	NA
TRINITY_DN10830_c0_g2	-0.359358	0.330479	1	0.700212	NA	NA
TRINITY_DN10830_c1_g1	0.165243	0.340478	999	999	NA	NA
TRINITY_DN10831_c0_g1	0.511303	0.353517	1	0.555161	uncharacterized protein LOC121119668 [Lepeophtheirus salmonis]	EMLSAP00000003823
TRINITY_DN10833_c0_g1	0.114674	0.314022	1	0.924007	Uncharacterized protein FKW44_002468 [Caligus rogercresseyi]	EMLSAP00000010741
TRINITY_DN10834_c0_g1	0.294898	0.107599	1	0.119613	Protein retinal degeneration B,Cytoplasmic phosphatidylinositol transfer protein 1,Membrane-associated phosphatidylinositol transfer protein 2,Phosphatidylinositol transfer protein 2,Phosphatidylinositol transfer protein 5,Membrane-associated phosphatidylinositol transfer protein 1 [Lepeophtheirus salmonis]	EMLSAP00000002485
TRINITY_DN10836_c0_g1	-0.0685227	0.366946	1	0.965746	NA	NA
TRINITY_DN10837_c0_g1	-0.00648335	0.34384	1	0.997147	NA	NA
TRINITY_DN10838_c0_g1	-0.0336652	0.377385	1	0.983696	unnamed protein product [Lepeophtheirus salmonis]	EMLSAP00000012203
TRINITY_DN10838_c1_g1	-0.0480042	0.357739	1	0.974448	NA	NA
TRINITY_DN10839_c0_g1	-0.192431	0.129527	1	0.538605	mitochondrialprocessing peptidase subunit alpha [Nasonia vitripennis] [Lepeophtheirus salmonis]	EMLSAP00000010022
TRINITY_DN1084_c0_g1	0.0887839	0.219547	1	0.914703	UV-stimulated scaffold protein A-like [Lepeophtheirus salmonis]	EMLSAP00000012415
TRINITY_DN1084_c1_g1	0.226504	0.366105	1	0.857126	NA	NA
TRINITY_DN10841_c0_g1	0.219883	0.241978	1	0.763689	Serine protease easter precursor [Caligus rogercresseyi]	EMLSAP00000011493
TRINITY_DN10843_c0_g1	0.810653	0.329483	999	999	NA	NA
TRINITY_DN10844_c0_g1	0.393127	0.374052	999	0.710162	NA	NA
TRINITY_DN10844_c1_g1	0.659348	0.370054	1	0.420737	NA	NA
TRINITY_DN10844_c1_g2	0.33651	0.345794	1	0.740198	NA	NA
TRINITY_DN10846_c0_g1	-0.932309	0.34533	1	0.128748	Uncharacterized protein FKW44_013562, partial [Caligus rogercresseyi]	EMLSAP00000008695
TRINITY_DN10847_c0_g1	0.0670195	0.309103	999	999	NA	NA
TRINITY_DN10848_c0_g1	0.0209893	0.289811	1	0.987201	hypothetical protein [Lepeophtheirus salmonis]	EMLSAP00000006021
TRINITY_DN10849_c0_g1	0.00971725	0.363874	1	0.995281	uncharacterized protein LOC121118912 [Lepeophtheirus salmonis]	EMLSAP00000003214
TRINITY_DN1085_c0_g1	0.00957832	0.378829	999	0.995532	NA	NA
TRINITY_DN1085_c0_g2	0.0506691	0.146184	1	0.928831	dynactin subunit 2like [Saccoglossus kowalevskii] [Lepeophtheirus salmonis]	EMLSAP00000012317
TRINITY_DN10850_c0_g1	-0.130246	0.382365	999	0.929875	NA	NA
TRINITY_DN10851_c0_g1	-0.106779	0.371272	999	0.942283	NA	NA
TRINITY_DN10852_c0_g1	0.341607	0.284055	1	0.652098	ranbinding protein 3like [Acyrthosiphon pisum] [Lepeophtheirus salmonis]	EMLSAP00000007833
TRINITY_DN10852_c1_g1	0.651206	0.34307	1	0.373794	NA	NA
TRINITY_DN10852_c3_g1	0.42036	0.256491	999	999	NA	NA
TRINITY_DN10853_c0_g1	0.133093	0.158758	1	0.787663	switch 2-like [Lepeophtheirus salmonis]	EMLSAP00000012427
TRINITY_DN10854_c0_g1	0.208766	0.306542	1	0.842175	NA	NA
TRINITY_DN10855_c0_g1	-0.0293191	0.358586	1	0.985244	NA	NA
TRINITY_DN10856_c1_g1	-0.224229	0.365827	999	999	NA	NA
TRINITY_DN10856_c1_g2	-0.0796531	0.364242	1	0.959632	NA	NA
TRINITY_DN10856_c2_g1	0.407973	0.372863	1	0.69687	NA	NA
TRINITY_DN10856_c2_g2	-0.514911	0.382573	999	999	NA	NA
TRINITY_DN10856_c3_g1	-0.0572445	0.285762	999	999	NA	NA
TRINITY_DN10857_c0_g1	-0.0893759	0.14575	1	0.85917	IQ calmodulin-binding motif-containing protein 1-like isoform X1 [Lepeophtheirus salmonis]	EMLSAP00000010642
TRINITY_DN10857_c0_g2	0.533649	0.278434	1	0.366727	hypothetical protein, partial [Lepeophtheirus salmonis]	EMLSAP00000010642
TRINITY_DN10859_c0_g1	1.43985	0.326066	1	0.00140729	Hypothetical protein FKW44_015846, partial [Caligus rogercresseyi]	NA
TRINITY_DN10859_c2_g1	-0.227958	0.370335	999	999	NA	NA
TRINITY_DN1086_c0_g1	0.100867	0.226001	1	0.904367	popeye domain-containing protein 3-like [Lepeophtheirus salmonis]	EMLSAP00000009812
TRINITY_DN10860_c0_g1	0.180954	0.379303	999	0.895603	NA	NA
TRINITY_DN10861_c0_g2	0.519242	0.379987	1	0.585539	histone-lysine N-methyltransferase SETD7-like isoform X3 [Lepeophtheirus salmonis]	EMLSAP00000003525
TRINITY_DN10861_c0_g3	0.774314	0.381112	1	0.301484	SET domain containing (Lysine methyltransferase) 7, partial [Caligus rogercresseyi]	EMLSAP00000002019
TRINITY_DN10862_c0_g1	0.180802	0.174048	1	0.716198	uncharacterized protein LOC121130296 [Lepeophtheirus salmonis]	EMLSAP00000004265
TRINITY_DN10862_c0_g2	-0.172661	0.357447	999	999	NA	NA
TRINITY_DN10862_c0_g4	-0.0478107	0.37501	999	999	NA	NA
TRINITY_DN10864_c0_g1	0.336271	0.379907	1	0.768746	uncharacterized protein LOC121119023 [Lepeophtheirus salmonis]	EMLSAP00000002379
TRINITY_DN10865_c0_g1	-0.166336	0.365885	1	0.902226	NA	NA
TRINITY_DN10866_c0_g1	0.106292	0.141432	1	0.819816	Sepiapterin reductase [Caligus clemensi]	EMLSAP00000009250
TRINITY_DN10866_c1_g1	-0.0516954	0.325103	999	999	NA	NA
TRINITY_DN10866_c2_g1	-0.580633	0.339974	999	999	NA	NA
TRINITY_DN1087_c0_g1	-0.254577	0.12563	1	0.329211	Receptor expression-enhancing protein 5 [Caligus clemensi]	EMLSAP00000006922
TRINITY_DN10870_c0_g1	-0.842007	0.264826	1	0.0504695	NA	NA
TRINITY_DN10874_c0_g1	-0.146026	0.228025	1	0.852934	unnamed protein product [Lepeophtheirus salmonis]	EMLSAP00000010838
TRINITY_DN10874_c1_g1	-0.0786426	0.348158	999	999	NA	NA
TRINITY_DN10875_c0_g1	0.0771843	0.382559	1	0.962835	NA	NA
TRINITY_DN10875_c0_g2	0.116822	0.379903	1	0.938252	NA	NA
TRINITY_DN10875_c0_g3	0.0367477	0.335004	999	999	NA	NA
TRINITY_DN10875_c1_g1	-0.193546	0.23558	999	999	NA	NA
TRINITY_DN10875_c2_g1	0.10034	0.381618	999	999	NA	NA
TRINITY_DN10875_c3_g1	-0.450432	0.289142	999	999	NA	NA
TRINITY_DN10875_c4_g1	0.26539	0.212793	999	999	NA	NA
TRINITY_DN10876_c0_g1	0.283077	0.38124	1	0.823172	zwei Ig domain protein zig-8-like [Lepeophtheirus salmonis]	EMLSAP00000006843
TRINITY_DN10877_c0_g1	0.170896	0.363515	1	0.898117	proton channel OtopLc-like isoform X5 [Lepeophtheirus salmonis]	EMLSAP00000004741
TRINITY_DN10879_c0_g1	1.12635	0.346723	1	0.0414606	modulator of activity of ets [Tribolium castaneum] [Lepeophtheirus salmonis]	EMLSAP00000007358
TRINITY_DN1088_c0_g1	-0.595793	0.222899	1	0.134963	putative LOC578030 [Strongylocentrotus purpuratus] [Lepeophtheirus salmonis]	EMLSAP00000003530
TRINITY_DN10881_c0_g1	-0.349719	0.238434	999	999	NA	NA
TRINITY_DN10883_c2_g1	-0.314217	0.300265	999	999	NA	NA
TRINITY_DN10884_c0_g1	-0.00262381	0.177945	1	0.997418	Myosin heavy chain 1 [Caligus rogercresseyi]	EMLSAP00000007683
TRINITY_DN10886_c0_g1	-0.0834738	0.301758	999	999	NA	NA
TRINITY_DN10888_c0_g1	0.34532	0.242057	1	0.561519	NA	NA
TRINITY_DN10888_c1_g1	0.213076	0.382413	1	0.877088	NA	NA
TRINITY_DN10888_c2_g1	-0.240768	0.356341	1	0.844901	NA	NA
TRINITY_DN10888_c3_g1	-0.00846666	0.36937	1	0.996118	NA	NA
TRINITY_DN10889_c0_g1	-0.140607	0.151114	1	0.757732	unnamed protein product [Lepeophtheirus salmonis]	EMLSAP00000009192
TRINITY_DN1089_c0_g1	-0.223678	0.326875	1	0.840601	Putative LOC100898192 [Caligus rogercresseyi]	EMLSAP00000010335
TRINITY_DN1089_c1_g1	0.0773734	0.253653	1	0.938669	Acetylcholine receptor subunit alpha-like 1 precursor [Caligus rogercresseyi]	EMLSAP00000008789
TRINITY_DN1089_c1_g2	-0.453218	0.367516	1	0.639415	Acetylcholine receptor subunit alpha-like 1 precursor [Caligus rogercresseyi]	EMLSAP00000008789
TRINITY_DN10891_c0_g1	0.799315	0.320488	1	0.0166365	NA	NA
TRINITY_DN10893_c0_g1	0.266838	0.362516	1	0.825527	NA	NA
TRINITY_DN10895_c0_g1	-0.281341	0.345317	1	0.797603	NA	NA
TRINITY_DN10896_c0_g1	-0.33559	0.327442	1	0.721546	katanin p60 ATPase-containing subunit A-like 2 [Lepeophtheirus salmonis]	EMLSAP00000007815
TRINITY_DN10896_c1_g1	-0.0137396	0.371753	999	0.993244	NA	NA
TRINITY_DN10897_c0_g1	0.338612	0.280801	1	0.651324	NA	NA
TRINITY_DN10898_c0_g1	-0.446412	0.283459	1	0.499702	Uncharacterized protein FKW44_006138, partial [Caligus rogercresseyi]	EMLSAP00000007427
TRINITY_DN10899_c0_g1	-0.0592022	0.35061	1	0.969318	NA	NA
TRINITY_DN10899_c1_g1	0.0519441	0.350558	1	0.972907	NA	NA
TRINITY_DN109_c0_g1	0.679834	0.152408	1	0.00125197	ORF91 [Caligus rogercresseyi]	NA
TRINITY_DN109_c2_g1	-0.344365	0.349957	1	0.735345	NA	NA
TRINITY_DN1090_c0_g1	0.364397	0.256528	1	0.564065	putative protein, similar to XP_316173.2 [Lepeophtheirus salmonis]	EMLSAP00000001780
TRINITY_DN1090_c1_g1	-0.376607	0.283242	1	0.602495	putative LOC101242628 [Ciona intestinalis], partial [Lepeophtheirus salmonis]	EMLSAP00000004385
TRINITY_DN1090_c11_g1	0.0661623	0.381678	999	0.968584	NA	NA
TRINITY_DN1090_c2_g1	-0.0267265	0.37231	1	0.987201	nucleolar protein 4-like isoform X1 [Lepeophtheirus salmonis]	EMLSAP00000010432
TRINITY_DN1090_c22_g1	-0.0667676	0.296218	999	999	NA	NA
TRINITY_DN1090_c24_g1	0.909963	0.380887	999	0.220508	NA	NA
TRINITY_DN1090_c3_g1	0.0233085	0.13972	1	0.969521	Ras-related protein Rab-11A [Lepeophtheirus salmonis]	EMLSAP00000005149
TRINITY_DN1090_c4_g1	-0.108885	0.366616	1	0.940346	NA	NA
TRINITY_DN1090_c8_g1	-0.124625	0.368274	1	0.930551	NA	NA
TRINITY_DN1090_c9_g1	-0.00383369	0.362357	1	0.997938	NA	NA
TRINITY_DN1090_c9_g3	0.723647	0.297683	1	0.200884	NA	NA
TRINITY_DN1090_c9_g4	0.265401	0.249939	1	0.708996	NA	NA
TRINITY_DN10900_c0_g1	0.0491226	0.294763	1	0.969521	NA	NA
TRINITY_DN10900_c2_g1	0.370132	0.351975	999	999	NA	NA
TRINITY_DN10900_c3_g1	0.0555436	0.354733	999	999	NA	NA
TRINITY_DN10901_c0_g1	0.0174547	0.376577	999	0.992047	NA	NA
TRINITY_DN10902_c0_g1	-0.0858027	0.194951	1	0.905921	transport protein Sec61 subunit alpha [Lepeophtheirus salmonis]	EMLSAP00000001876
TRINITY_DN10903_c0_g1	0.489648	0.290777	999	999	NA	NA
TRINITY_DN10903_c1_g1	0.0630817	0.379565	999	999	NA	NA
TRINITY_DN10903_c2_g1	0.301293	0.366458	999	0.793542	NA	NA
TRINITY_DN10904_c0_g1	-0.330767	0.357862	1	0.759727	somatomedin-B and thrombospondin type-1 domain-containing protein-like [Lepeophtheirus salmonis]	EMLSAP00000010385
TRINITY_DN10905_c0_g1	-0.629008	0.369742	1	0.452636	NA	NA
TRINITY_DN10906_c0_g1	-0.599969	0.321053	1	0.386435	NA	NA
TRINITY_DN10906_c0_g2	0.366722	0.382515	999	0.746338	NA	NA
TRINITY_DN10906_c1_g1	-0.91921	0.364468	1	0.170153	NA	NA
TRINITY_DN10906_c2_g1	0.506334	0.351915	1	0.535191	NA	NA
TRINITY_DN10906_c2_g2	0.17744	0.380679	1	0.898878	NA	NA
TRINITY_DN10906_c3_g1	-0.915474	0.375505	1	0.19889	NA	NA
TRINITY_DN10906_c4_g1	-0.0726816	0.296939	999	999	NA	NA
TRINITY_DN10907_c0_g1	0.272862	0.3824	1	0.832904	putative protein, similar to XP_002431023.1 [Lepeophtheirus salmonis]	EMLSAP00000012167
TRINITY_DN10908_c0_g1	-0.0237281	0.38197	999	0.989355	NA	NA
TRINITY_DN10908_c1_g1	-0.846793	0.382345	999	999	NA	NA
TRINITY_DN10908_c2_g1	0.0626237	0.382542	999	999	NA	NA
TRINITY_DN10908_c3_g1	-0.546903	0.361315	999	999	NA	NA
TRINITY_DN10908_c4_g1	0.45194	0.354155	1	0.624769	Putative LOC100898192, partial [Caligus rogercresseyi]	EMLSAP00000010335
TRINITY_DN10909_c0_g1	0.0011227	0.300162	999	999	Trypsin-1,Hypodermin-B [Lepeophtheirus salmonis]	EMLSAP00000012948
TRINITY_DN1091_c0_g1	0.401701	0.183946	1	0.276765	putative protein, similar to XP_002425983.1 [Lepeophtheirus salmonis]	EMLSAP00000008703
TRINITY_DN1091_c0_g2	-0.304676	0.382286	1	0.802824	NA	NA
TRINITY_DN10910_c0_g1	-0.224042	0.36128	1	0.857126	Uncharacterized protein FKW44_014470, partial [Caligus rogercresseyi]	EMLSAP00000003260
TRINITY_DN10911_c0_g1	-0.13004	0.244585	1	0.883123	NA	NA
TRINITY_DN10911_c1_g1	-0.00484851	0.347992	1	0.997539	NA	NA
TRINITY_DN10912_c0_g1	0.181113	0.28926	1	0.856141	MORN repeat-containing protein 4 homolog [Lepeophtheirus salmonis]	EMLSAP00000010378
TRINITY_DN10913_c0_g1	-0.131449	0.380496	1	0.929003	NA	NA
TRINITY_DN10913_c0_g2	-0.283328	0.339233	999	999	NA	NA
TRINITY_DN10913_c1_g1	0.381296	0.378282	999	999	NA	NA
TRINITY_DN10913_c2_g1	0.34501	0.164669	1	0.305343	vacuolar protein sortingassociated protein 37Blike [Megachile rotundata] [Lepeophtheirus salmonis]	EMLSAP00000010199
TRINITY_DN10914_c0_g1	0.117642	0.329155	1	0.925957	putative LOC101738218 [Bombyx mori] [Lepeophtheirus salmonis]	EMLSAP00000005337
TRINITY_DN10915_c0_g1	-0.187414	0.380401	1	0.891272	NA	NA
TRINITY_DN10915_c1_g1	-0.0264174	0.377291	999	0.987653	NA	NA
TRINITY_DN10915_c1_g2	-0.0073782	0.357407	999	999	NA	NA
TRINITY_DN10915_c2_g1	0.471759	0.365299	999	999	NA	NA
TRINITY_DN10915_c4_g1	-0.359614	0.360079	999	999	NA	NA
TRINITY_DN10915_c4_g2	0.223323	0.323525	999	999	NA	NA
TRINITY_DN10916_c0_g1	0.163536	0.380554	999	0.908942	uncharacterized protein LOC121124736 [Lepeophtheirus salmonis]	EMLSAP00000010331
TRINITY_DN10917_c0_g1	-0.019143	0.357272	1	0.9909	putative LOC100892748 [Strongylocentrotus purpuratus] [Lepeophtheirus salmonis]	NA
TRINITY_DN10917_c0_g2	0.10264	0.219638	999	999	NA	NA
TRINITY_DN10917_c1_g1	-0.128406	0.300692	1	0.90855	NA	NA
TRINITY_DN10917_c2_g1	0.0764394	0.34261	999	999	NA	NA
TRINITY_DN10918_c0_g1	0.30961	0.260048	999	999	protein sll1483-like [Lepeophtheirus salmonis]	EMLSAP00000002553
TRINITY_DN10919_c0_g1	-0.476099	0.366518	1	0.614597	unnamed protein product [Lepeophtheirus salmonis]	EMLSAP00000000027
TRINITY_DN1092_c0_g1	0.206816	0.224753	1	0.7609	major facilitator superfamily domain-containing protein 10-like [Lepeophtheirus salmonis]	EMLSAP00000003845
TRINITY_DN10920_c0_g1	0.583378	0.304794	1	0.36697	NA	NA
TRINITY_DN10921_c0_g1	0.165391	0.144951	1	0.677326	unnamed protein product [Lepeophtheirus salmonis]	EMLSAP00000002188
TRINITY_DN10921_c1_g1	-0.27229	0.373223	1	0.82797	NA	NA
TRINITY_DN10922_c0_g1	0.325399	0.107969	1	0.0721733	protein piwilike [Nasonia vitripennis] [Lepeophtheirus salmonis]	EMLSAP00000005438
TRINITY_DN10922_c3_g1	0.186776	0.375713	999	999	NA	NA
TRINITY_DN10923_c0_g1	0.738349	0.292764	1	0.172051	endonuclease V-like [Lepeophtheirus salmonis]	EMLSAP00000005924
TRINITY_DN10923_c1_g1	0.0622389	0.367665	1	0.969192	NA	NA
TRINITY_DN10923_c1_g2	-0.52435	0.360964	999	999	NA	NA
TRINITY_DN10923_c2_g1	-0.509426	0.369756	1	0.582015	NA	NA
TRINITY_DN10923_c3_g1	0.00689968	0.367361	999	999	NA	NA
TRINITY_DN10923_c4_g1	-0.450203	0.374978	999	999	NA	NA
TRINITY_DN10924_c1_g1	0.0478455	0.377459	999	0.976043	hypothetical protein TCAL_16047 [Tigriopus californicus]	EMLSAP00000006536
TRINITY_DN10927_c0_g1	0.519665	0.303911	1	0.44757	NA	NA
TRINITY_DN10927_c0_g2	0.0363041	0.382579	999	999	NA	NA
TRINITY_DN10929_c0_g1	-0.452803	0.363803	1	0.634947	Uncharacterized protein FKW44_004532 [Caligus rogercresseyi]	EMLSAP00000001154
TRINITY_DN1093_c0_g1	0.117463	0.306486	999	999	DNA ligase 1-like isoform X2 [Lepeophtheirus salmonis]	EMLSAP00000012706
TRINITY_DN1093_c0_g2	0.183643	0.294294	1	0.856546	integumentary mucin C.1-like isoform X2 [Lepeophtheirus salmonis]	EMLSAP00000009502
TRINITY_DN1093_c1_g1	-0.174438	0.279685	1	0.856546	ferricchelate reductase 1 [Ceratitis capitata] [Lepeophtheirus salmonis]	EMLSAP00000000665
TRINITY_DN10930_c0_g1	0.298316	0.336561	1	0.769044	NA	NA
TRINITY_DN10931_c0_g1	-0.361063	0.222644	1	0.480036	J domain-containing protein [Caligus clemensi]	EMLSAP00000008714
TRINITY_DN10931_c1_g1	-1.12095	0.381051	1	0.081951	NA	NA
TRINITY_DN10931_c1_g2	-0.123101	0.336505	1	0.923764	putative LOC590843 [Strongylocentrotus purpuratus] [Lepeophtheirus salmonis]	EMLSAP00000008176
TRINITY_DN10932_c0_g1	0.369619	0.360622	1	0.717927	Metalloendopeptidase [Caligus rogercresseyi]	EMLSAP00000002095
TRINITY_DN10933_c0_g1	0.0359868	0.357222	1	0.981359	NA	NA
TRINITY_DN10934_c0_g1	-0.254354	0.29706	1	0.781318	protein hunchbacklike [Metaseiulus occidentalis] [Lepeophtheirus salmonis]	EMLSAP00000006391
TRINITY_DN10936_c3_g1	0.335194	0.317407	999	999	NA	NA
TRINITY_DN10937_c0_g1	-0.259633	0.366025	1	0.833404	NA	NA
TRINITY_DN10938_c0_g1	0.0278202	0.36708	999	999	NA	NA
TRINITY_DN10939_c0_g1	0.177417	0.355937	1	0.889111	uncharacterized protein LOC111700331 [Eurytemora affinis]	NA
TRINITY_DN1094_c0_g1	0.0664722	0.220376	1	0.938888	putative protein, similar to XP_002424548.1 [Lepeophtheirus salmonis]	EMLSAP00000002450
TRINITY_DN1094_c0_g2	-0.339496	0.338839	1	0.729812	NA	NA
TRINITY_DN1094_c1_g1	-0.192125	0.259981	1	0.824902	NA	NA
TRINITY_DN1094_c2_g1	0.27414	0.35531	1	0.812213	NA	NA
TRINITY_DN10940_c0_g1	-0.392807	0.379807	1	0.718485	NA	NA
TRINITY_DN10941_c0_g1	-0.696378	0.371593	1	0.386275	NA	NA
TRINITY_DN10942_c0_g1	0.615005	0.30668	1	0.33829	unnamed protein product [Lepeophtheirus salmonis]	NA
TRINITY_DN10943_c0_g1	-0.490716	0.354699	1	0.580508	NA	NA
TRINITY_DN10943_c1_g1	0.242601	0.330917	1	0.826269	NA	NA
TRINITY_DN10944_c0_g1	0.0338842	0.357418	1	0.982511	Uncharacterized protein FKW44_017720, partial [Caligus rogercresseyi]	EMLSAP00000000127
TRINITY_DN10945_c0_g1	-0.225589	0.36855	1	0.85917	NA	NA
TRINITY_DN10945_c0_g2	-0.222405	0.287035	1	0.812547	NA	NA
TRINITY_DN10945_c4_g1	0.378536	0.33827	999	999	NA	NA
TRINITY_DN10945_c6_g1	-0.476971	0.318021	999	999	NA	NA
TRINITY_DN10945_c7_g1	0.118974	0.338681	999	999	NA	NA
TRINITY_DN10946_c0_g1	0.464673	0.360198	1	0.617267	NA	NA
TRINITY_DN10946_c0_g2	0.0463022	0.33148	1	0.974026	NA	NA
TRINITY_DN10946_c1_g1	0.588032	0.337979	999	999	NA	NA
TRINITY_DN10946_c3_g1	-0.459	0.381928	1	0.651438	NA	NA
TRINITY_DN10947_c0_g1	-0.465293	0.381957	999	999	NA	NA
TRINITY_DN10948_c0_g1	0.280579	0.361825	1	0.812449	LINE-1 reverse transcriptase, partial [Caligus rogercresseyi]	NA
TRINITY_DN10948_c0_g2	0.271917	0.361534	1	0.819804	NA	NA
TRINITY_DN10948_c0_g3	0.051785	0.359826	999	999	NA	NA
TRINITY_DN10949_c0_g1	-0.0803707	0.13946	1	0.870034	THUMP domain containing 3 [Chinchilla lanigera] [Lepeophtheirus salmonis]	EMLSAP00000006203
TRINITY_DN1095_c0_g1	0.13257	0.0970484	1	0.587503	protein lunaparkBlike [Bombus impatiens] [Lepeophtheirus salmonis]	EMLSAP00000006350
TRINITY_DN1095_c1_g1	0.54331	0.179641	1	0.0704965	NA	NA
TRINITY_DN1095_c4_g1	-0.352333	0.342992	999	999	NA	NA
TRINITY_DN10950_c0_g1	-0.127497	0.203536	1	0.855996	Cleavage and polyadenylation specificity factor subunit 4 [Caligus clemensi]	EMLSAP00000001797
TRINITY_DN10951_c0_g1	0.466674	0.370368	1	0.630716	NA	NA
TRINITY_DN10952_c0_g1	0.365658	0.382292	999	0.745369	NA	NA
TRINITY_DN10953_c0_g1	0.467858	0.350061	1	0.600521	NA	NA
TRINITY_DN10953_c0_g3	0.339156	0.280015	1	0.649414	NA	NA
TRINITY_DN10953_c1_g1	-1.03188	0.378747	999	999	NA	NA
TRINITY_DN10953_c2_g1	-0.070123	0.376143	1	0.965777	NA	NA
TRINITY_DN10954_c0_g1	-0.0621737	0.373547	1	0.969677	NA	NA
TRINITY_DN10955_c0_g2	0.105696	0.188683	1	0.874881	BTB POZ domain-containing protein 3-like [Lepeophtheirus salmonis]	EMLSAP00000000127
TRINITY_DN10955_c0_g3	-0.139684	0.346024	999	999	NA	NA
TRINITY_DN10956_c0_g2	0.512315	0.366799	999	999	NA	NA
TRINITY_DN10957_c0_g1	0.150593	0.333113	1	0.902659	NA	NA
TRINITY_DN10958_c0_g1	-0.017633	0.251617	1	0.987653	NA	NA
TRINITY_DN10958_c0_g2	-0.176107	0.268228	999	999	NA	NA
TRINITY_DN10959_c0_g1	0.192106	0.274237	1	0.837068	NA	NA
TRINITY_DN1096_c0_g1	0.106644	0.164123	1	0.851089	putative LOC100151273 [Danio rerio], partial [Lepeophtheirus salmonis]	EMLSAP00000009408
TRINITY_DN10960_c1_g1	-0.110329	0.320748	999	999	NA	NA
TRINITY_DN10962_c0_g1	0.378993	0.376574	999	999	NA	NA
TRINITY_DN10963_c0_g1	0.593513	0.310193	1	0.367377	protein smoothenedlike [Apis florea] [Lepeophtheirus salmonis]	EMLSAP00000008187
TRINITY_DN10964_c0_g1	1.73111	0.374532	0.670111	0.000757378	NA	NA
TRINITY_DN10964_c3_g1	0.336278	0.331274	999	999	NA	NA
TRINITY_DN10964_c4_g1	0.323604	0.380878	999	999	neurochondrin homolog [Bombyx mori] [Lepeophtheirus salmonis]	EMLSAP00000011268
TRINITY_DN10965_c0_g1	-0.193335	0.373466	999	0.885557	NA	NA
TRINITY_DN10966_c0_g1	-0.281838	0.378117	999	0.823172	NA	NA
TRINITY_DN10967_c0_g1	0.83458	0.378006	1	0.272059	NA	NA
TRINITY_DN10968_c0_g1	0.213788	0.267359	1	0.802172	acylprotein thioesterase 2like [Nasonia vitripennis] [Lepeophtheirus salmonis]	EMLSAP00000002912
TRINITY_DN10969_c0_g1	-0.434453	0.379809	999	999	NA	NA
TRINITY_DN1097_c0_g1	0.113827	0.167293	1	0.842553	E3 ubiquitin-protein ligase RNF216-like [Lepeophtheirus salmonis]	EMLSAP00000008081
TRINITY_DN1097_c1_g1	-0.29566	0.329999	1	0.766857	NA	NA
TRINITY_DN1097_c1_g2	-0.00467205	0.376341	999	999	NA	NA
TRINITY_DN1097_c2_g1	-0.100926	0.307092	999	999	NA	NA
TRINITY_DN1097_c3_g1	-0.122618	0.317268	999	999	NA	NA
TRINITY_DN1097_c3_g2	-0.16157	0.375008	999	999	NA	NA
TRINITY_DN1097_c5_g1	-0.362626	0.371181	999	999	NA	NA
TRINITY_DN10970_c0_g1	-0.0775878	0.367615	1	0.961224	NA	NA
TRINITY_DN10971_c0_g1	0.219402	0.26376	1	0.789553	NA	NA
TRINITY_DN10972_c0_g1	0.617682	0.379604	999	0.473838	NA	NA
TRINITY_DN10973_c0_g1	0.335001	0.332823	1	0.727797	NA	NA
TRINITY_DN10973_c1_g1	0.108875	0.331528	999	999	NA	NA
TRINITY_DN10973_c1_g2	-0.462099	0.342983	999	999	NA	NA
TRINITY_DN10973_c1_g3	-0.732608	0.382555	1	0.366727	NA	NA
TRINITY_DN10973_c2_g1	0.0301633	0.382375	999	999	NA	NA
TRINITY_DN10974_c0_g1	0.314066	0.271986	999	999	uncharacterized protein LOC111705726 [Eurytemora affinis]	NA
TRINITY_DN10975_c1_g1	0.112193	0.374534	999	0.939013	NA	NA
TRINITY_DN10975_c2_g1	0.24546	0.358946	999	0.839972	NA	NA
TRINITY_DN10977_c0_g1	0.286572	0.200561	1	0.56043	NA	NA
TRINITY_DN10978_c0_g1	-0.599223	0.381864	1	0.499702	NA	NA
TRINITY_DN1098_c0_g1	-0.417295	0.194977	1	0.290161	palmitoyl-protein thioesterase ABHD10, mitochondrial-like [Lepeophtheirus salmonis]	EMLSAP00000005594
TRINITY_DN10981_c0_g1	0.328905	0.335925	1	0.738435	NA	NA
TRINITY_DN10981_c0_g2	0.138162	0.296952	999	999	NA	NA
TRINITY_DN10981_c0_g3	-0.65333	0.378387	999	0.445634	NA	NA
TRINITY_DN10982_c0_g1	-0.115518	0.294968	1	0.917685	BTB POZ domain-containing protein 6-B-like isoform X1 [Lepeophtheirus salmonis]	EMLSAP00000000127
TRINITY_DN10982_c1_g1	-0.42883	0.372567	1	0.673659	BTB POZ domain-containing protein 6-B-like isoform X1 [Lepeophtheirus salmonis]	EMLSAP00000000127
TRINITY_DN10982_c1_g2	0.0148486	0.353527	999	999	NA	NA
TRINITY_DN10984_c0_g1	0.217415	0.363466	999	0.862744	Glia maturation factor gamma,Glia maturation factor beta [Lepeophtheirus salmonis]	EMLSAP00000007085
TRINITY_DN10985_c0_g1	0.223265	0.229849	999	999	NA	NA
TRINITY_DN10986_c0_g1	0.363574	0.350085	999	999	NA	NA
TRINITY_DN10987_c0_g1	0.0694186	0.198302	1	0.924755	NA	NA
TRINITY_DN10989_c0_g1	-0.301217	0.34249	999	999	NA	NA
TRINITY_DN1099_c0_g1	0.292336	0.328403	1	0.768544	DNAdirected RNA polymerases I and III subunit RPAC1like [Megachile rotundata] [Lepeophtheirus salmonis]	EMLSAP00000001510
TRINITY_DN10990_c0_g4	0.186832	0.295176	999	999	NA	NA
TRINITY_DN10991_c0_g1	-0.398009	0.330261	1	0.651193	NA	NA
TRINITY_DN10993_c0_g1	-0.209604	0.252316	1	0.79029	NA	NA
TRINITY_DN10993_c0_g2	0.0856548	0.29138	999	999	NA	NA
TRINITY_DN10993_c0_g3	0.38345	0.373487	999	0.721711	NA	NA
TRINITY_DN10993_c1_g1	-0.0219284	0.257752	1	0.984404	NA	NA
TRINITY_DN10993_c1_g2	0.0930904	0.377824	999	999	NA	NA
TRINITY_DN10993_c2_g1	0.37205	0.374134	1	0.731197	NA	NA
TRINITY_DN10995_c0_g1	0.293719	0.315472	1	0.757732	NA	NA
TRINITY_DN10995_c0_g2	-0.0322424	0.368164	999	999	NA	NA
TRINITY_DN10996_c0_g1	-0.427215	0.262602	1	0.479424	NA	NA
TRINITY_DN10997_c0_g1	0.0251569	0.171178	999	999	NA	NA
TRINITY_DN10999_c0_g1	0.322637	0.307573	999	999	cell wall protein DAN4-like [Lepeophtheirus salmonis]	EMLSAP00000004233
TRINITY_DN11_c0_g1	0.0524764	0.15701	1	0.931708	oxidative stress-responsive serine-rich protein 1-like [Lepeophtheirus salmonis]	EMLSAP00000005500
TRINITY_DN11_c0_g2	-0.553691	0.248248	1	0.261429	lysosomal alpha-mannosidase-like [Lepeophtheirus salmonis]	EMLSAP00000000250
TRINITY_DN11_c0_g3	-0.841216	0.357888	999	999	NA	NA
TRINITY_DN110_c0_g1	0.197289	0.248808	1	0.804968	putative protein, similar to XP_002004594.1 [Lepeophtheirus salmonis]	EMLSAP00000009992
TRINITY_DN110_c1_g1	0.0871151	0.317977	999	999	NA	NA
TRINITY_DN110_c2_g1	0.759153	0.380932	1	0.340027	NA	NA
TRINITY_DN1100_c0_g1	0.0815867	0.352216	1	0.957156	dehydrogenase reductase SDR family member 11-like [Lepeophtheirus salmonis]	EMLSAP00000008762
TRINITY_DN11000_c0_g1	-0.471765	0.362543	1	0.613484	cathepsin L1 precursor [Lepeophtheirus salmonis]	EMLSAP00000009878
TRINITY_DN11001_c0_g1	-0.749693	0.380511	999	0.345845	NA	NA
TRINITY_DN11002_c0_g1	-0.590613	0.377049	1	0.50314	putative protein, similar to XP_003095773.1, partial [Lepeophtheirus salmonis]	EMLSAP00000012819
TRINITY_DN11003_c0_g1	0.958039	0.346803	1	0.115394	hypothetical protein [Lepeophtheirus salmonis]	EMLSAP00000008171
TRINITY_DN11004_c0_g1	-0.16543	0.349286	1	0.896959	hypothetical protein [Lepeophtheirus salmonis]	NA
TRINITY_DN11006_c0_g1	0.113127	0.380909	1	0.939927	uncharacterized protein LOC121118986 [Lepeophtheirus salmonis]	EMLSAP00000002937
TRINITY_DN11007_c0_g1	0.761324	0.37612	1	0.327841	putative protein, similar to XP_001850926.1 [Lepeophtheirus salmonis]	EMLSAP00000009323
TRINITY_DN11008_c0_g1	0.0753622	0.175199	1	0.908669	putative protein, similar to WP_023345991.1 [Lepeophtheirus salmonis]	EMLSAP00000000844
TRINITY_DN11008_c0_g2	0.248975	0.374981	999	999	NA	NA
TRINITY_DN11008_c1_g1	0.401474	0.293408	1	0.586319	NA	NA
TRINITY_DN11008_c2_g1	0.0678899	0.242912	999	999	NA	NA
TRINITY_DN11008_c2_g2	0.351971	0.349141	999	999	NA	NA
TRINITY_DN11008_c4_g1	-0.411353	0.350548	999	999	NA	NA
TRINITY_DN11009_c0_g1	-0.00888367	0.37275	999	0.996118	NA	NA
TRINITY_DN11009_c1_g1	0.103271	0.381476	1	0.946508	Replication factor C subunit 3 [Caligus rogercresseyi]	EMLSAP00000006217
TRINITY_DN11009_c2_g1	0.2301	0.382422	999	0.863108	NA	NA
TRINITY_DN1101_c0_g1	0.485719	0.331071	1	0.546692	interalphatrypsin inhibitor heavy chain H4like [Bombyx mori], partial [Lepeophtheirus salmonis]	EMLSAP00000005886
TRINITY_DN1101_c1_g1	0.826407	0.26213	1	0.053499	NA	NA
TRINITY_DN11010_c0_g1	-0.14745	0.169517	1	0.775555	putative protein, similar to XP_002429411.1 [Lepeophtheirus salmonis]	EMLSAP00000001178
TRINITY_DN11011_c0_g1	0.709344	0.234309	1	0.0704709	hypothetical protein, partial [Lepeophtheirus salmonis]	EMLSAP00000005340
TRINITY_DN11011_c1_g1	-0.169425	0.374964	999	0.902906	NA	NA
TRINITY_DN11012_c0_g1	0.234517	0.307768	1	0.817083	KCNK18 [Lepeophtheirus salmonis]	EMLSAP00000004779
TRINITY_DN11012_c0_g2	-0.0208979	0.370018	1	0.990852	uncharacterized protein LOC121115661 isoform X2 [Lepeophtheirus salmonis]	EMLSAP00000012054
TRINITY_DN11014_c0_g1	0.0705157	0.200096	1	0.927513	NA	NA
TRINITY_DN11015_c0_g1	0.707761	0.341609	1	0.226189	inactive pancreatic lipase-related protein 1-like [Lepeophtheirus salmonis]	EMLSAP00000000125
TRINITY_DN11016_c0_g1	-0.327797	0.2293	1	0.560337	NA	NA
TRINITY_DN11016_c1_g1	-0.323001	0.360658	999	999	NA	NA
TRINITY_DN11017_c0_g1	0.21795	0.267106	999	999	NA	NA
TRINITY_DN11017_c2_g1	0.557061	0.369894	999	999	NA	NA
TRINITY_DN11018_c0_g1	-0.464825	0.366938	1	0.628704	NA	NA
TRINITY_DN11019_c0_g1	-0.0709501	0.379563	1	0.965746	uncharacterized protein LOC121126354 [Lepeophtheirus salmonis]	EMLSAP00000008916
TRINITY_DN1102_c0_g1	0.176861	0.13914	1	0.625834	kalirin-like isoform X1 [Lepeophtheirus salmonis]	EMLSAP00000002417
TRINITY_DN11020_c0_g1	-0.408431	0.35575	999	999	NA	NA
TRINITY_DN11021_c0_g1	-0.275473	0.312375	999	999	NA	NA
TRINITY_DN11021_c1_g1	-0.075456	0.354426	999	999	NA	NA
TRINITY_DN11021_c2_g1	-0.0760204	0.260077	999	999	NA	NA
TRINITY_DN11022_c0_g1	0.364628	0.363884	1	0.729414	NA	NA
TRINITY_DN11024_c0_g1	0.231	0.379911	1	0.860257	hypothetical protein [Lepeophtheirus salmonis]	EMLSAP00000000839
TRINITY_DN11024_c1_g1	-0.353687	0.324148	1	0.697268	NA	NA
TRINITY_DN11026_c0_g2	0.60337	0.374869	999	999	NA	NA
TRINITY_DN11026_c0_g3	0.0941753	0.379574	999	999	NA	NA
TRINITY_DN11028_c0_g1	-0.108426	0.333993	999	999	NA	NA
TRINITY_DN11028_c2_g2	-0.0721959	0.372501	999	0.96427	NA	NA
TRINITY_DN1103_c0_g1	0.028085	0.332018	999	999	venom allergen 3like [Nasonia vitripennis], partial [Lepeophtheirus salmonis]	EMLSAP00000000866
TRINITY_DN11031_c0_g1	-0.347027	0.335291	1	0.718172	NA	NA
TRINITY_DN11031_c0_g2	0.403851	0.350395	999	999	NA	NA
TRINITY_DN11032_c0_g1	0.431553	0.335039	1	0.617792	NA	NA
TRINITY_DN11033_c0_g1	0.271245	0.199817	1	0.591101	putative protein, similar to XP_002429337.1 [Lepeophtheirus salmonis]	EMLSAP00000001527
TRINITY_DN11035_c0_g1	-0.756262	0.314309	999	999	unnamed protein product [Lepeophtheirus salmonis]	EMLSAP00000003018
TRINITY_DN11035_c1_g1	-0.0103159	0.224926	999	999	NA	NA
TRINITY_DN11037_c0_g1	0.516414	0.21354	1	0.203559	ANKIB1 [Lepeophtheirus salmonis]	EMLSAP00000001602
TRINITY_DN11037_c1_g1	0.473467	0.285241	1	0.465185	NA	NA
TRINITY_DN11037_c1_g2	-0.248764	0.338506	1	0.826132	hypothetical protein [Lepeophtheirus salmonis]	EMLSAP00000012074
TRINITY_DN11037_c2_g1	-0.0388849	0.381644	1	0.981145	NA	NA
TRINITY_DN11038_c0_g1	0.661069	0.382579	999	999	potassium voltage-gated channel subfamily B member 2-like [Lepeophtheirus salmonis]	EMLSAP00000009285
TRINITY_DN11039_c0_g1	-0.0789622	0.37595	999	999	NA	NA
TRINITY_DN1104_c0_g1	0.322134	0.28489	1	0.681769	SHC-transforming protein 1-like isoform X1 [Lepeophtheirus salmonis]	EMLSAP00000000893
TRINITY_DN11040_c0_g1	-0.256243	0.378815	1	0.844901	NA	NA
TRINITY_DN11041_c0_g1	0.630962	0.345077	1	0.398179	putative protein, similar to XP_001968978.1, partial [Lepeophtheirus salmonis]	EMLSAP00000007463
TRINITY_DN11041_c1_g1	-0.713481	0.374594	1	0.354797	NA	NA
TRINITY_DN11043_c0_g1	-0.0241939	0.302448	1	0.985482	NA	NA
TRINITY_DN11043_c1_g1	-0.128139	0.354155	1	0.924584	NA	NA
TRINITY_DN11044_c0_g1	-0.211291	0.361871	999	999	NA	NA
TRINITY_DN11045_c0_g1	0.214152	0.322585	999	999	NA	NA
TRINITY_DN11046_c0_g1	-0.19843	0.379565	999	0.883852	NA	NA
TRINITY_DN11047_c0_g1	-0.593794	0.362325	999	999	NA	NA
TRINITY_DN11048_c0_g1	-0.191017	0.364323	1	0.883658	uncharacterized protein LOC121116836 [Lepeophtheirus salmonis]	NA
TRINITY_DN11049_c0_g2	0.236463	0.339073	1	0.837961	myosin heavy chain 1 [Tribolium castaneum] [Lepeophtheirus salmonis]	EMLSAP00000011566
TRINITY_DN1105_c0_g1	0.629882	0.381435	1	0.465071	uncharacterized protein LOC121120362 isoform X1 [Lepeophtheirus salmonis]	EMLSAP00000009234
TRINITY_DN11050_c0_g1	0.150336	0.245139	1	0.85917	uncharacterized protein LOC121128188 isoform X2 [Lepeophtheirus salmonis]	EMLSAP00000002051
TRINITY_DN11053_c0_g1	1.00631	0.373085	1	0.136168	hypothetical protein [Lepeophtheirus salmonis]	EMLSAP00000000836
TRINITY_DN11057_c0_g1	0.202003	0.308444	1	0.849219	NA	NA
TRINITY_DN11058_c0_g1	-0.104743	0.341604	999	999	NA	NA
TRINITY_DN11058_c1_g1	0.493303	0.28228	999	999	NA	NA
TRINITY_DN1106_c0_g1	0.117458	0.336972	1	0.928238	unnamed protein product [Lepeophtheirus salmonis]	EMLSAP00000011304
TRINITY_DN11060_c0_g1	-0.423	0.382574	999	999	NA	NA
TRINITY_DN11061_c0_g2	0.435651	0.199844	1	0.277944	hypothetical protein [Lepeophtheirus salmonis]	EMLSAP00000004237
TRINITY_DN11063_c0_g1	-0.194483	0.35018	1	0.876713	hypothetical protein TCAL_13617, partial [Tigriopus californicus]	EMLSAP00000002862
TRINITY_DN11064_c0_g1	-0.052816	0.382579	1	0.974169	NA	NA
TRINITY_DN11064_c0_g2	0.0944172	0.26027	1	0.924334	cAMP-specific 3,5-cyclic phosphodiesterase 4C-like isoform X2 [Lepeophtheirus salmonis]	EMLSAP00000002846
TRINITY_DN11066_c0_g1	-0.190401	0.135388	1	0.569582	protein neuralized-like isoform X1 [Lepeophtheirus salmonis]	EMLSAP00000009596
TRINITY_DN11066_c1_g1	0.679067	0.365077	999	0.391362	NA	NA
TRINITY_DN11067_c0_g1	0.086456	0.137202	1	0.855172	Transcription factor AP-4 [Lepeophtheirus salmonis]	EMLSAP00000008593
TRINITY_DN11067_c1_g1	-0.350636	0.374375	1	0.755677	NA	NA
TRINITY_DN11067_c2_g1	-0.240803	0.380831	1	0.85417	NA	NA
TRINITY_DN11067_c4_g1	0.418363	0.381979	999	0.694924	NA	NA
TRINITY_DN11067_c8_g1	0.201079	0.36366	999	999	NA	NA
TRINITY_DN11068_c0_g1	0.27987	0.359049	1	0.810813	putative protein, similar to YP_002358852.1, partial [Lepeophtheirus salmonis]	EMLSAP00000001215
TRINITY_DN1107_c0_g1	0.396887	0.182787	1	0.281212	hypothetical protein [Lepeophtheirus salmonis]	EMLSAP00000002797
TRINITY_DN11071_c0_g1	0.436672	0.371375	999	0.660606	NA	NA
TRINITY_DN11072_c0_g1	-0.00549203	0.357543	1	0.997418	NA	NA
TRINITY_DN11072_c2_g1	0.165814	0.337681	999	999	NA	NA
TRINITY_DN11073_c0_g1	-0.792422	0.32521	1	0.196702	NA	NA
TRINITY_DN11073_c0_g2	-0.549198	0.328693	1	0.401699	NA	NA
TRINITY_DN11074_c0_g1	0.196977	0.175225	1	0.68419	NA	NA
TRINITY_DN11075_c0_g1	-0.734091	0.379948	1	0.361118	NA	NA
TRINITY_DN11077_c0_g1	-0.389417	0.252246	999	999	Uncharacterized protein FKW44_015269, partial [Caligus rogercresseyi]	EMLSAP00000005212
TRINITY_DN11079_c0_g1	-0.650318	0.277956	1	0.225615	LINE-1 reverse transcriptase, partial [Caligus rogercresseyi]	NA
TRINITY_DN1108_c0_g1	0.336732	0.349556	999	999	NA	NA
TRINITY_DN11080_c0_g1	0.273368	0.364329	999	999	NA	NA
TRINITY_DN11081_c0_g1	0.130582	0.251513	1	0.885013	hypothetical protein, partial [Lepeophtheirus salmonis]	EMLSAP00000007907
TRINITY_DN11082_c0_g3	-0.530878	0.329234	999	999	NA	NA
TRINITY_DN11084_c0_g1	-0.478059	0.372008	999	999	NA	NA
TRINITY_DN11085_c0_g1	-0.547772	0.344725	1	0.496358	NA	NA
TRINITY_DN11086_c0_g1	-0.261807	0.161261	1	0.479585	hypothetical protein TCAL_12579 [Tigriopus californicus]	EMLSAP00000006169
TRINITY_DN11086_c1_g1	-0.567748	0.382574	999	0.54121	NA	NA
TRINITY_DN11086_c2_g1	-0.157946	0.337687	999	999	HSPA5 [Lepeophtheirus salmonis]	EMLSAP00000006169
TRINITY_DN11087_c0_g1	0.0701097	0.203623	1	0.929351	hypothetical protein [Lepeophtheirus salmonis]	EMLSAP00000012774
TRINITY_DN11088_c0_g1	0.658681	0.316097	1	0.309056	uncharacterized protein LOC121118758 isoform X2 [Lepeophtheirus salmonis]	EMLSAP00000012399
TRINITY_DN11089_c0_g1	-0.252668	0.243923	999	999	NA	NA
TRINITY_DN1109_c0_g1	0.193932	0.149596	1	0.616018	Thioredoxin domain-containing protein 14 homolog precursor [Lepeophtheirus salmonis]	EMLSAP00000008880
TRINITY_DN11090_c0_g1	-0.631248	0.377136	999	0.462492	unnamed protein product [Lepeophtheirus salmonis]	EMLSAP00000005167
TRINITY_DN11091_c0_g1	0.351013	0.374601	999	999	NA	NA
TRINITY_DN11094_c0_g1	-0.580512	0.354875	1	0.444811	NA	NA
TRINITY_DN11096_c2_g1	-0.195951	0.263009	1	0.822598	NA	NA
TRINITY_DN11097_c0_g1	-0.29362	0.377518	1	0.810897	NA	NA
TRINITY_DN11098_c0_g1	-0.364473	0.381961	999	999	protein big brotherlike [Bombyx mori] [Lepeophtheirus salmonis]	EMLSAP00000010276
TRINITY_DN11098_c1_g1	0.0991921	0.381625	1	0.949892	NA	NA
TRINITY_DN11098_c1_g2	0.28352	0.339581	999	999	NA	NA
TRINITY_DN11098_c2_g1	0.337414	0.365512	999	999	NA	NA
TRINITY_DN11099_c0_g1	-0.229977	0.175125	1	0.607844	Epidermal retinal dehydrogenase 2 [Caligus clemensi]	EMLSAP00000009478
TRINITY_DN111_c0_g1	0.235362	0.235008	1	0.729812	RNA-binding protein Musashi homolog 2-like isoform X2 [Lepeophtheirus salmonis]	EMLSAP00000007863
TRINITY_DN111_c1_g1	0.368194	0.360862	999	999	NA	NA
TRINITY_DN1110_c0_g1	-0.280852	0.195412	1	0.558235	hypothetical protein, partial [Lepeophtheirus salmonis]	EMLSAP00000002293
TRINITY_DN11100_c0_g1	0.730304	0.379853	999	0.369175	NA	NA
TRINITY_DN11101_c0_g1	0.0959462	0.340444	1	0.944117	NA	NA
TRINITY_DN11101_c0_g2	0.422843	0.379678	1	0.687845	NA	NA
TRINITY_DN11103_c0_g1	-0.33657	0.381973	999	999	NA	NA
TRINITY_DN11103_c0_g2	-0.039106	0.328206	999	999	NA	NA
TRINITY_DN11105_c0_g1	-0.724733	0.322389	1	0.261149	NA	NA
TRINITY_DN11105_c0_g2	-0.14437	0.369097	999	999	NA	NA
TRINITY_DN11105_c0_g3	0.522952	0.299181	999	999	NA	NA
TRINITY_DN11106_c0_g1	-0.0447344	0.364471	999	0.976832	NA	NA
TRINITY_DN11107_c0_g1	1.2124	0.339951	1	0.0197983	NA	NA
TRINITY_DN11107_c1_g1	0.273199	0.378469	999	999	NA	NA
TRINITY_DN11107_c1_g2	0.254063	0.36082	999	999	NA	NA
TRINITY_DN11107_c3_g1	-1.46773	0.382339	999	0.014226	NA	NA
TRINITY_DN11108_c0_g1	-0.214183	0.343102	1	0.856546	NA	NA
TRINITY_DN1111_c0_g1	-0.0728758	0.376751	1	0.96427	Trypsin-1 [Lepeophtheirus salmonis]	EMLSAP00000010925
TRINITY_DN11110_c0_g1	0.192768	0.371128	1	0.885013	profilin-like [Lepeophtheirus salmonis]	EMLSAP00000002082
TRINITY_DN11111_c0_g1	-0.107946	0.36509	1	0.940461	NA	NA
TRINITY_DN11114_c0_g1	0.00491179	0.38092	999	999	glutamate-gated chloride channel alpha-like [Lepeophtheirus salmonis]	EMLSAP00000012971
TRINITY_DN11115_c0_g1	-0.0820135	0.130769	1	0.855776	39S ribosomal protein L37, mitochondrial-like [Lepeophtheirus salmonis]	EMLSAP00000004153
TRINITY_DN11116_c0_g1	0.165637	0.382573	1	0.908025	NA	NA
TRINITY_DN11119_c0_g1	0.100166	0.382573	999	0.949461	hypothetical protein TCAL_01991, partial [Tigriopus californicus]	NA
TRINITY_DN1112_c0_g1	0.203948	0.37466	1	0.879113	electrogenic sodium bicarbonate cotransporter 1-like isoform X1 [Lepeophtheirus salmonis]	EMLSAP00000001907
TRINITY_DN11120_c0_g1	0.248427	0.363969	1	0.840705	Transposable element tcb2 transposase, partial [Caligus rogercresseyi]	EMLSAP00000008303
TRINITY_DN11120_c1_g1	0.0113713	0.305636	999	999	NA	NA
TRINITY_DN11121_c0_g1	0.10454	0.270163	1	0.918295	zinc finger and BTB domain-containing protein 17-like isoform X2 [Lepeophtheirus salmonis]	EMLSAP00000003813
TRINITY_DN11122_c0_g1	-0.0910246	0.36641	999	999	uncharacterized protein LOC121115892 [Lepeophtheirus salmonis]	EMLSAP00000012228
TRINITY_DN11123_c0_g1	-0.178592	0.197276	1	0.764424	Putative LOC100898192 [Caligus rogercresseyi]	EMLSAP00000010335
TRINITY_DN11124_c0_g1	-0.115723	0.183766	999	999	NA	NA
TRINITY_DN11125_c0_g1	-0.413636	0.375416	1	0.693943	NA	NA
TRINITY_DN11125_c0_g3	-0.437003	0.357639	999	0.635785	NA	NA
TRINITY_DN11125_c0_g4	-0.580747	0.379394	999	0.519803	NA	NA
TRINITY_DN11127_c0_g1	0.408899	0.350571	1	0.666701	NA	NA
TRINITY_DN11128_c0_g1	0.0776595	0.227579	1	0.929875	NA	NA
TRINITY_DN1113_c0_g1	0.123578	0.272664	1	0.902369	transmembrane protein 179-like [Lepeophtheirus salmonis]	EMLSAP00000009286
TRINITY_DN11130_c0_g1	-0.163489	0.338904	1	0.894687	NA	NA
TRINITY_DN11131_c0_g1	-0.0994003	0.378407	1	0.949042	NA	NA
TRINITY_DN11132_c1_g1	0.134912	0.351792	999	999	NA	NA
TRINITY_DN11132_c3_g1	-0.299925	0.239776	1	0.634426	hypothetical protein [Lepeophtheirus salmonis]	EMLSAP00000008545
TRINITY_DN11132_c3_g2	-0.0159478	0.36002	999	999	Uncharacterized protein FKW44_012237, partial [Caligus rogercresseyi]	EMLSAP00000011984
TRINITY_DN11132_c3_g3	-0.243203	0.32356	999	999	NA	NA
TRINITY_DN11133_c0_g1	-0.319349	0.380652	999	999	NA	NA
TRINITY_DN11133_c0_g3	-0.476456	0.381026	999	999	NA	NA
TRINITY_DN11134_c0_g1	-0.688146	0.31018	1	0.266469	ybiU [Caligus rogercresseyi]	EMLSAP00000008237
TRINITY_DN11136_c0_g1	-0.124845	0.358492	999	999	NA	NA
TRINITY_DN11136_c0_g2	0.296853	0.305972	1	0.741354	NA	NA
TRINITY_DN11137_c0_g1	-0.443398	0.36653	1	0.648584	NA	NA
TRINITY_DN11137_c0_g2	-0.200641	0.259841	999	999	NA	NA
TRINITY_DN11138_c1_g1	-0.344084	0.31731	1	0.680056	NA	NA
TRINITY_DN11139_c0_g1	-0.471319	0.32622	999	999	NA	NA
TRINITY_DN1114_c0_g1	-0.476262	0.351797	999	999	unnamed protein product [Lepeophtheirus salmonis]	EMLSAP00000001415
TRINITY_DN1114_c4_g1	-0.443664	0.341089	999	999	NA	NA
TRINITY_DN11140_c0_g1	-0.898245	0.382245	1	0.216387	NA	NA
TRINITY_DN11140_c1_g2	-0.312691	0.382045	999	999	NA	NA
TRINITY_DN11140_c1_g3	-0.466156	0.31245	1	0.535766	ARSD_F_H [Lepeophtheirus salmonis]	EMLSAP00000008262
TRINITY_DN11140_c1_g4	-0.106636	0.37826	1	0.944117	NA	NA
TRINITY_DN11140_c1_g5	0.269215	0.381488	999	999	NA	NA
TRINITY_DN11140_c2_g1	-0.227235	0.357319	999	999	NA	NA
TRINITY_DN11141_c0_g1	0.0128694	0.373322	1	0.993848	NA	NA
TRINITY_DN11141_c0_g2	0.332642	0.356808	999	999	NA	NA
TRINITY_DN11141_c0_g3	0.0967983	0.379195	999	999	NA	NA
TRINITY_DN11141_c0_g4	0.109972	0.338173	999	999	NA	NA
TRINITY_DN11142_c0_g1	-0.0291345	0.206706	1	0.97374	carboxypeptidase Dlike [Saccoglossus kowalevskii] [Lepeophtheirus salmonis]	EMLSAP00000007190
TRINITY_DN11143_c0_g1	-0.0084344	0.203411	1	0.992962	hypothetical protein, partial [Lepeophtheirus salmonis]	EMLSAP00000006080
TRINITY_DN11143_c0_g2	-0.0211202	0.334162	999	999	NA	NA
TRINITY_DN11144_c0_g1	0.0116433	0.369617	1	0.994118	uncharacterized protein LOC121121747 [Lepeophtheirus salmonis]	NA
TRINITY_DN11145_c0_g1	0.615416	0.372123	1	0.458508	NA	NA
TRINITY_DN11146_c0_g1	-0.110366	0.378376	1	0.941565	uncharacterized protein LOC121116899 [Lepeophtheirus salmonis]	EMLSAP00000004657
TRINITY_DN11147_c0_g1	0.194034	0.351243	1	0.877447	NA	NA
TRINITY_DN11148_c0_g1	-0.23956	0.371202	1	0.852177	carbohydrate sulfotransferase 14-like [Lepeophtheirus salmonis]	EMLSAP00000010781
TRINITY_DN11149_c0_g1	0.355305	0.104663	1	0.0291844	uncharacterized protein LOC121125960 [Lepeophtheirus salmonis]	EMLSAP00000010701
TRINITY_DN11149_c1_g1	0.127822	0.380211	999	999	NA	NA
TRINITY_DN11149_c2_g1	0.18274	0.359103	1	0.887265	NA	NA
TRINITY_DN1115_c0_g1	-0.0440637	0.232659	1	0.965358	zinc finger protein 286A-like [Lepeophtheirus salmonis]	EMLSAP00000009262
[truncated: 45,628 more rows]

## Sheet: Copepodid-BW-vs-SW
Genename	log2FC	lfcSE	padj1.5	padj0	AllCopBlast	EMLSAPblast
TRINITY_DN0_c0_g1	-0.569661	0.23457	1	0.237447	homeobox protein Nkx3.1like [Anolis carolinensis] [Lepeophtheirus salmonis]	EMLSAP00000006199
TRINITY_DN0_c0_g2	0.0223456	0.153267	999	999	NA	NA
TRINITY_DN10000_c0_g1	0.053866	0.249169	1	0.97776	NA	NA
TRINITY_DN10000_c1_g1	-0.105242	0.19283	1	0.892722	uncharacterized protein LOC121120661 isoform X2 [Lepeophtheirus salmonis]	EMLSAP00000003358
TRINITY_DN10000_c3_g1	-0.0138651	0.129529	999	999	NA	NA
TRINITY_DN10000_c3_g3	-0.0389798	0.107971	999	999	NA	NA
TRINITY_DN10000_c3_g4	0.12451	0.1972	999	999	NA	NA
TRINITY_DN10000_c4_g1	-0.148257	0.193464	999	999	NA	NA
TRINITY_DN10000_c6_g1	0.0450491	0.144952	999	999	NA	NA
TRINITY_DN10001_c0_g1	0.154801	0.196183	999	999	NA	NA
TRINITY_DN10002_c0_g1	0.0510203	0.152496	999	999	NA	NA
TRINITY_DN10003_c0_g1	0.140424	0.18664	999	999	NA	NA
TRINITY_DN10003_c4_g1	-0.4069	0.22852	1	0.421969	NA	NA
TRINITY_DN10004_c0_g1	-0.246575	0.250143	1	0.752342	NA	NA
TRINITY_DN10005_c0_g1	-0.41975	0.248883	1	0.443886	NEO1 [Lepeophtheirus salmonis]	EMLSAP00000003860
TRINITY_DN10006_c0_g1	0.0499793	0.225528	1	0.951352	FOSLN [Lepeophtheirus salmonis]	EMLSAP00000005896
TRINITY_DN10007_c0_g1	-0.0982244	0.146073	999	999	putative protein, similar to XP_002423857.1, partial [Lepeophtheirus salmonis]	EMLSAP00000002831
TRINITY_DN10009_c0_g1	0.109911	0.245454	1	0.919713	homeobox protein ceh-19-like [Lepeophtheirus salmonis]	EMLSAP00000009843
TRINITY_DN1000_c0_g1	0.134995	0.189932	1	0.844367	uncharacterized protein LOC121130241 isoform X2 [Lepeophtheirus salmonis]	NA
TRINITY_DN10010_c0_g1	-0.0511361	0.24041	1	999	putative protein, similar to XP_003381363.1 [Lepeophtheirus salmonis]	EMLSAP00000000127
TRINITY_DN10011_c0_g1	-0.16285	0.215013	999	999	NA	NA
TRINITY_DN10014_c0_g1	0.0207626	0.1807	1	0.981736	Putative tick transposon, partial [Caligus rogercresseyi]	EMLSAP00000003018
TRINITY_DN10015_c0_g1	0.509803	0.195752	1	0.157277	unnamed protein product [Lepeophtheirus salmonis]	EMLSAP00000010521
TRINITY_DN10016_c0_g1	-0.0242634	0.243664	1	999	NA	NA
TRINITY_DN10016_c1_g1	0.0316237	0.13019	999	999	NA	NA
TRINITY_DN10016_c2_g1	-0.0184261	0.114257	999	999	NA	NA
TRINITY_DN10016_c3_g1	-0.0109025	0.132477	999	999	NA	NA
TRINITY_DN10017_c0_g1	0.0522518	0.248564	1	0.95533	NA	NA
TRINITY_DN10019_c0_g1	0.0555359	0.142779	999	999	uncharacterized protein LOC121118277 [Lepeophtheirus salmonis]	EMLSAP00000002147
TRINITY_DN1001_c0_g1	-0.700479	0.166573	1	0.00304963	FH1 FH2 domain-containing protein 3,FH1 FH2 domain-containing protein 1 [Lepeophtheirus salmonis]	EMLSAP00000004252
TRINITY_DN10020_c0_g1	0.080678	0.248977	1	0.965859	NA	NA
TRINITY_DN10020_c1_g1	-0.216038	0.236999	1	999	NA	NA
TRINITY_DN10020_c1_g2	-0.176475	0.233127	999	999	NA	NA
TRINITY_DN10020_c3_g1	-0.0775044	0.159937	999	999	NA	NA
TRINITY_DN10021_c1_g1	-0.0763601	0.214975	999	999	NA	NA
TRINITY_DN10022_c0_g1	0.0548157	0.179266	999	999	NA	NA
TRINITY_DN10023_c0_g2	-0.196667	0.180221	999	999	NA	NA
TRINITY_DN10024_c0_g1	-0.0263597	0.212757	1	0.978192	putative golgin subfamily A member 6like protein 6like [Danio rerio] [Lepeophtheirus salmonis]	EMLSAP00000008421
TRINITY_DN10025_c0_g1	-0.149294	0.198605	1	0.831409	TWiK family of potassium channels protein 7-like isoform X1 [Lepeophtheirus salmonis]	EMLSAP00000001937
TRINITY_DN10027_c0_g1	-0.155206	0.181408	1	0.7991	BTB POZ domaincontaining protein 7like [Nasonia vitripennis] [Lepeophtheirus salmonis]	EMLSAP00000011423
TRINITY_DN10028_c0_g1	0.0686668	0.21012	999	999	NA	NA
TRINITY_DN10028_c0_g2	-0.300478	0.239554	1	0.663151	NA	NA
TRINITY_DN10028_c1_g1	-0.161863	0.147005	999	999	NA	NA
TRINITY_DN10028_c3_g1	-0.243403	0.251505	1	0.876735	NA	NA
TRINITY_DN10028_c3_g2	-0.120918	0.180787	999	999	NA	NA
TRINITY_DN10029_c0_g1	0.413538	0.246639	1	0.479331	unnamed protein product [Lepeophtheirus salmonis]	NA
TRINITY_DN1002_c0_g1	-0.102339	0.22559	1	0.914168	uncharacterized protein LOC121130911 [Lepeophtheirus salmonis]	NA
TRINITY_DN1002_c2_g1	-0.191794	0.241331	1	0.863623	NA	NA
TRINITY_DN1002_c3_g1	-0.0592754	0.142892	999	999	NA	NA
TRINITY_DN10030_c0_g1	-0.00411237	0.241005	1	999	NA	NA
TRINITY_DN10030_c1_g1	-0.101247	0.250051	1	0.913481	NA	NA
TRINITY_DN10030_c2_g1	0.0256992	0.25103	1	0.982277	NA	NA
TRINITY_DN10030_c3_g1	0.0675216	0.153462	999	999	NA	NA
TRINITY_DN10031_c0_g1	0.186876	0.185629	1	0.750553	probable RNA-binding protein 19 [Lepeophtheirus salmonis]	EMLSAP00000004804
TRINITY_DN10032_c0_g1	-0.284836	0.248548	1	0.690701	NA	NA
TRINITY_DN10032_c0_g2	-0.0878545	0.210595	999	999	NA	NA
TRINITY_DN10033_c0_g1	-0.131479	0.238168	1	999	NA	NA
TRINITY_DN10033_c3_g1	-0.419266	0.24947	1	0.424927	NA	NA
TRINITY_DN10033_c4_g1	-0.0117184	0.18188	999	999	NA	NA
TRINITY_DN10034_c0_g1	0.597671	0.235961	1	999	NA	NA
TRINITY_DN10035_c0_g1	-0.200413	0.25155	1	0.807097	NA	NA
TRINITY_DN10036_c0_g1	-0.499207	0.204383	1	0.196677	uncharacterized protein LOC121118733 [Lepeophtheirus salmonis]	EMLSAP00000013005
TRINITY_DN10039_c0_g1	-0.0999009	0.243534	1	0.926754	putative protein, similar to XP_002431759.1 [Lepeophtheirus salmonis]	EMLSAP00000012214
TRINITY_DN1003_c0_g1	-0.0222543	0.171224	1	0.980542	putative protein, similar to XP_002517625.1 [Lepeophtheirus salmonis]	EMLSAP00000011741
TRINITY_DN10040_c0_g1	-0.0706915	0.24037	1	0.950045	NA	NA
TRINITY_DN10041_c0_g1	-0.0868976	0.215869	1	0.921589	NA	NA
TRINITY_DN10041_c0_g2	0.151897	0.14623	999	999	hypothetical protein [Lepeophtheirus salmonis]	NA
TRINITY_DN10041_c1_g1	0.409384	0.240814	1	0.4714	histone deacetylase 6-like [Lepeophtheirus salmonis]	EMLSAP00000010786
TRINITY_DN10042_c0_g1	-0.108955	0.198171	999	999	NA	NA
TRINITY_DN10042_c1_g1	0.287167	0.247306	1	0.701468	uncharacterized protein LOC121116982 [Lepeophtheirus salmonis]	EMLSAP00000012331
TRINITY_DN10042_c2_g2	-0.537144	0.248718	1	0.26694	NA	NA
TRINITY_DN10042_c2_g3	-0.176493	0.249222	1	0.847784	NA	NA
TRINITY_DN10042_c5_g1	0.0141863	0.16407	999	999	NA	NA
TRINITY_DN10043_c0_g1	-0.00173806	0.211503	1	0.999003	uncharacterized protein LOC121115660 [Lepeophtheirus salmonis]	EMLSAP00000012056
TRINITY_DN10045_c0_g1	0.245473	0.190918	1	0.644364	uncharacterized protein LOC121120373 [Lepeophtheirus salmonis]	EMLSAP00000004731
TRINITY_DN10046_c0_g1	0.0140445	0.241011	1	0.994611	NA	NA
TRINITY_DN10046_c0_g2	0.29284	0.249827	1	0.690517	NA	NA
TRINITY_DN10046_c1_g1	-0.0827665	0.236014	999	999	NA	NA
TRINITY_DN10047_c0_g1	-0.0777626	0.192514	999	999	unnamed protein product [Lepeophtheirus salmonis]	EMLSAP00000012059
TRINITY_DN10048_c0_g1	-0.212746	0.239887	1	0.784665	unnamed protein product [Lepeophtheirus salmonis]	EMLSAP00000011837
TRINITY_DN10048_c0_g2	-0.0394275	0.18595	1	0.964611	unnamed protein product [Lepeophtheirus salmonis]	EMLSAP00000011837
TRINITY_DN10048_c0_g3	0.104964	0.142059	999	999	NA	NA
TRINITY_DN10048_c1_g1	-0.148741	0.219073	999	999	NA	NA
TRINITY_DN1004_c0_g1	0.113778	0.171637	1	0.861787	connector enhancer of kinase suppressor of ras 3-like isoform X1 [Lepeophtheirus salmonis]	EMLSAP00000006995
TRINITY_DN10050_c0_g1	0.203608	0.250895	1	0.809676	NA	NA
TRINITY_DN10050_c1_g2	0.0449155	0.173827	999	999	NA	NA
TRINITY_DN10050_c2_g1	-0.210427	0.172034	999	999	NA	NA
TRINITY_DN10051_c0_g1	0.378542	0.221254	999	999	NA	NA
TRINITY_DN10052_c0_g1	0.0642297	0.250917	1	0.95823	NA	NA
TRINITY_DN10053_c0_g1	0.648609	0.241089	1	0.171467	NA	NA
TRINITY_DN10053_c0_g2	0.731415	0.249696	1	0.115461	NA	NA
TRINITY_DN10053_c1_g1	0.401257	0.222209	1	0.720638	cuticle protein 19-like [Lepeophtheirus salmonis]	EMLSAP00000000671
TRINITY_DN10054_c0_g1	0.0140677	0.239606	1	0.993475	uncharacterized protein LOC121118400 [Lepeophtheirus salmonis]	EMLSAP00000006111
TRINITY_DN10055_c0_g1	-0.328104	0.234899	1	0.581118	NA	NA
TRINITY_DN10055_c0_g2	-0.176893	0.222572	999	999	NA	NA
TRINITY_DN10055_c1_g1	-0.110215	0.243351	1	999	NA	NA
TRINITY_DN10055_c2_g1	-0.133038	0.171494	999	999	NA	NA
TRINITY_DN10056_c0_g1	-0.255691	0.246424	1	0.761654	Uncharacterized protein FKW44_017604, partial [Caligus rogercresseyi]	EMLSAP00000005190
TRINITY_DN10056_c0_g2	-0.236131	0.250175	1	0.748218	NA	NA
TRINITY_DN10056_c1_g1	-0.0695607	0.18082	999	999	NA	NA
TRINITY_DN10057_c0_g1	-0.0270217	0.247727	1	0.974651	NA	NA
TRINITY_DN10058_c1_g1	-0.00809557	0.0662288	999	999	NA	NA
TRINITY_DN10059_c0_g1	-0.036688	0.24544	1	0.98859	NA	NA
TRINITY_DN1005_c0_g1	-0.220187	0.219758	1	0.74728	NA	NA
TRINITY_DN1005_c1_g1	-0.331304	0.232421	1	0.537846	NA	NA
TRINITY_DN1005_c2_g1	-0.376203	0.248694	1	0.50622	NA	NA
TRINITY_DN10060_c0_g1	0.0337619	0.230668	1	0.976519	NA	NA
TRINITY_DN10061_c0_g1	0.0889436	0.247455	1	0.98293	NA	NA
TRINITY_DN10061_c0_g2	-0.0163459	0.232649	1	0.998982	NA	NA
TRINITY_DN10061_c1_g1	0.155768	0.250851	1	0.872579	NA	NA
TRINITY_DN10061_c1_g2	0.131424	0.22713	999	999	NA	NA
TRINITY_DN10061_c2_g1	-0.121822	0.195993	999	999	NA	NA
TRINITY_DN10062_c0_g1	-0.117937	0.251214	1	0.910463	NA	NA
TRINITY_DN10063_c0_g1	-0.543521	0.249692	1	0.237623	NA	NA
TRINITY_DN10063_c0_g3	-0.431799	0.235183	1	0.394737	NA	NA
TRINITY_DN10063_c0_g4	0.104449	0.114991	999	999	NA	NA
TRINITY_DN10063_c1_g1	-0.0724548	0.228922	1	0.939404	hypothetical protein [Lepeophtheirus salmonis]	EMLSAP00000012923
TRINITY_DN10063_c2_g1	-0.152925	0.241947	1	999	NA	NA
TRINITY_DN10064_c0_g2	0.120236	0.187359	999	999	NA	NA
TRINITY_DN10065_c0_g1	-0.434083	0.250816	1	0.444038	NA	NA
TRINITY_DN10068_c0_g1	0.321721	0.239384	1	0.625351	NA	NA
TRINITY_DN10069_c0_g1	0.126883	0.222827	1	0.883742	NA	NA
TRINITY_DN10069_c0_g2	-0.254648	0.238322	1	999	NA	NA
TRINITY_DN10069_c1_g1	0.0358976	0.246501	1	0.996582	NA	NA
TRINITY_DN10069_c3_g1	-0.879082	0.242571	1	999	NA	NA
TRINITY_DN1006_c0_g1	0.190585	0.187885	1	0.748218	60S ribosomal protein L4Blike [Saccoglossus kowalevskii], partial [Lepeophtheirus salmonis]	EMLSAP00000009857
TRINITY_DN1006_c0_g2	0.157477	0.133584	999	999	NA	NA
TRINITY_DN10070_c0_g1	0.0552324	0.223752	999	999	NA	NA
TRINITY_DN10071_c0_g1	0.353565	0.188606	1	0.391434	keratinocyteassociated protein 2 [Bombyx mori] [Lepeophtheirus salmonis]	EMLSAP00000000394
TRINITY_DN10072_c0_g1	0.0627196	0.166757	999	999	hypothetical protein [Lepeophtheirus salmonis]	EMLSAP00000008331
TRINITY_DN10073_c0_g1	0.115309	0.17857	1	0.864516	coatomer subunit alpha [Nasonia vitripennis] [Lepeophtheirus salmonis]	EMLSAP00000008259
TRINITY_DN10074_c0_g1	-0.139259	0.243971	1	0.872696	NA	NA
TRINITY_DN10075_c0_g1	-0.246203	0.201319	999	999	NA	NA
TRINITY_DN10075_c0_g2	0.197373	0.211989	1	0.782164	uracil-DNA glycosylase-like [Lepeophtheirus salmonis]	NA
TRINITY_DN10075_c0_g3	0.00611937	0.221461	999	999	uracil-DNA glycosylase-like [Lepeophtheirus salmonis]	NA
TRINITY_DN10075_c0_g4	0.109508	0.209708	999	999	NA	NA
TRINITY_DN10076_c0_g1	-0.057537	0.187003	1	0.947179	ATP synthase subunit b, mitochondrial precursor [Caligus clemensi]	EMLSAP00000009713
TRINITY_DN10076_c1_g1	-0.0780066	0.152054	999	999	NA	NA
TRINITY_DN10077_c0_g1	0.31746	0.177844	1	0.428931	putative protein, similar to XP_001656042.1 [Lepeophtheirus salmonis]	EMLSAP00000007675
TRINITY_DN10077_c0_g2	-0.252454	0.208488	1	0.676915	nuclear factor erythroid 2-related factor 2-like isoform X2 [Lepeophtheirus salmonis]	EMLSAP00000007677
TRINITY_DN10078_c0_g1	-0.168172	0.193038	1	0.793686	uncharacterized protein LOC121121746 [Lepeophtheirus salmonis]	EMLSAP00000005932
TRINITY_DN10079_c0_g1	-0.129905	0.177856	1	0.838041	nudE nuclear distribution E homolog 1 (A. nidulans) [Condylura cristata] [Lepeophtheirus salmonis]	EMLSAP00000005927
TRINITY_DN10079_c1_g1	-0.0829562	0.237584	1	999	NA	NA
TRINITY_DN10079_c1_g2	-0.106127	0.155447	999	999	NA	NA
TRINITY_DN10079_c1_g3	0.100808	0.209892	999	999	NA	NA
TRINITY_DN10079_c1_g4	-0.168747	0.251532	1	0.850465	NA	NA
TRINITY_DN10079_c2_g1	-0.0710096	0.235164	999	999	NA	NA
TRINITY_DN10079_c3_g1	-0.128978	0.157343	999	999	NA	NA
TRINITY_DN10079_c5_g1	0.0151874	0.145479	999	999	NA	NA
TRINITY_DN1007_c0_g1	0.460255	0.183977	1	0.181189	ubiquitin carboxylterminal hydrolase 20like [Megachile rotundata] [Lepeophtheirus salmonis]	EMLSAP00000010621
TRINITY_DN10080_c0_g1	0.240248	0.187523	1	0.644772	Vacuolar protein sorting-associated protein 29 [Caligus rogercresseyi]	EMLSAP00000012995
TRINITY_DN10081_c0_g1	0.0891896	0.206746	1	0.925161	LOW QUALITY PROTEIN: WD repeat-containing protein 86-like [Lepeophtheirus salmonis]	EMLSAP00000012662
TRINITY_DN10082_c0_g1	0.154952	0.244324	1	0.839567	NA	NA
TRINITY_DN10082_c0_g2	-0.346486	0.185779	1	0.396367	NA	NA
TRINITY_DN10083_c0_g1	-0.184201	0.229246	999	999	NA	NA
TRINITY_DN10083_c0_g2	-0.271367	0.202218	1	0.621243	gonadotropin-releasing hormone II receptor-like [Lepeophtheirus salmonis]	EMLSAP00000008808
TRINITY_DN10084_c2_g1	0.177621	0.242036	1	0.985837	NA	NA
TRINITY_DN10085_c0_g1	0.284589	0.203431	1	0.592285	putative LOC100869307 [Apis florea] [Lepeophtheirus salmonis]	EMLSAP00000007352
TRINITY_DN10086_c0_g1	-0.0417659	0.242655	1	0.951597	inactive pancreatic lipase-related protein 1-like [Lepeophtheirus salmonis]	EMLSAP00000000125
TRINITY_DN10087_c0_g1	0.158483	0.189258	1	0.803973	Ferritin light chain, oocyte isoform [Caligus clemensi]	EMLSAP00000006305
TRINITY_DN10088_c0_g1	-0.01868	0.201775	1	0.984525	G-protein coupled receptor 54-like [Lepeophtheirus salmonis]	EMLSAP00000012259
TRINITY_DN10089_c0_g1	-0.15372	0.167166	1	0.778349	calmodulin [Lepeophtheirus salmonis]	EMLSAP00000002767
TRINITY_DN10089_c13_g1	0.0696989	0.149416	999	999	NA	NA
TRINITY_DN10089_c1_g1	-0.0377992	0.128656	999	999	NA	NA
TRINITY_DN10089_c2_g1	-0.0696757	0.226779	999	999	NA	NA
TRINITY_DN10089_c2_g2	-0.088169	0.209386	999	999	NA	NA
TRINITY_DN10089_c3_g1	0.0635991	0.136496	999	999	NA	NA
TRINITY_DN1008_c0_g1	0.587674	0.201499	1	0.0852434	hypothetical protein [Lepeophtheirus salmonis]	EMLSAP00000001530
TRINITY_DN10090_c0_g1	0.137708	0.251541	1	0.892722	NA	NA
TRINITY_DN10090_c0_g2	-0.0173277	0.250131	1	0.984065	NA	NA
TRINITY_DN10090_c1_g1	-0.0581335	0.146562	999	999	NA	NA
TRINITY_DN10090_c1_g2	-0.0743553	0.230703	999	999	NA	NA
TRINITY_DN10090_c2_g1	-0.107582	0.200931	999	999	NA	NA
TRINITY_DN10092_c0_g1	-0.0515523	0.200969	1	0.955794	uncharacterized protein LOC121117780 [Lepeophtheirus salmonis]	EMLSAP00000007544
TRINITY_DN10092_c1_g1	-0.104644	0.219842	1	0.900668	uncharacterized protein LOC121116946 isoform X2 [Lepeophtheirus salmonis]	EMLSAP00000012469
TRINITY_DN10094_c0_g1	-0.069273	0.19263	999	999	NA	NA
TRINITY_DN10095_c0_g1	-0.382383	0.240909	1	0.487052	NA	NA
TRINITY_DN10095_c1_g2	0.0580045	0.238167	1	999	NA	NA
TRINITY_DN10096_c0_g1	0.140601	0.250248	1	0.952427	NA	NA
TRINITY_DN10097_c0_g1	-0.320654	0.222727	1	0.563268	uncharacterized protein LOC121121384 [Lepeophtheirus salmonis]	EMLSAP00000009966
TRINITY_DN10098_c0_g1	0.373767	0.238385	1	0.510858	NA	NA
TRINITY_DN10098_c2_g1	-0.118856	0.227291	999	999	NA	NA
TRINITY_DN10099_c0_g1	-0.0364583	0.251447	1	0.968016	NA	NA
TRINITY_DN10099_c0_g2	-0.0568918	0.141647	999	999	NA	NA
TRINITY_DN1009_c0_g1	0.483746	0.251551	1	0.388467	NA	NA
TRINITY_DN100_c0_g1	0.529352	0.173373	1	0.0676267	putative protein, similar to XP_002431082.1, partial [Lepeophtheirus salmonis]	EMLSAP00000010441
TRINITY_DN100_c0_g2	0.0586714	0.200069	999	999	NA	NA
TRINITY_DN100_c1_g1	0.150489	0.228686	999	999	NA	NA
TRINITY_DN100_c2_g1	-0.241623	0.251361	1	0.745915	TOP3 [Lepeophtheirus salmonis]	EMLSAP00000003780
TRINITY_DN100_c3_g1	-0.0998197	0.218687	999	999	NA	NA
TRINITY_DN10100_c0_g1	0.029807	0.241966	1	0.968016	unnamed protein product [Lepeophtheirus salmonis]	EMLSAP00000004642
TRINITY_DN10100_c0_g2	-0.0190916	0.144063	999	999	NA	NA
TRINITY_DN10102_c0_g1	-0.0420284	0.23052	1	0.96798	NA	NA
TRINITY_DN10102_c0_g2	0.00411593	0.248974	1	0.997103	NA	NA
TRINITY_DN10102_c0_g3	-0.190323	0.175931	999	999	NA	NA
TRINITY_DN10102_c1_g1	0.201331	0.234588	999	999	NA	NA
TRINITY_DN10102_c2_g1	-0.0399896	0.149622	999	999	NA	NA
TRINITY_DN10103_c0_g1	0.0769386	0.205335	1	0.93638	hypothetical protein [Lepeophtheirus salmonis]	EMLSAP00000007765
TRINITY_DN10103_c1_g1	-0.165583	0.187831	999	999	NA	NA
TRINITY_DN10103_c2_g1	-0.105107	0.177574	999	999	NA	NA
TRINITY_DN10104_c0_g1	0.241799	0.246743	1	0.728085	NA	NA
TRINITY_DN10105_c0_g1	-0.41876	0.238163	1	0.438494	hypothetical protein, partial [Lepeophtheirus salmonis]	EMLSAP00000004975
TRINITY_DN10106_c0_g1	-0.659209	0.228436	1	0.0970257	uncharacterized protein LOC121115666 [Lepeophtheirus salmonis]	EMLSAP00000012051
TRINITY_DN10107_c0_g1	-0.604537	0.247901	1	0.161067	NA	NA
TRINITY_DN10107_c0_g3	0.187604	0.221539	999	999	NA	NA
TRINITY_DN10108_c0_g1	0.518672	0.251494	1	0.331002	NA	NA
TRINITY_DN10109_c0_g1	-0.5277	0.251062	1	0.299336	NA	NA
TRINITY_DN10109_c3_g1	0.256299	0.238287	1	0.718533	NA	NA
TRINITY_DN10109_c3_g3	-0.110158	0.134385	999	999	NA	NA
TRINITY_DN1010_c0_g1	0.30088	0.193678	1	0.521578	Longitudinals lacking protein-like, partial [Caligus rogercresseyi]	EMLSAP00000001228
TRINITY_DN1010_c0_g2	0.321625	0.187453	1	0.456002	Longitudinals lacking protein-like [Caligus rogercresseyi]	EMLSAP00000008482
TRINITY_DN1010_c1_g1	0.413103	0.182873	1	0.252284	putative LOC100869307 [Apis florea] [Lepeophtheirus salmonis]	EMLSAP00000007352
TRINITY_DN10110_c0_g1	-0.234093	0.242032	1	0.714079	NA	NA
TRINITY_DN10110_c1_g1	0.624088	0.203496	1	0.0507514	putative protein, similar to XP_004444298.1 [Lepeophtheirus salmonis]	EMLSAP00000009833
TRINITY_DN10110_c2_g1	-0.0704758	0.19653	999	999	NA	NA
TRINITY_DN10111_c0_g1	0.112876	0.188932	1	0.879026	hypothetical protein [Lepeophtheirus salmonis]	EMLSAP00000007619
TRINITY_DN10111_c1_g1	-0.000795027	0.243904	1	999	NA	NA
TRINITY_DN10114_c0_g1	0.312693	0.197108	1	0.51123	Signal peptidase complex subunit 1 [Caligus rogercresseyi]	EMLSAP00000006052
TRINITY_DN10115_c0_g1	-0.120345	0.227523	1	0.890459	unnamed protein product [Lepeophtheirus salmonis]	EMLSAP00000004749
TRINITY_DN10115_c0_g2	0.000355542	0.126946	999	999	NA	NA
TRINITY_DN10115_c1_g1	0.179924	0.234203	1	0.826308	Uncharacterized protein FKW44_014470, partial [Caligus rogercresseyi]	NA
TRINITY_DN10116_c0_g1	-0.482489	0.223806	1	0.280015	probable Na(+) H(+) antiporter nhx-9 [Lepeophtheirus salmonis]	EMLSAP00000002008
TRINITY_DN10117_c0_g1	-0.235233	0.248754	1	0.739614	NA	NA
TRINITY_DN10117_c1_g1	0.0895168	0.199923	999	999	NA	NA
TRINITY_DN10118_c0_g1	0.0997816	0.2302	1	0.833482	alpha-1,4-N-acetylglucosaminyltransferase-like [Lepeophtheirus salmonis]	EMLSAP00000007981
TRINITY_DN1011_c0_g1	-0.00447423	0.172354	1	0.994656	hypothetical protein, partial [Lepeophtheirus salmonis]	EMLSAP00000000760
TRINITY_DN10120_c0_g1	-0.11204	0.174305	999	999	NA	NA
TRINITY_DN10121_c0_g1	0.768819	0.189384	1	0.00503494	putative LOC101073771 [Takifugu rubripes] [Lepeophtheirus salmonis]	EMLSAP00000009408
TRINITY_DN10121_c0_g2	-0.120734	0.212148	1	0.879741	uncharacterized protein LOC121114681 [Lepeophtheirus salmonis]	EMLSAP00000004380
TRINITY_DN10121_c0_g3	0.419882	0.181878	1	0.239058	hypothetical protein TCAL_16683 [Tigriopus californicus]	NA
TRINITY_DN10121_c2_g1	0.0222206	0.210465	999	999	NA	NA
TRINITY_DN10121_c3_g1	-0.0430578	0.212471	999	999	NA	NA
TRINITY_DN10122_c0_g1	0.172596	0.241008	1	0.841203	visual system homeobox 2-like [Lepeophtheirus salmonis]	EMLSAP00000011960
TRINITY_DN10123_c0_g1	-0.43721	0.250737	1	0.41659	putative protein, similar to XP_002432181.1 [Lepeophtheirus salmonis]	EMLSAP00000005857
TRINITY_DN10124_c0_g1	-0.67023	0.212397	1	0.0547364	cell wall protein DAN4-like isoform X1 [Lepeophtheirus salmonis]	EMLSAP00000010739
TRINITY_DN10125_c0_g1	0.0976746	0.193592	999	999	NA	NA
TRINITY_DN10126_c0_g1	-0.467056	0.233862	1	0.335568	NA	NA
TRINITY_DN10127_c0_g1	0.030888	0.217624	1	0.982277	AGAP012342PAlike [Tribolium castaneum] [Lepeophtheirus salmonis]	EMLSAP00000011476
TRINITY_DN10128_c0_g1	0.411299	0.167121	1	0.193107	putative protein, similar to XP_002400307.1, partial [Lepeophtheirus salmonis]	EMLSAP00000001045
TRINITY_DN1012_c0_g1	0.125615	0.188402	1	0.86233	uncharacterized protein C9orf85 homolog [Lepeophtheirus salmonis]	NA
TRINITY_DN1012_c1_g1	0.65346	0.191134	1	0.0308668	putative protein, similar to XP_002071429.1 [Lepeophtheirus salmonis]	EMLSAP00000006042
TRINITY_DN10130_c0_g1	0.0987798	0.196124	1	0.906557	uncharacterized protein LOC121132327 [Lepeophtheirus salmonis]	EMLSAP00000004126
TRINITY_DN10131_c0_g1	-0.0226991	0.248211	1	0.954982	NA	NA
TRINITY_DN10131_c0_g2	0.00506679	0.246768	1	0.99382	NA	NA
TRINITY_DN10132_c0_g1	0.705855	0.204527	1	0.028289	Actin-related protein 6 [Caligus clemensi]	EMLSAP00000000036
TRINITY_DN10133_c0_g1	0.0253261	0.24136	1	0.984607	NA	NA
TRINITY_DN10133_c1_g1	0.0865284	0.235106	1	0.938534	NA	NA
TRINITY_DN10134_c0_g1	-0.0670915	0.18332	1	0.937519	retinoid isomerohydrolase-like [Lepeophtheirus salmonis]	EMLSAP00000002273
TRINITY_DN10135_c0_g1	0.184141	0.20788	1	0.788466	protein tipE-like [Lepeophtheirus salmonis]	EMLSAP00000006781
TRINITY_DN10136_c0_g1	-0.257594	0.170878	999	999	NA	NA
TRINITY_DN10136_c1_g1	0.20823	0.200334	999	999	NA	NA
TRINITY_DN10136_c2_g1	-0.0306967	0.166524	999	999	NA	NA
TRINITY_DN10136_c3_g1	-0.0409437	0.194111	999	999	NA	NA
TRINITY_DN10136_c5_g1	-0.057646	0.147053	999	999	NA	NA
TRINITY_DN10137_c0_g1	-0.230769	0.251309	1	0.770877	NA	NA
TRINITY_DN10137_c0_g2	0.0807236	0.144651	999	999	NA	NA
TRINITY_DN10137_c1_g2	-0.14389	0.166731	999	999	NA	NA
TRINITY_DN10137_c2_g1	-0.2	0.164152	999	999	NA	NA
TRINITY_DN10137_c3_g1	0.0461934	0.164623	999	999	NA	NA
TRINITY_DN10138_c0_g1	0.121993	0.169974	999	999	NA	NA
TRINITY_DN10138_c0_g2	0.126568	0.122935	999	999	NA	NA
TRINITY_DN10138_c1_g1	-0.137068	0.244089	1	999	NA	NA
TRINITY_DN10138_c1_g2	0.0779766	0.184935	999	999	NA	NA
TRINITY_DN10139_c0_g1	0.151024	0.138418	999	999	NA	NA
TRINITY_DN10139_c0_g3	0.0718261	0.219158	1	0.945405	NA	NA
TRINITY_DN10139_c0_g4	0.0752914	0.149762	999	999	NA	NA
TRINITY_DN1013_c0_g1	-0.33111	0.250528	1	0.733961	glutamate-gated chloride channel alpha subunit [Caligus rogercresseyi]	EMLSAP00000004922
TRINITY_DN1013_c14_g1	0.0776356	0.203302	999	999	NA	NA
TRINITY_DN1013_c1_g1	-0.0551209	0.169219	1	0.945208	LOW QUALITY PROTEIN: islet cell autoantigen 1-like [Lepeophtheirus salmonis]	EMLSAP00000012590
TRINITY_DN1013_c2_g1	-0.231412	0.216172	1	0.72985	NA	NA
TRINITY_DN1013_c3_g1	0.137549	0.213201	1	0.867931	NA	NA
TRINITY_DN1013_c5_g1	-0.686727	0.226112	1	0.061117	NA	NA
TRINITY_DN1013_c6_g1	0.300015	0.250052	1	0.669611	NA	NA
TRINITY_DN1013_c6_g2	-0.326101	0.249588	1	0.66281	NA	NA
TRINITY_DN1013_c7_g1	-0.00284442	0.111895	999	999	NA	NA
TRINITY_DN1013_c7_g2	0.0156886	0.185349	999	999	NA	NA
TRINITY_DN1013_c8_g1	-0.0726317	0.246722	1	999	NA	NA
TRINITY_DN10140_c0_g1	-0.20146	0.192475	1	0.732536	neural cell adhesion molecule 2-like [Lepeophtheirus salmonis]	EMLSAP00000006581
TRINITY_DN10141_c0_g1	-0.10545	0.226162	999	999	NA	NA
TRINITY_DN10141_c0_g2	-0.616638	0.243845	1	0.155254	NA	NA
TRINITY_DN10141_c0_g3	0.0976146	0.16176	999	999	NA	NA
TRINITY_DN10141_c1_g1	-0.0774343	0.165111	999	999	NA	NA
TRINITY_DN10143_c0_g1	0.180081	0.2197	1	0.815867	NA	NA
TRINITY_DN10144_c0_g1	-0.0325402	0.251477	1	0.981736	NA	NA
TRINITY_DN10144_c0_g2	0.158409	0.242107	1	0.869066	NA	NA
TRINITY_DN10144_c1_g1	-0.012235	0.249393	1	0.996104	NA	NA
TRINITY_DN10145_c0_g1	-0.150102	0.130095	1	0.840921	neuroblast differentiation-associated protein AHNAK-like [Eurytemora affinis]	NA
TRINITY_DN10146_c0_g1	0.183042	0.251523	1	0.831186	NA	NA
TRINITY_DN10147_c0_g1	0.0373369	0.249522	1	0.95823	NA	NA
TRINITY_DN10148_c0_g1	-0.506941	0.251216	1	0.31981	NA	NA
TRINITY_DN10149_c0_g1	-0.455166	0.211049	1	0.271361	NA	NA
TRINITY_DN1014_c0_g1	0.158071	0.204896	1	0.821824	NA	NA
TRINITY_DN1014_c1_g1	0.156919	0.22253	1	0.858153	cell wall protein DAN4-like [Lepeophtheirus salmonis]	EMLSAP00000000266
TRINITY_DN1014_c1_g2	-0.0480722	0.241012	1	0.931728	mucin-22-like isoform X10 [Eurytemora affinis]	NA
TRINITY_DN1014_c1_g3	0.0206564	0.244564	1	0.879741	NA	NA
TRINITY_DN10150_c0_g1	0.0377771	0.251499	1	0.966695	NA	NA
TRINITY_DN10151_c0_g1	-0.100155	0.200416	1	0.90177	Notch-regulated ankyrin repeat-containing protein B [Caligus rogercresseyi]	EMLSAP00000011839
TRINITY_DN10153_c0_g1	0.197985	0.242201	1	999	NA	NA
TRINITY_DN10153_c0_g2	0.048571	0.244392	1	0.96798	NA	NA
TRINITY_DN10153_c1_g1	-0.0106392	0.148282	999	999	NA	NA
TRINITY_DN10153_c3_g1	0.0326737	0.247974	1	0.983727	NA	NA
TRINITY_DN10153_c4_g1	0.027155	0.126263	999	999	NA	NA
TRINITY_DN10154_c0_g1	0.138029	0.139713	999	999	NA	NA
TRINITY_DN10155_c0_g1	-0.0569729	0.193388	1	0.95073	zwei Ig domain protein zig-8-like [Lepeophtheirus salmonis]	EMLSAP00000005250
TRINITY_DN10157_c0_g1	-0.0818812	0.236389	999	999	NA	NA
TRINITY_DN10157_c0_g2	0.0313112	0.200149	999	999	NA	NA
TRINITY_DN10157_c15_g1	-0.00571305	0.140202	999	999	NA	NA
TRINITY_DN10157_c16_g1	0.0138442	0.17969	999	999	NA	NA
TRINITY_DN10157_c18_g1	-0.0544081	0.136999	999	999	NA	NA
TRINITY_DN10157_c1_g1	-0.0473407	0.25154	1	0.969811	NA	NA
TRINITY_DN10157_c1_g3	0.204183	0.200281	999	999	NA	NA
TRINITY_DN10157_c1_g4	-0.0341074	0.203379	999	999	NA	NA
TRINITY_DN10157_c2_g1	-0.192411	0.217357	999	999	NA	NA
TRINITY_DN10157_c2_g2	0.187105	0.2514	1	0.829974	NA	NA
TRINITY_DN10157_c3_g1	0.0678525	0.182377	999	999	NA	NA
TRINITY_DN10157_c3_g2	-0.289043	0.249788	1	0.672585	NA	NA
TRINITY_DN10157_c4_g1	-0.092745	0.243061	1	999	NA	NA
TRINITY_DN10157_c5_g1	-0.0193356	0.15665	999	999	NA	NA
TRINITY_DN10158_c0_g2	-0.000272777	0.212218	999	999	NA	NA
TRINITY_DN10158_c1_g1	-0.188857	0.246969	1	0.814534	NA	NA
TRINITY_DN10159_c0_g1	-0.202333	0.251496	1	0.810888	NA	NA
TRINITY_DN10159_c2_g1	-0.150983	0.220641	999	999	NA	NA
TRINITY_DN10159_c3_g1	-0.0404405	0.216304	999	999	NA	NA
TRINITY_DN1015_c0_g1	0.164317	0.193538	1	0.803796	solute carrier family 12 member 2-like isoform X1 [Lepeophtheirus salmonis]	EMLSAP00000003059
TRINITY_DN1015_c0_g2	0.163459	0.205703	1	0.820753	solute carrier family 12 member 3-like [Lepeophtheirus salmonis]	EMLSAP00000003059
TRINITY_DN1015_c1_g1	0.244824	0.172626	1	0.582004	SET domain containing (lysine methyltransferase) 7 [Monodelphis domestica] [Lepeophtheirus salmonis]	EMLSAP00000008252
TRINITY_DN1015_c2_g1	0.26085	0.175284	1	0.553844	solute carrier family 2, facilitated glucose transporter member 10-like [Lepeophtheirus salmonis]	EMLSAP00000001957
TRINITY_DN1015_c3_g1	-0.0136902	0.179192	999	999	NA	NA
TRINITY_DN1015_c4_g1	0.0463198	0.129279	999	999	NA	NA
TRINITY_DN10160_c0_g2	0.222372	0.193914	1	0.697993	ADP-ribosylation factor-binding protein GGA1-like isoform X1 [Lepeophtheirus salmonis]	EMLSAP00000000229
TRINITY_DN10161_c0_g2	-0.0424129	0.22324	999	999	NA	NA
TRINITY_DN10163_c0_g1	-0.293782	0.248186	1	0.674285	NA	NA
TRINITY_DN10163_c0_g2	0.161716	0.243116	1	0.863428	NA	NA
TRINITY_DN10163_c0_g3	-0.0420965	0.167288	999	999	NA	NA
TRINITY_DN10163_c0_g4	-0.298525	0.247083	1	0.641182	NA	NA
TRINITY_DN10163_c1_g1	0.000229923	0.174605	999	999	NA	NA
TRINITY_DN10164_c0_g1	-0.297919	0.233532	1	0.670126	uncharacterized protein LOC121115060 [Lepeophtheirus salmonis]	EMLSAP00000012921
TRINITY_DN10165_c0_g1	0.222397	0.248055	1	0.787553	NA	NA
TRINITY_DN10166_c0_g1	0.0538597	0.171723	1	0.948325	putative protein, similar to XP_002423235.1 [Lepeophtheirus salmonis]	EMLSAP00000004857
TRINITY_DN10166_c1_g1	-0.241863	0.191335	1	0.646507	FK506-binding protein 1A [Lepeophtheirus salmonis]	EMLSAP00000004857
TRINITY_DN10167_c0_g1	-0.433714	0.214424	1	0.33731	unnamed protein product [Lepeophtheirus salmonis]	EMLSAP00000000121
TRINITY_DN10168_c0_g1	0.229737	0.211952	999	999	NA	NA
TRINITY_DN1016_c0_g1	0.471403	0.176611	1	0.137664	Ubiquitin carboxyl-terminal hydrolase 14 [Lepeophtheirus salmonis]	EMLSAP00000006017
TRINITY_DN10170_c0_g1	0.0906141	0.237317	1	999	NA	NA
TRINITY_DN10171_c0_g1	-0.0514035	0.215113	1	0.959591	unnamed protein product [Lepeophtheirus salmonis]	EMLSAP00000012980
TRINITY_DN10171_c0_g2	0.0558851	0.193979	999	999	NA	NA
TRINITY_DN10172_c0_g1	0.311078	0.18867	1	0.484481	transmembrane channel-like protein 1 [Lepeophtheirus salmonis]	EMLSAP00000010126
TRINITY_DN10173_c0_g1	0.508438	0.203239	999	999	unnamed protein product [Lepeophtheirus salmonis]	EMLSAP00000000630
TRINITY_DN10173_c0_g2	-0.166826	0.250734	1	0.812767	NA	NA
TRINITY_DN10174_c0_g1	0.117985	0.195626	1	0.868744	Spermine synthase [Caligus clemensi]	EMLSAP00000006367
TRINITY_DN10174_c0_g2	-0.132191	0.20807	1	0.863428	Spermine synthase [Caligus rogercresseyi]	EMLSAP00000000528
TRINITY_DN10174_c0_g3	0.00959716	0.176805	999	999	NA	NA
TRINITY_DN10175_c0_g1	0.208586	0.166511	999	999	NA	NA
TRINITY_DN10176_c0_g1	0.143925	0.225878	1	0.872544	NA	NA
TRINITY_DN10176_c0_g2	0.018165	0.195636	999	999	NA	NA
TRINITY_DN10176_c1_g1	-0.207187	0.221083	999	999	NA	NA
TRINITY_DN10176_c2_g1	0.0373323	0.112856	999	999	NA	NA
TRINITY_DN10176_c3_g1	-0.0775049	0.17572	999	999	NA	NA
TRINITY_DN10178_c0_g1	-0.141096	0.168317	999	999	NA	NA
TRINITY_DN10178_c1_g1	0.000624592	0.178194	999	999	NA	NA
TRINITY_DN10178_c2_g1	0.146841	0.249249	1	0.880686	NA	NA
TRINITY_DN10178_c2_g2	0.0612551	0.237668	999	999	Uncharacterized protein FKW44_014741 [Caligus rogercresseyi]	NA
TRINITY_DN10178_c2_g3	-0.369032	0.247942	1	0.585597	NA	NA
TRINITY_DN1017_c0_g1	-0.0979915	0.163474	1	0.877923	oxysterolbinding proteinrelated protein 8like [Musca domestica] [Lepeophtheirus salmonis]	EMLSAP00000008469
TRINITY_DN1017_c12_g1	0.0429813	0.130754	999	999	NA	NA
TRINITY_DN1017_c14_g1	-0.0588656	0.213552	999	999	NA	NA
TRINITY_DN1017_c18_g1	-0.0993703	0.126543	999	999	NA	NA
TRINITY_DN1017_c1_g1	-0.00055728	0.173963	1	0.998374	electrogenic sodium bicarbonate cotransporter 1-like isoform X2 [Lepeophtheirus salmonis]	EMLSAP00000012101
TRINITY_DN1017_c23_g1	-0.11201	0.141048	999	999	NA	NA
TRINITY_DN1017_c26_g1	-0.0121898	0.118943	999	999	NA	NA
TRINITY_DN1017_c2_g1	-0.187596	0.175652	1	0.726297	aldehyde dehydrogenase 7 family, member A1like [Tribolium castaneum] [Lepeophtheirus salmonis]	EMLSAP00000004923
TRINITY_DN1017_c2_g2	-0.15734	0.251362	1	0.857913	NA	NA
TRINITY_DN1017_c3_g1	-0.0226738	0.250088	1	0.982277	NA	NA
TRINITY_DN1017_c3_g2	-0.0521327	0.225201	1	0.962132	NA	NA
TRINITY_DN1017_c3_g3	0.216904	0.167138	1	0.638112	hypothetical protein [Lepeophtheirus salmonis]	EMLSAP00000012042
TRINITY_DN1017_c4_g1	0.0125319	0.215987	1	0.992639	NA	NA
TRINITY_DN1017_c5_g1	0.191822	0.240733	1	0.821824	NA	NA
TRINITY_DN1017_c6_g1	0.0729696	0.249552	1	0.96258	NA	NA
TRINITY_DN1017_c6_g2	-0.421689	0.248241	1	0.44282	NA	NA
TRINITY_DN1017_c9_g1	-0.147138	0.250154	1	0.863526	NA	NA
TRINITY_DN10180_c0_g1	-0.148057	0.179756	1	0.808068	uncharacterized protein LOC121126632 [Lepeophtheirus salmonis]	EMLSAP00000012526
TRINITY_DN10180_c0_g2	0.223858	0.220835	999	999	NA	NA
TRINITY_DN10180_c1_g1	-0.0483239	0.233901	999	999	NA	NA
TRINITY_DN10180_c1_g2	0.136421	0.251524	1	0.885697	NA	NA
TRINITY_DN10180_c1_g3	0.0495708	0.187357	999	999	NA	NA
TRINITY_DN10180_c2_g1	-0.136635	0.243536	1	999	NA	NA
TRINITY_DN10180_c3_g1	0.0942668	0.169927	999	999	NA	NA
TRINITY_DN10180_c9_g1	-0.000641626	0.188722	999	999	NA	NA
TRINITY_DN10181_c0_g1	-0.278907	0.192006	999	999	NA	NA
TRINITY_DN10181_c2_g1	-0.423407	0.250673	1	0.418003	NA	NA
TRINITY_DN10181_c2_g2	-0.00238112	0.123992	999	999	NA	NA
TRINITY_DN10181_c3_g1	-0.258613	0.250941	1	0.734992	NA	NA
TRINITY_DN10181_c3_g2	-0.0600803	0.129094	999	999	NA	NA
TRINITY_DN10184_c0_g1	0.0464243	0.162809	999	999	NA	NA
TRINITY_DN10185_c0_g1	-0.11284	0.16592	1	0.855866	nicotinic acetylcholine receptor beta-1 subunit [Lepeophtheirus salmonis]	EMLSAP00000007263
TRINITY_DN10186_c0_g1	0.109951	0.169684	999	999	NA	NA
TRINITY_DN10186_c1_g1	-0.116277	0.203891	999	999	NA	NA
TRINITY_DN10186_c2_g1	0.062641	0.130433	999	999	NA	NA
TRINITY_DN10186_c3_g1	0.0840513	0.137851	999	999	NA	NA
TRINITY_DN10187_c0_g1	0.177699	0.241329	1	0.834702	NA	NA
TRINITY_DN10189_c0_g1	0.00907188	0.172248	1	0.99209	HRAS-like suppressor 3 [Caligus clemensi]	EMLSAP00000007189
TRINITY_DN10189_c2_g1	-0.0147076	0.108414	999	999	NA	NA
TRINITY_DN1018_c0_g1	0.455385	0.172553	1	0.148473	NA	NA
TRINITY_DN1018_c0_g2	0.369753	0.166203	1	0.263966	plexin A [Tribolium castaneum] [Lepeophtheirus salmonis]	EMLSAP00000009512
TRINITY_DN1018_c10_g1	-0.0179813	0.21971	1	0.982928	NA	NA
TRINITY_DN1018_c1_g1	0.102425	0.222245	1	0.91981	NA	NA
TRINITY_DN1018_c21_g1	-0.0401255	0.15174	999	999	NA	NA
TRINITY_DN1018_c21_g2	-0.109968	0.13055	999	999	NA	NA
TRINITY_DN1018_c2_g1	0.279511	0.198262	1	0.580276	uncharacterized protein LOC121128241 isoform X2 [Lepeophtheirus salmonis]	EMLSAP00000004224
TRINITY_DN1018_c3_g1	0.312598	0.187408	1	0.477505	NA	NA
TRINITY_DN1018_c4_g1	-0.249446	0.241298	1	0.708873	NA	NA
TRINITY_DN1018_c5_g1	0.202974	0.167982	1	0.675298	Cyclin-Y [Caligus clemensi]	EMLSAP00000000187
TRINITY_DN1018_c8_g1	-0.0580609	0.16426	999	999	NA	NA
TRINITY_DN10190_c0_g1	-0.041168	0.230852	1	0.969054	NA	NA
TRINITY_DN10191_c0_g1	-0.800545	0.251511	1	0.0287426	NA	NA
TRINITY_DN10192_c0_g1	0.1283	0.222838	1	0.883408	NA	NA
TRINITY_DN10194_c0_g1	-0.0999023	0.248047	1	0.914468	NA	NA
TRINITY_DN10194_c1_g1	0.00954529	0.134885	999	999	NA	NA
TRINITY_DN10195_c0_g1	-0.111259	0.208372	1	0.883151	NA	NA
TRINITY_DN10195_c0_g2	-0.0574217	0.104061	999	999	NA	NA
TRINITY_DN10195_c0_g3	0.0530848	0.152771	999	999	NA	NA
TRINITY_DN10195_c1_g1	-0.0717289	0.251558	1	0.953538	NA	NA
TRINITY_DN10195_c2_g1	0.034033	0.147215	999	999	NA	NA
TRINITY_DN10195_c2_g2	-0.19416	0.197217	1	0.754571	NA	NA
TRINITY_DN10195_c2_g3	0.0278227	0.21548	1	0.980035	NA	NA
TRINITY_DN10196_c0_g1	0.147777	0.158587	999	999	NA	NA
TRINITY_DN10197_c0_g1	0.111978	0.167198	1	0.860173	SFRS3 [Lepeophtheirus salmonis]	EMLSAP00000005276
TRINITY_DN10198_c0_g1	0.809412	0.224021	1	0.0192717	target of EGR1 protein 1-like [Lepeophtheirus salmonis]	EMLSAP00000005132
TRINITY_DN10199_c0_g1	0.0669622	0.165406	1	0.927567	G protein-coupled receptor kinase 1-like isoform X2 [Lepeophtheirus salmonis]	EMLSAP00000001073
TRINITY_DN1019_c0_g1	0.0221756	0.177204	1	0.980791	membrane-associated guanylate kinase, WW and PDZ domain-containing protein 3-like isoform X2 [Lepeophtheirus salmonis]	EMLSAP00000010094
TRINITY_DN101_c0_g1	-0.078473	0.173592	1	0.917734	muscle calcium channel subunit alpha-1-like isoform X5 [Lepeophtheirus salmonis]	EMLSAP00000010843
TRINITY_DN101_c1_g1	-0.427252	0.184753	1	0.228657	muscle calcium channel subunit alpha-1-like [Lepeophtheirus salmonis]	EMLSAP00000004952
TRINITY_DN101_c1_g2	-0.277539	0.170343	1	0.493607	muscle calcium channel subunit alpha-1-like [Lepeophtheirus salmonis]	EMLSAP00000004952
TRINITY_DN101_c2_g1	-0.0705216	0.249409	1	0.953982	NA	NA
TRINITY_DN10200_c1_g1	0.10008	0.196191	999	999	NA	NA
TRINITY_DN10201_c0_g1	0.146432	0.212798	1	0.855866	unnamed protein product [Lepeophtheirus salmonis]	EMLSAP00000002642
TRINITY_DN10202_c0_g1	-0.0363868	0.187849	1	0.968682	protein turtle homolog B-like [Lepeophtheirus salmonis]	EMLSAP00000011552
TRINITY_DN10204_c0_g1	0.220518	0.243673	1	0.782164	NA	NA
TRINITY_DN10205_c0_g1	0.0711137	0.239656	1	999	NA	NA
TRINITY_DN10205_c1_g1	0.0840869	0.250561	1	0.960026	NA	NA
TRINITY_DN10205_c2_g1	-0.113011	0.245253	1	0.877641	NA	NA
TRINITY_DN10205_c3_g1	-0.121157	0.206548	999	999	NA	NA
TRINITY_DN10205_c4_g1	-0.0631184	0.206629	999	999	NA	NA
TRINITY_DN10205_c5_g1	-0.242412	0.195029	999	999	NA	NA
TRINITY_DN10206_c0_g1	-0.072756	0.251547	1	0.943931	NA	NA
TRINITY_DN10207_c0_g1	0.0503272	0.251531	1	0.96679	NA	NA
TRINITY_DN10207_c1_g1	-0.00461766	0.235331	1	999	NA	NA
TRINITY_DN10207_c2_g1	-0.0162286	0.217031	999	999	NA	NA
TRINITY_DN10207_c3_g1	-0.0744315	0.125948	999	999	NA	NA
TRINITY_DN10207_c4_g1	0.0203928	0.122768	999	999	NA	NA
TRINITY_DN10208_c0_g1	0.0101759	0.217635	1	0.995946	Uncharacterized protein FKW44_004583 [Caligus rogercresseyi]	NA
TRINITY_DN10208_c1_g1	0.130409	0.25056	1	0.904761	NA	NA
TRINITY_DN10209_c0_g1	-0.0611261	0.206352	1	0.949469	NA	NA
TRINITY_DN10209_c1_g1	-0.0228864	0.248435	1	0.974651	NA	NA
TRINITY_DN10209_c1_g2	-0.405051	0.247529	1	0.485372	NA	NA
TRINITY_DN10209_c1_g3	-0.0446224	0.129483	999	999	NA	NA
TRINITY_DN10209_c2_g1	0.0168835	0.148455	999	999	NA	NA
TRINITY_DN10209_c3_g1	0.0371154	0.11281	999	999	NA	NA
TRINITY_DN1020_c0_g1	-0.102552	0.174182	1	0.880687	LAG1 longevity assurance homolog 6 [Caligus clemensi]	EMLSAP00000002709
TRINITY_DN1020_c0_g2	0.337633	0.205168	1	0.468498	uncharacterized protein LOC121128862 [Lepeophtheirus salmonis]	EMLSAP00000008411
TRINITY_DN1020_c11_g1	0.0192718	0.185773	999	999	NA	NA
TRINITY_DN1020_c1_g1	0.328653	0.165659	1	0.347161	GYG1 [Lepeophtheirus salmonis]	EMLSAP00000007254
TRINITY_DN1020_c1_g2	-0.0612417	0.189282	1	0.945208	dnaJ homolog subfamily C member 11-like [Lepeophtheirus salmonis]	EMLSAP00000012285
TRINITY_DN1020_c2_g1	0.21155	0.24182	1	0.7938	NA	NA
TRINITY_DN1020_c3_g1	0.044776	0.23934	1	999	NA	NA
TRINITY_DN1020_c4_g2	-0.014642	0.12346	999	999	NA	NA
TRINITY_DN1020_c6_g1	-0.144957	0.123237	999	999	NA	NA
TRINITY_DN10210_c0_g1	-0.314216	0.250687	1	0.636246	NA	NA
TRINITY_DN10210_c1_g1	-0.0950931	0.191522	1	0.905707	putative protein, similar to XP_002067867.1, partial [Lepeophtheirus salmonis]	EMLSAP00000002410
TRINITY_DN10210_c1_g2	0.054659	0.251544	1	0.96505	NA	NA
TRINITY_DN10211_c0_g1	0.0802829	0.247516	1	0.97149	NA	NA
TRINITY_DN10211_c1_g1	-0.0389173	0.196798	999	999	NA	NA
TRINITY_DN10211_c1_g2	-0.319496	0.234888	999	999	NA	NA
TRINITY_DN10211_c4_g1	0.00704514	0.120319	999	999	NA	NA
TRINITY_DN10212_c0_g1	-0.0660624	0.2221	1	0.948198	phospholipase C gamma [Bombyx mori] [Lepeophtheirus salmonis]	EMLSAP00000008460
TRINITY_DN10213_c0_g1	-0.289572	0.239568	1	999	NA	NA
TRINITY_DN10214_c0_g1	0.347656	0.234045	1	0.555202	uncharacterized protein LOC121128399 [Lepeophtheirus salmonis]	EMLSAP00000000859
TRINITY_DN10215_c0_g1	-0.105614	0.224695	999	999	NA	NA
TRINITY_DN10215_c0_g4	-0.0785857	0.15896	999	999	NA	NA
TRINITY_DN10215_c1_g1	-0.0288331	0.251187	1	0.984935	NA	NA
TRINITY_DN10215_c2_g1	-0.287566	0.242316	1	999	NA	NA
TRINITY_DN10216_c0_g1	-0.131122	0.232615	1	0.903323	NA	NA
TRINITY_DN10216_c0_g2	0.326366	0.215971	999	999	NA	NA
TRINITY_DN10216_c1_g1	0.0466957	0.227105	999	999	NA	NA
TRINITY_DN10217_c0_g1	-0.118901	0.244609	1	0.915413	Putative dde superfamily endonuclease [Caligus rogercresseyi]	EMLSAP00000008303
TRINITY_DN10217_c0_g2	0.259149	0.246621	1	0.718533	Hypothetical protein FKW44_003087, partial [Caligus rogercresseyi]	EMLSAP00000007738
TRINITY_DN10218_c0_g1	0.0544364	0.217077	1	0.958119	hypothetical protein TCAL_17465 [Tigriopus californicus]	EMLSAP00000001791
TRINITY_DN10219_c0_g1	-0.0883957	0.2214	1	0.924475	long-chain-fatty-acid--CoA ligase ACSBG2-like isoform X2 [Lepeophtheirus salmonis]	EMLSAP00000000839
TRINITY_DN1021_c0_g1	0.0347665	0.18431	1	0.969054	putative LOC100869307 [Apis florea] [Lepeophtheirus salmonis]	EMLSAP00000007352
TRINITY_DN1021_c0_g2	0.343752	0.18518	1	0.398427	hypothetical protein [Lepeophtheirus salmonis]	EMLSAP00000001228
TRINITY_DN1021_c1_g1	-0.121784	0.173008	1	0.845872	NA	NA
TRINITY_DN1021_c1_g2	0.53838	0.183302	1	0.0862157	putative LOC100677843 [Nasonia vitripennis] [Lepeophtheirus salmonis]	EMLSAP00000005371
TRINITY_DN1021_c2_g1	0.182211	0.164885	1	0.714362	uncharacterized protein LOC121121220 [Lepeophtheirus salmonis]	EMLSAP00000011875
TRINITY_DN1021_c5_g1	-0.200769	0.247345	1	0.796252	NA	NA
TRINITY_DN1021_c6_g1	-0.0796243	0.247842	1	0.961441	NA	NA
TRINITY_DN10220_c0_g1	-0.39591	0.251488	1	0.522323	hypothetical protein [Lepeophtheirus salmonis]	EMLSAP00000003297
TRINITY_DN10221_c0_g1	-0.0357908	0.210739	1	0.969054	TNF receptorassociated factor 4like [Apis mellifera] [Lepeophtheirus salmonis]	EMLSAP00000009169
TRINITY_DN10222_c0_g1	0.0691705	0.2044	1	0.943423	uncharacterized protein LOC121116014 [Lepeophtheirus salmonis]	EMLSAP00000007577
TRINITY_DN10223_c0_g1	-0.00925317	0.239083	1	999	hypothetical protein [Lepeophtheirus salmonis]	NA
TRINITY_DN10224_c0_g1	0.0275365	0.192375	999	999	NA	NA
TRINITY_DN10225_c2_g1	0.199619	0.215888	999	999	NA	NA
TRINITY_DN10226_c0_g1	0.262513	0.178745	1	0.559226	CWC15 [Lepeophtheirus salmonis]	EMLSAP00000002198
TRINITY_DN10226_c1_g1	-0.113699	0.250968	1	0.922312	putative protein, similar to XP_002412745.1 [Lepeophtheirus salmonis]	NA
TRINITY_DN10227_c0_g1	0.163381	0.22429	999	999	NA	NA
TRINITY_DN10227_c1_g1	-0.318165	0.251447	1	0.635325	NA	NA
TRINITY_DN10227_c1_g2	-0.125801	0.156259	999	999	NA	NA
TRINITY_DN10227_c1_g3	0.0694669	0.17117	999	999	NA	NA
TRINITY_DN10227_c1_g4	0.0439037	0.129164	999	999	NA	NA
TRINITY_DN10228_c0_g1	-0.240268	0.190903	1	0.651682	NA	NA
TRINITY_DN10228_c1_g1	0.233125	0.244137	1	0.752995	NA	NA
TRINITY_DN10229_c0_g1	-0.0801809	0.248577	1	0.935761	NA	NA
TRINITY_DN10229_c2_g1	0.0136254	0.207664	999	999	NA	NA
TRINITY_DN10229_c2_g2	-0.0196727	0.145306	999	999	NA	NA
TRINITY_DN10229_c2_g3	-0.212155	0.21513	999	999	NA	NA
TRINITY_DN1022_c0_g1	0.393631	0.186924	1	0.304141	HUS1 [Lepeophtheirus salmonis]	EMLSAP00000006249
TRINITY_DN1022_c0_g2	0.384745	0.178618	1	0.289037	uncharacterized protein LOC121127420 [Lepeophtheirus salmonis]	EMLSAP00000012338
TRINITY_DN10230_c0_g1	-0.00918397	0.204043	1	0.993344	neurotriminlike [Nasonia vitripennis], partial [Lepeophtheirus salmonis]	EMLSAP00000007713
TRINITY_DN10231_c0_g1	-0.432072	0.251065	1	0.408486	NA	NA
TRINITY_DN10233_c0_g1	-0.0685311	0.243821	1	0.948325	NA	NA
TRINITY_DN10233_c2_g1	-0.0191302	0.21613	1	0.984678	NA	NA
TRINITY_DN10234_c0_g1	0.551941	0.196256	1	0.124484	hypothetical protein [Lepeophtheirus salmonis]	EMLSAP00000011247
TRINITY_DN10234_c1_g1	0.147825	0.206719	999	999	NA	NA
TRINITY_DN10234_c3_g1	0.161799	0.245082	1	0.865576	NA	NA
TRINITY_DN10235_c0_g1	-0.112352	0.251327	1	0.913481	NA	NA
TRINITY_DN10235_c0_g2	-0.0873559	0.228291	999	999	NA	NA
TRINITY_DN10235_c1_g1	-0.26905	0.246309	1	0.748327	NA	NA
TRINITY_DN10236_c0_g1	-0.291576	0.251037	1	0.676915	NA	NA
TRINITY_DN10237_c0_g1	-0.0309946	0.251475	1	0.944929	NA	NA
TRINITY_DN10237_c1_g1	0.000904739	0.250686	1	0.999844	NA	NA
TRINITY_DN10238_c0_g1	0.174338	0.177762	1	0.757747	broad-complex core protein isoforms 1 2 3 4 5-like [Lepeophtheirus salmonis]	EMLSAP00000009238
TRINITY_DN10238_c1_g1	0.376052	0.195624	1	0.417957	uncharacterized protein LOC121120587 [Lepeophtheirus salmonis]	EMLSAP00000000338
TRINITY_DN10238_c2_g1	-0.208081	0.20577	999	999	NA	NA
TRINITY_DN1023_c0_g1	0.0413426	0.239236	1	0.98293	zinc finger matrin-type protein 1-like isoform X2 [Lepeophtheirus salmonis]	EMLSAP00000008699
TRINITY_DN10240_c0_g1	0.0128116	0.242482	1	999	NA	NA
TRINITY_DN10241_c0_g1	-0.0911614	0.245818	1	0.915413	NA	NA
TRINITY_DN10242_c1_g1	0.0805206	0.232005	1	0.941589	NA	NA
TRINITY_DN10242_c1_g2	0.0893242	0.13264	999	999	NA	NA
TRINITY_DN10242_c2_g1	-0.0989383	0.151146	999	999	NA	NA
TRINITY_DN10243_c0_g1	-0.142663	0.237977	1	0.918921	uncharacterized protein LOC121121769 isoform X2 [Lepeophtheirus salmonis]	EMLSAP00000011308
TRINITY_DN10243_c1_g1	-0.0560329	0.249925	1	0.913481	NA	NA
TRINITY_DN10243_c2_g1	0.487498	0.202393	1	0.227233	uncharacterized protein LOC121132018 [Lepeophtheirus salmonis]	EMLSAP00000004593
TRINITY_DN10245_c0_g1	-0.0576637	0.235603	1	0.953982	NA	NA
TRINITY_DN10245_c0_g2	-0.26627	0.239553	1	999	NA	NA
TRINITY_DN10245_c0_g3	0.0422111	0.250401	1	0.970409	NA	NA
TRINITY_DN10245_c1_g1	0.633396	0.241759	1	999	NA	NA
TRINITY_DN10247_c0_g1	-0.0723731	0.250942	1	0.955901	NA	NA
TRINITY_DN10249_c0_g1	0.00350625	0.235367	999	999	NA	NA
TRINITY_DN1024_c0_g1	-0.0303999	0.164039	1	0.970167	putative protein, similar to XP_002422562.1, partial [Lepeophtheirus salmonis]	EMLSAP00000011560
TRINITY_DN10250_c0_g1	-0.0525025	0.214411	1	0.953081	NA	NA
TRINITY_DN10252_c0_g1	-0.148649	0.230281	999	999	NA	NA
TRINITY_DN10254_c0_g1	-0.396874	0.250569	1	0.519806	NA	NA
TRINITY_DN10254_c1_g2	-0.0531233	0.220953	999	999	NA	NA
TRINITY_DN10255_c0_g1	-0.0471106	0.236122	999	999	NA	NA
TRINITY_DN10259_c0_g1	0.00294844	0.233357	1	0.997314	NA	NA
TRINITY_DN10259_c2_g1	-0.168889	0.137885	999	999	NA	NA
TRINITY_DN1025_c0_g1	0.113144	0.169793	1	0.860659	zinc finger protein 609-like isoform X5 [Lepeophtheirus salmonis]	EMLSAP00000009618
TRINITY_DN10260_c0_g1	-0.16568	0.207546	1	0.815722	unnamed protein product [Lepeophtheirus salmonis]	EMLSAP00000000891
TRINITY_DN10260_c0_g2	0.0171206	0.197326	999	999	unnamed protein product [Lepeophtheirus salmonis]	EMLSAP00000000891
TRINITY_DN10261_c0_g1	0.36138	0.220381	1	0.485326	TBC1D22 [Lepeophtheirus salmonis]	EMLSAP00000005489
TRINITY_DN10263_c0_g1	-0.162614	0.200159	999	999	NA	NA
TRINITY_DN10263_c10_g1	0.206863	0.172537	999	999	NA	NA
TRINITY_DN10263_c1_g1	0.0401405	0.249667	1	0.974651	NA	NA
TRINITY_DN10263_c3_g1	0.207995	0.249069	1	0.821824	NA	NA
TRINITY_DN10263_c4_g1	-0.0371085	0.142671	999	999	NA	NA
TRINITY_DN10263_c4_g2	-0.184796	0.19282	999	999	NA	NA
TRINITY_DN10263_c8_g1	-0.180381	0.232399	999	999	NA	NA
TRINITY_DN10264_c0_g1	-0.246371	0.25072	1	0.701468	NA	NA
TRINITY_DN10264_c0_g2	-0.639466	0.247199	1	0.129311	NA	NA
TRINITY_DN10264_c1_g1	0.102236	0.242264	1	0.909482	NA	NA
TRINITY_DN10264_c1_g2	-0.331402	0.228645	999	999	NA	NA
TRINITY_DN10264_c1_g3	-0.177657	0.248142	1	0.833796	NA	NA
TRINITY_DN10264_c3_g1	0.0787251	0.150383	999	999	NA	NA
TRINITY_DN10265_c0_g1	-0.0895725	0.147187	999	999	NA	NA
TRINITY_DN10265_c0_g2	0.0795212	0.129346	999	999	NA	NA
TRINITY_DN10266_c0_g1	-0.196259	0.245621	1	0.760613	solute carrier family 13 member 3-like isoform X1 [Lepeophtheirus salmonis]	EMLSAP00000009822
TRINITY_DN1026_c0_g1	-0.219202	0.20115	1	0.718906	neuroglian-like [Eurytemora affinis]	EMLSAP00000001666
TRINITY_DN10272_c0_g1	0.350978	0.207167	999	999	tropomyosin-like [Lepeophtheirus salmonis]	EMLSAP00000007730
TRINITY_DN10273_c0_g1	0.0419987	0.235841	999	999	NA	NA
TRINITY_DN10274_c0_g1	0.110433	0.213167	1	0.902623	follistatin-related protein 4-like [Lepeophtheirus salmonis]	EMLSAP00000000210
TRINITY_DN10275_c0_g1	-0.429205	0.235196	1	0.402589	hypothetical protein [Lepeophtheirus salmonis]	NA
TRINITY_DN10276_c0_g1	-0.409381	0.251263	1	0.430537	NA	NA
TRINITY_DN10277_c0_g1	-0.532598	0.178619	1	0.0799366	tyrosine 3-monooxygenase-like [Lepeophtheirus salmonis]	EMLSAP00000001561
TRINITY_DN10279_c0_g1	-0.115177	0.173488	1	0.861787	Succinate-semialdehyde dehydrogenase [Caligus rogercresseyi]	EMLSAP00000001104
TRINITY_DN1027_c0_g1	0.234528	0.169352	1	0.597051	hypothetical protein [Lepeophtheirus salmonis]	EMLSAP00000001136
TRINITY_DN1027_c1_g1	0.119176	0.216106	999	999	NA	NA
TRINITY_DN10280_c0_g1	0.0374493	0.251493	1	0.985695	NA	NA
TRINITY_DN10281_c1_g1	0.0625054	0.235131	1	999	NA	NA
TRINITY_DN10281_c1_g3	-0.184782	0.232562	999	999	NA	NA
TRINITY_DN10281_c3_g1	0.00780762	0.126811	999	999	NA	NA
TRINITY_DN10284_c0_g1	-0.00426452	0.210367	999	999	NA	NA
TRINITY_DN10285_c0_g1	-0.512762	0.240991	1	0.257803	NA	NA
TRINITY_DN10285_c1_g1	0.215169	0.247947	1	0.798138	fasciclin-3-like isoform X4 [Lepeophtheirus salmonis]	EMLSAP00000004624
TRINITY_DN10286_c0_g1	-0.0258646	0.216752	999	999	NA	NA
TRINITY_DN10287_c0_g1	0.270397	0.242347	1	999	NA	NA
TRINITY_DN10288_c0_g1	-0.0741414	0.206692	1	0.940185	NA	NA
TRINITY_DN10289_c0_g1	-0.277193	0.215556	1	0.642912	Uncharacterized protein FKW44_008644, partial [Caligus rogercresseyi]	NA
TRINITY_DN10289_c2_g1	-0.160271	0.235451	999	999	NA	NA
TRINITY_DN10289_c2_g2	0.0185913	0.212313	999	999	LINE-1 reverse transcriptase, partial [Caligus rogercresseyi]	NA
TRINITY_DN1028_c0_g2	0.00770226	0.219147	1	0.958713	hypothetical protein [Lepeophtheirus salmonis]	EMLSAP00000005581
TRINITY_DN10290_c0_g1	0.0797535	0.246067	1	0.950675	NA	NA
TRINITY_DN10291_c0_g1	-0.523403	0.246804	1	0.320198	NA	NA
TRINITY_DN10291_c2_g1	-0.0758193	0.172982	999	999	NA	NA
TRINITY_DN10292_c0_g1	0.0272689	0.211186	999	999	NA	NA
TRINITY_DN10293_c0_g1	0.137974	0.145261	999	999	NA	NA
TRINITY_DN10294_c0_g1	-0.192176	0.250617	1	0.844367	hypothetical protein [Lepeophtheirus salmonis]	EMLSAP00000006779
TRINITY_DN10295_c0_g1	-0.00157488	0.215889	999	999	NA	NA
TRINITY_DN10297_c0_g1	-0.115612	0.19521	1	0.88032	FMRFamide receptor-like [Lepeophtheirus salmonis]	EMLSAP00000006891
TRINITY_DN10299_c0_g1	-0.341743	0.248672	1	0.560015	NA	NA
TRINITY_DN1029_c0_g1	-0.0908255	0.177959	1	0.909482	uncharacterized protein LOC121122424 [Lepeophtheirus salmonis]	EMLSAP00000008591
TRINITY_DN102_c0_g1	-0.0624659	0.166849	1	0.936323	nterminal asparagine amidohydrolase [Ictalurus punctatus], partial [Lepeophtheirus salmonis]	EMLSAP00000004489
TRINITY_DN102_c0_g2	0.14996	0.209658	1	0.855866	Pyrroline-5-carboxylate reductase [Caligus clemensi]	EMLSAP00000000203
TRINITY_DN102_c0_g3	-0.143641	0.245409	1	0.875897	NA	NA
TRINITY_DN102_c11_g1	-0.0417572	0.199586	1	0.965016	NA	NA
TRINITY_DN102_c13_g2	0.00832422	0.147464	999	999	NA	NA
TRINITY_DN102_c14_g1	0.0592145	0.243208	1	999	NA	NA
TRINITY_DN102_c15_g1	0.117895	0.248874	1	0.914786	NA	NA
TRINITY_DN102_c16_g1	0.0323686	0.160894	999	999	NA	NA
TRINITY_DN102_c16_g2	-0.0577641	0.129447	999	999	NA	NA
TRINITY_DN102_c1_g1	-0.112713	0.168697	1	0.859746	RNA-binding protein Musashi homolog Rbp6-like isoform X2 [Lepeophtheirus salmonis]	EMLSAP00000005340
TRINITY_DN102_c21_g1	0.229606	0.235904	999	999	NA	NA
TRINITY_DN102_c2_g1	-0.131294	0.202247	1	0.841788	uncharacterized protein LOC121120056 [Lepeophtheirus salmonis]	EMLSAP00000006687
TRINITY_DN102_c30_g1	0.148124	0.178357	999	999	NA	NA
TRINITY_DN102_c33_g1	0.103887	0.251464	1	0.926814	NA	NA
TRINITY_DN102_c37_g1	0.357974	0.194428	1	0.40535	NA	NA
TRINITY_DN102_c3_g1	-0.28423	0.241901	1	0.680583	NA	NA
TRINITY_DN102_c46_g1	-0.0668002	0.168405	999	999	NA	NA
TRINITY_DN102_c4_g1	0.156162	0.185133	1	0.80293	NA	NA
TRINITY_DN102_c5_g1	-0.0278816	0.188654	1	0.977047	NA	NA
TRINITY_DN102_c6_g1	0.0366702	0.203973	1	0.971752	NA	NA
TRINITY_DN102_c6_g2	-0.214099	0.2477	1	0.788466	NA	NA
TRINITY_DN102_c7_g1	-0.287312	0.17383	1	0.480757	REEP1_2_3_4 [Lepeophtheirus salmonis]	EMLSAP00000012001
TRINITY_DN102_c7_g2	0.182194	0.247515	1	0.841687	NA	NA
TRINITY_DN102_c8_g1	-0.317574	0.248754	1	0.645586	NA	NA
TRINITY_DN10302_c0_g1	1.15928	0.251475	1	0.000369176	high choriolytic enzyme 1-like [Lepeophtheirus salmonis]	EMLSAP00000001968
TRINITY_DN10303_c0_g1	-0.00768942	0.224133	999	999	NA	NA
TRINITY_DN10304_c0_g1	-0.0389164	0.194593	1	0.96798	glycine receptor subunit alpha1like [Bombyx mori] [Lepeophtheirus salmonis]	EMLSAP00000005781
TRINITY_DN10305_c0_g1	0.221507	0.204601	1	0.721649	unnamed protein product [Lepeophtheirus salmonis]	EMLSAP00000004750
TRINITY_DN10305_c1_g1	-0.169643	0.159487	999	999	NA	NA
TRINITY_DN10305_c2_g1	-0.129746	0.204072	999	999	NA	NA
TRINITY_DN10305_c4_g1	-0.223531	0.249234	1	0.749648	NA	NA
TRINITY_DN10305_c5_g1	0.0324553	0.19482	999	999	NA	NA
TRINITY_DN10306_c0_g1	0.121566	0.19251	1	0.874298	NA	NA
TRINITY_DN10308_c0_g1	0.296616	0.247028	1	0.676343	NA	NA
TRINITY_DN10309_c0_g1	0.171141	0.145864	999	999	NA	NA
TRINITY_DN1030_c0_g1	-0.031334	0.165153	1	0.969313	uncharacterized protein LOC121118082 isoform X1 [Lepeophtheirus salmonis]	EMLSAP00000010077
TRINITY_DN1030_c1_g1	0.00418321	0.174424	1	0.996104	uncharacterized protein LOC121126683 isoform X1 [Lepeophtheirus salmonis]	EMLSAP00000005414
TRINITY_DN1030_c3_g1	-0.183775	0.186139	999	999	NA	NA
TRINITY_DN1030_c4_g1	0.0458512	0.153936	999	999	NA	NA
TRINITY_DN1030_c5_g1	0.0176622	0.196661	999	999	NA	NA
TRINITY_DN10310_c0_g1	-0.338189	0.233194	1	0.565892	NA	NA
TRINITY_DN10311_c0_g1	-0.128187	0.233904	999	999	NA	NA
TRINITY_DN10311_c1_g1	0.0449197	0.238408	1	999	NA	NA
TRINITY_DN10311_c2_g1	0.0560789	0.154536	999	999	NA	NA
TRINITY_DN10312_c0_g1	-0.292402	0.19853	1	0.559226	katanin p60 ATPase-containing subunit A1-like [Lepeophtheirus salmonis]	EMLSAP00000011927
TRINITY_DN10313_c0_g1	0.173595	0.243592	1	999	NA	NA
TRINITY_DN10314_c0_g1	-0.361491	0.251536	1	0.565406	NA	NA
TRINITY_DN10314_c0_g2	-0.0929381	0.210734	999	999	NA	NA
TRINITY_DN10316_c0_g1	-0.0986753	0.20878	1	0.897719	PDZ domain-containing protein 2-like [Lepeophtheirus salmonis]	EMLSAP00000004674
TRINITY_DN10317_c0_g1	0.356796	0.215649	1	0.800402	NA	NA
TRINITY_DN10318_c0_g1	-0.00384868	0.196839	1	0.996582	proton-coupled folate transporter-like [Lepeophtheirus salmonis]	EMLSAP00000006022
TRINITY_DN10319_c0_g1	-0.519585	0.24512	1	0.268978	NA	NA
TRINITY_DN1031_c0_g1	-0.0305345	0.186103	1	0.971752	uncharacterized protein LOC121126034 isoform X1 [Lepeophtheirus salmonis]	EMLSAP00000003098
TRINITY_DN1031_c0_g2	-0.300642	0.248893	1	0.656196	NA	NA
TRINITY_DN1031_c1_g1	-0.108709	0.198836	999	999	NA	NA
TRINITY_DN1031_c2_g1	-0.0659232	0.148729	999	999	NA	NA
TRINITY_DN10320_c0_g1	0.0332683	0.247074	1	0.982821	NA	NA
TRINITY_DN10321_c0_g1	0.103467	0.228189	1	0.91981	uncharacterized protein LOC121114382 [Lepeophtheirus salmonis]	NA
TRINITY_DN10322_c0_g1	-0.216532	0.239647	1	0.750384	NA	NA
TRINITY_DN10323_c0_g1	-0.203902	0.173731	1	0.688511	LOW QUALITY PROTEIN: flotillin-2-like [Lepeophtheirus salmonis]	EMLSAP00000009551
TRINITY_DN10324_c0_g2	-0.00728893	0.247165	1	0.966695	NA	NA
TRINITY_DN10324_c11_g1	0.0226511	0.131925	999	999	NA	NA
TRINITY_DN10324_c1_g2	0.0267775	0.108073	999	999	NA	NA
TRINITY_DN10324_c4_g1	0.143074	0.179126	999	999	NA	NA
TRINITY_DN10324_c8_g1	0.00687601	0.110882	999	999	NA	NA
TRINITY_DN10325_c0_g1	-0.310526	0.226404	999	999	NA	NA
TRINITY_DN10326_c0_g1	-0.00133354	0.167312	1	0.998638	hypothetical protein [Lepeophtheirus salmonis]	EMLSAP00000000178
TRINITY_DN10327_c0_g1	0.156933	0.195689	1	0.815078	unnamed protein product [Lepeophtheirus salmonis]	EMLSAP00000008407
TRINITY_DN10328_c0_g1	-0.361297	0.225437	1	0.461191	LOW QUALITY PROTEIN: homeobox protein 4-like [Lepeophtheirus salmonis]	EMLSAP00000004168
TRINITY_DN10329_c0_g1	-0.249096	0.224255	1	0.706803	hypothetical protein [Lepeophtheirus salmonis]	EMLSAP00000012885
TRINITY_DN1032_c0_g1	0.180717	0.167369	1	0.722488	transport and Golgi organization protein 1-like isoform X3 [Lepeophtheirus salmonis]	EMLSAP00000005759
TRINITY_DN10330_c0_g1	0.0620384	0.182105	1	0.943623	protein eva-1-like [Lepeophtheirus salmonis]	EMLSAP00000008838
TRINITY_DN10331_c0_g1	0.155118	0.195209	999	999	NA	NA
TRINITY_DN10331_c1_g1	0.0889596	0.119266	999	999	NA	NA
TRINITY_DN10333_c0_g1	0.122865	0.233209	1	0.886681	NA	NA
TRINITY_DN10333_c1_g1	-0.127002	0.175767	999	999	NA	NA
TRINITY_DN10333_c1_g2	-0.377197	0.224899	999	999	NA	NA
TRINITY_DN10333_c1_g3	-0.0948635	0.179271	999	999	NA	NA
TRINITY_DN10333_c2_g1	-0.0736576	0.134402	999	999	NA	NA
TRINITY_DN10336_c0_g1	-0.184316	0.242763	1	999	NA	NA
TRINITY_DN10337_c0_g1	-0.0769869	0.199079	1	0.934217	NA	NA
TRINITY_DN10338_c0_g1	0.158165	0.187433	1	0.803858	LOW QUALITY PROTEIN: 40S ribosomal protein SA-like [Lepeophtheirus salmonis]	EMLSAP00000001708
TRINITY_DN10338_c0_g2	0.272526	0.251337	1	0.719251	NA	NA
TRINITY_DN10338_c3_g2	0.104061	0.170338	999	999	LOW QUALITY PROTEIN: 40S ribosomal protein SA-like [Lepeophtheirus salmonis]	EMLSAP00000001708
TRINITY_DN10338_c7_g1	0.0873095	0.154144	999	999	NA	NA
TRINITY_DN10339_c0_g1	0.148751	0.22933	1	0.868744	putative protein, similar to XP_004350467.1 [Lepeophtheirus salmonis]	EMLSAP00000013072
TRINITY_DN1033_c0_g1	0.29504	0.164738	1	0.424417	E3 ubiquitin-protein ligase Ufd4-like [Lepeophtheirus salmonis]	EMLSAP00000001939
TRINITY_DN10340_c0_g1	0.00742868	0.180726	1	0.994648	unnamed protein product [Lepeophtheirus salmonis]	NA
TRINITY_DN10341_c0_g1	0.0142797	0.206019	1	0.993475	NA	NA
TRINITY_DN10341_c0_g2	0.0584169	0.24345	1	999	NA	NA
TRINITY_DN10341_c1_g1	-0.0205256	0.140591	999	999	NA	NA
TRINITY_DN10342_c0_g1	0.0883792	0.243547	1	999	NA	NA
TRINITY_DN10343_c0_g1	0.255472	0.198447	1	0.648417	Nucleosome assembly protein 1-like 1 [Lepeophtheirus salmonis]	EMLSAP00000000660
TRINITY_DN10343_c1_g1	0.0828038	0.155091	999	999	NA	NA
TRINITY_DN10343_c1_g2	-0.210039	0.198767	999	999	NA	NA
TRINITY_DN10344_c0_g1	0.309889	0.248161	1	0.65467	NA	NA
TRINITY_DN10345_c0_g1	0.750462	0.222568	1	0.0342478	hypothetical protein [Lepeophtheirus salmonis]	EMLSAP00000011717
TRINITY_DN10346_c0_g1	-0.0912976	0.228398	999	999	NA	NA
TRINITY_DN10347_c0_g1	-0.189205	0.246979	1	0.730455	NA	NA
TRINITY_DN10347_c1_g1	0.253482	0.250791	1	0.737985	NA	NA
TRINITY_DN10347_c2_g1	0.0261882	0.132068	999	999	NA	NA
TRINITY_DN10347_c3_g1	-0.0798799	0.101744	999	999	NA	NA
TRINITY_DN10347_c4_g1	0.00456015	0.143263	999	999	NA	NA
TRINITY_DN10348_c0_g1	0.272891	0.231204	1	0.687822	NA	NA
TRINITY_DN10348_c0_g3	0.197964	0.23728	1	0.798138	NA	NA
TRINITY_DN10348_c1_g1	-0.24929	0.215838	1	0.685692	Gamma-crystallin A [Caligus rogercresseyi]	EMLSAP00000003145
TRINITY_DN10348_c2_g1	0.132614	0.202399	999	999	NA	NA
TRINITY_DN10348_c3_g1	-0.0912606	0.173549	999	999	NA	NA
TRINITY_DN10348_c4_g1	-0.186096	0.22386	999	999	NA	NA
TRINITY_DN10349_c0_g1	0.000219216	0.204069	1	0.999212	hypothetical protein, partial [Lepeophtheirus salmonis]	EMLSAP00000003959
TRINITY_DN1034_c0_g1	0.179387	0.170913	1	0.733212	rap guanine nucleotide exchange factor 6-like isoform X2 [Lepeophtheirus salmonis]	EMLSAP00000009657
TRINITY_DN10350_c0_g1	-0.136454	0.194928	1	0.847784	putative protein, similar to XP_001688679.1 [Lepeophtheirus salmonis]	EMLSAP00000006518
TRINITY_DN10351_c0_g1	0.0825532	0.184327	999	999	NA	NA
TRINITY_DN10352_c1_g1	0.0995123	0.247161	1	0.927669	NA	NA
TRINITY_DN10353_c0_g1	-0.151818	0.197853	1	0.824507	probable G-protein coupled receptor B0563.6 [Lepeophtheirus salmonis]	EMLSAP00000008367
TRINITY_DN10354_c0_g1	-0.17553	0.251459	1	0.824507	NA	NA
TRINITY_DN10355_c0_g1	0.169252	0.17389	1	0.758587	lysocardiolipin acyltransferase 1-like [Lepeophtheirus salmonis]	EMLSAP00000000632
TRINITY_DN10356_c0_g1	-0.0932766	0.230119	999	999	NA	NA
TRINITY_DN10356_c1_g1	-0.16043	0.250643	1	0.869439	NA	NA
TRINITY_DN10356_c1_g2	0.0869996	0.197743	999	999	NA	NA
TRINITY_DN10356_c2_g1	-0.186479	0.212881	999	999	NA	NA
TRINITY_DN10356_c2_g2	0.0256778	0.131397	999	999	NA	NA
TRINITY_DN10359_c0_g1	-0.0281955	0.233479	1	0.984607	LOW QUALITY PROTEIN: delta(24)-sterol reductase-like [Lepeophtheirus salmonis]	EMLSAP00000010802
TRINITY_DN1035_c0_g1	-0.1261	0.191076	1	0.857946	acetyl-coenzyme A synthetase 2-like, mitochondrial isoform X1 [Lepeophtheirus salmonis]	EMLSAP00000004507
TRINITY_DN1035_c1_g1	-0.184627	0.242651	1	999	NA	NA
TRINITY_DN10361_c0_g1	-0.0456267	0.170592	999	999	NA	NA
TRINITY_DN10362_c0_g1	-0.13744	0.202258	1	0.855502	hypothetical protein [Lepeophtheirus salmonis]	EMLSAP00000011113
TRINITY_DN10366_c0_g1	0.132207	0.180472	1	0.839316	GA12899PAlike [Tribolium castaneum] [Lepeophtheirus salmonis]	EMLSAP00000002097
TRINITY_DN10366_c1_g1	0.162955	0.249476	1	0.872681	NA	NA
TRINITY_DN10366_c1_g2	0.101248	0.251536	1	0.928004	NA	NA
TRINITY_DN10367_c0_g1	-0.486707	0.191556	1	0.167752	NA	NA
TRINITY_DN10368_c0_g1	0.155806	0.162083	999	999	NA	NA
TRINITY_DN10369_c0_g1	0.0167889	0.248806	1	0.990894	NA	NA
TRINITY_DN10369_c0_g2	0.00698243	0.217062	999	999	NA	NA
TRINITY_DN10369_c0_g3	-0.0794501	0.190988	999	999	NA	NA
TRINITY_DN1036_c0_g1	-0.358495	0.20269	1	0.422879	Blood vessel epicardial substancelike [Caligus rogercresseyi]	EMLSAP00000003698
TRINITY_DN10370_c0_g1	-0.151867	0.185866	1	0.810048	prolyl endopeptidase FAP-like [Lepeophtheirus salmonis]	EMLSAP00000006673
TRINITY_DN10371_c1_g1	-0.192412	0.24631	1	0.792135	NA	NA
TRINITY_DN10371_c2_g1	-0.162046	0.169803	999	999	NA	NA
TRINITY_DN10371_c4_g1	0.0518935	0.11578	999	999	NA	NA
TRINITY_DN10371_c5_g1	-0.0598429	0.12231	999	999	NA	NA
TRINITY_DN10371_c6_g1	0.00184817	0.25116	1	0.995262	NA	NA
TRINITY_DN10371_c6_g2	-0.0525693	0.190088	999	999	NA	NA
TRINITY_DN10371_c8_g1	0.0767099	0.129285	999	999	NA	NA
TRINITY_DN10372_c1_g1	-0.0662035	0.137202	999	999	NA	NA
TRINITY_DN10372_c1_g2	-0.0385001	0.181065	999	999	NA	NA
TRINITY_DN10372_c2_g1	0.0414081	0.162847	999	999	NA	NA
TRINITY_DN10372_c3_g1	-0.29785	0.177312	999	999	NA	NA
TRINITY_DN10372_c4_g1	-0.00908093	0.186431	999	999	NA	NA
TRINITY_DN10373_c0_g1	-0.525717	0.244919	1	0.256686	NA	NA
TRINITY_DN10373_c1_g1	-0.291319	0.249373	1	0.690778	NA	NA
TRINITY_DN10373_c2_g1	0.0903426	0.251019	1	0.936449	NA	NA
TRINITY_DN10373_c3_g1	-0.0804335	0.231982	999	999	NA	NA
TRINITY_DN10375_c0_g1	0.0348478	0.169106	1	0.966695	hypothetical protein, partial [Lepeophtheirus salmonis]	EMLSAP00000011194
TRINITY_DN10375_c1_g1	0.0894684	0.159064	999	999	NA	NA
TRINITY_DN10375_c2_g1	-0.0276859	0.184134	999	999	NA	NA
TRINITY_DN10375_c4_g1	-0.174656	0.251321	1	0.83483	NA	NA
TRINITY_DN10375_c4_g2	-0.0901413	0.140504	999	999	NA	NA
TRINITY_DN10376_c0_g1	0.149913	0.207846	1	0.841742	hypothetical protein [Lepeophtheirus salmonis]	EMLSAP00000007865
TRINITY_DN10376_c0_g2	-0.000321133	0.251525	1	0.995946	uncharacterized protein LOC121121983 [Lepeophtheirus salmonis]	EMLSAP00000007865
TRINITY_DN10377_c0_g1	-0.282934	0.251543	1	0.70174	NA	NA
TRINITY_DN10377_c0_g2	-0.533332	0.221435	999	999	Hypothetical protein FKW44_011342, partial [Caligus rogercresseyi]	NA
TRINITY_DN10377_c1_g1	-0.0143359	0.158208	999	999	NA	NA
TRINITY_DN10377_c1_g2	-0.207392	0.217388	999	999	NA	NA
TRINITY_DN10378_c0_g1	-0.201867	0.196203	1	0.734315	pinopsin-like [Lepeophtheirus salmonis]	EMLSAP00000005831
TRINITY_DN10378_c1_g1	-0.0942615	0.178854	999	999	NA	NA
TRINITY_DN10378_c1_g2	0.0993005	0.196613	999	999	NA	NA
TRINITY_DN10378_c2_g1	-0.0842667	0.229075	999	999	NA	NA
TRINITY_DN10378_c4_g1	-0.21969	0.225411	999	999	NA	NA
TRINITY_DN10379_c0_g1	-0.493191	0.242644	1	0.301186	NA	NA
TRINITY_DN1037_c0_g1	0.110584	0.182273	1	0.877641	hypothetical protein [Lepeophtheirus salmonis]	NA
TRINITY_DN10380_c0_g1	-0.349825	0.250899	1	0.54884	NA	NA
TRINITY_DN10381_c0_g1	0.275976	0.182192	1	0.541762	protein goliathlike [Acyrthosiphon pisum] [Lepeophtheirus salmonis]	EMLSAP00000001039
TRINITY_DN10382_c0_g1	-0.0481001	0.177733	1	0.953982	Calmodulin [Lepeophtheirus salmonis]	EMLSAP00000006985
TRINITY_DN10383_c0_g1	-0.531458	0.248978	1	0.290655	NA	NA
TRINITY_DN10384_c0_g1	0.00964028	0.24651	1	0.981736	ACSBG [Lepeophtheirus salmonis]	EMLSAP00000000839
TRINITY_DN10385_c0_g1	0.37322	0.171635	1	0.275975	putative protein, similar to XP_319365.4 [Lepeophtheirus salmonis]	EMLSAP00000010555
TRINITY_DN10385_c1_g1	-0.149935	0.251514	1	0.876735	NA	NA
TRINITY_DN10385_c1_g2	-0.167423	0.169538	999	999	NA	NA
TRINITY_DN10385_c3_g1	0.07415	0.240282	1	999	Hypothetical protein FKW44_008055, partial [Caligus rogercresseyi]	EMLSAP00000002782
TRINITY_DN10385_c4_g1	-0.204655	0.231332	999	999	NA	NA
TRINITY_DN10386_c0_g1	-0.401171	0.251235	1	0.522507	NA	NA
TRINITY_DN10387_c0_g1	-0.0198396	0.23216	999	999	NA	NA
TRINITY_DN10387_c0_g2	0.154079	0.173312	999	999	NA	NA
TRINITY_DN10388_c0_g1	0.0480209	0.241322	1	999	NA	NA
TRINITY_DN10388_c0_g2	0.0335199	0.11675	999	999	NA	NA
TRINITY_DN10389_c0_g1	-0.144895	0.21284	999	999	NA	NA
TRINITY_DN10389_c1_g1	-0.0288774	0.208759	999	999	NA	NA
TRINITY_DN1038_c0_g1	-0.363092	0.164859	1	0.272575	myosin heavy chain 1 [Tribolium castaneum] [Lepeophtheirus salmonis]	EMLSAP00000004337
TRINITY_DN1038_c0_g2	-0.0489531	0.143947	999	999	myosin heavy chain 1 [Tribolium castaneum] [Lepeophtheirus salmonis]	EMLSAP00000011566
TRINITY_DN1038_c1_g1	0.127613	0.186229	1	0.855891	myosin heavy chain, musclelike [Bombus terrestris] [Lepeophtheirus salmonis]	EMLSAP00000003084
TRINITY_DN1038_c1_g2	0.192783	0.227777	1	0.850065	myosin heavy chain 1 [Tribolium castaneum] [Lepeophtheirus salmonis]	EMLSAP00000011566
TRINITY_DN10390_c0_g1	0.0882104	0.221708	999	999	NA	NA
TRINITY_DN10392_c0_g1	-0.204735	0.24254	1	999	unnamed protein product [Lepeophtheirus salmonis]	NA
TRINITY_DN10393_c0_g1	0.182824	0.25137	1	0.88032	NA	NA
TRINITY_DN10394_c0_g1	0.323726	0.170433	1	0.382749	LOW QUALITY PROTEIN: translation initiation factor eIF-2B subunit epsilon-like [Lepeophtheirus salmonis]	EMLSAP00000001292
TRINITY_DN10394_c13_g1	-0.0399184	0.145216	999	999	NA	NA
TRINITY_DN10394_c1_g1	-0.118271	0.214577	999	999	NA	NA
TRINITY_DN10394_c2_g1	-0.10209	0.160045	999	999	NA	NA
TRINITY_DN10394_c3_g1	0.27045	0.251004	1	0.711819	NA	NA
TRINITY_DN10394_c5_g1	-0.0675547	0.141426	999	999	NA	NA
TRINITY_DN10394_c6_g1	0.0326914	0.146094	999	999	NA	NA
TRINITY_DN10394_c9_g1	0.167769	0.20834	999	999	NA	NA
TRINITY_DN10395_c0_g1	-0.291434	0.233735	1	0.630008	uncharacterized protein LOC121127504 [Lepeophtheirus salmonis]	EMLSAP00000001746
TRINITY_DN10396_c0_g1	-0.238611	0.246871	1	0.778952	NA	NA
TRINITY_DN10397_c0_g1	0.181391	0.227774	999	999	NA	NA
TRINITY_DN10398_c0_g1	-0.0369322	0.236253	1	0.969208	unnamed protein product [Lepeophtheirus salmonis]	EMLSAP00000002884
TRINITY_DN10399_c0_g1	0.454109	0.181135	1	0.181553	sorting nexin-29-like [Lepeophtheirus salmonis]	EMLSAP00000002368
TRINITY_DN1039_c1_g1	-0.16999	0.181898	1	0.77152	hornerin-like isoform X2 [Lepeophtheirus salmonis]	EMLSAP00000002908
TRINITY_DN1039_c1_g2	0.091476	0.186911	999	999	NA	NA
TRINITY_DN103_c0_g1	0.0307772	0.168743	1	0.970635	attractin-like protein 1 isoform X1 [Lepeophtheirus salmonis]	EMLSAP00000012003
TRINITY_DN103_c1_g1	-0.258416	0.240716	1	0.707179	NA	NA
TRINITY_DN103_c3_g1	0.0254564	0.164961	999	999	NA	NA
TRINITY_DN10400_c0_g1	0.329419	0.221421	1	0.553253	NA	NA
TRINITY_DN10400_c1_g1	-0.0812025	0.251455	1	0.947116	NA	NA
TRINITY_DN10401_c0_g1	-0.0651984	0.19277	1	0.942896	Fatty acid-binding protein [Caligus rogercresseyi]	EMLSAP00000009128
TRINITY_DN10403_c0_g1	0.22766	0.24722	1	0.782164	NA	NA
TRINITY_DN10403_c1_g1	0.24021	0.184826	999	999	NA	NA
TRINITY_DN10404_c0_g1	-0.00970034	0.136386	999	999	NA	NA
TRINITY_DN10406_c0_g1	0.0661753	0.247817	1	0.95872	NA	NA
TRINITY_DN10408_c0_g1	-0.0830479	0.251535	1	0.949267	NA	NA
TRINITY_DN10409_c0_g1	0.188024	0.207773	999	999	NA	NA
TRINITY_DN1040_c0_g1	-0.35809	0.16553	1	0.282792	calcium-binding mitochondrial carrier protein Aralar1-like isoform X1 [Lepeophtheirus salmonis]	EMLSAP00000005599
TRINITY_DN10410_c0_g1	0.192601	0.230063	1	0.801888	NA	NA
TRINITY_DN10411_c0_g1	-0.233171	0.179686	1	0.638844	NELlike 1 (Silurana), partial [Caligus rogercresseyi]	EMLSAP00000007427
TRINITY_DN10411_c0_g2	0.286265	0.251494	1	0.731592	NELlike 1 (Silurana), partial [Caligus rogercresseyi]	EMLSAP00000007427
TRINITY_DN10411_c1_g1	0.0309343	0.131911	999	999	NA	NA
TRINITY_DN10412_c0_g1	0.501935	0.246202	1	0.30278	NA	NA
TRINITY_DN10412_c1_g1	0.152551	0.162273	999	999	NA	NA
TRINITY_DN10413_c0_g1	-0.182912	0.167687	999	999	NA	NA
TRINITY_DN10414_c0_g1	-0.08935	0.233713	999	999	KIF4_21_27 [Lepeophtheirus salmonis]	EMLSAP00000009973
TRINITY_DN10415_c0_g1	-0.135056	0.185358	999	999	NA	NA
TRINITY_DN10415_c0_g2	0.0922637	0.241323	1	0.931798	NA	NA
TRINITY_DN10415_c1_g1	0.0101903	0.20835	1	0.992639	NA	NA
TRINITY_DN10416_c0_g1	-0.207673	0.228918	1	0.781911	leucine zipper transcription factor-like protein 1 [Lepeophtheirus salmonis]	EMLSAP00000002928
TRINITY_DN10417_c0_g1	0.123926	0.215542	1	0.884737	UPF0538 protein [Caligus rogercresseyi]	EMLSAP00000004617
TRINITY_DN10419_c0_g1	-0.318304	0.241732	1	0.779044	NA	NA
TRINITY_DN10419_c0_g2	-0.101375	0.138975	999	999	NA	NA
TRINITY_DN10419_c1_g1	-0.0677072	0.145123	999	999	NA	NA
TRINITY_DN1041_c0_g1	0.669696	0.228604	1	0.0997046	NA	NA
TRINITY_DN1041_c1_g1	0.175504	0.175746	1	0.74978	exocyst complex component 5-like [Lepeophtheirus salmonis]	EMLSAP00000007191
TRINITY_DN1041_c2_g1	0.200992	0.239755	1	999	NA	NA
TRINITY_DN1041_c3_g1	-0.221599	0.2006	999	999	NA	NA
TRINITY_DN10420_c0_g1	0.102173	0.173853	1	0.881747	protein phosphatase Slingshot-like [Lepeophtheirus salmonis]	EMLSAP00000009009
TRINITY_DN10420_c1_g1	-0.0470965	0.247775	1	0.967469	NA	NA
TRINITY_DN10421_c0_g1	-0.122366	0.226646	1	0.893199	uncharacterized protein LOC121132508 [Lepeophtheirus salmonis]	EMLSAP00000007515
TRINITY_DN10421_c0_g3	0.12294	0.125512	999	999	NA	NA
TRINITY_DN10422_c0_g1	0.147927	0.251545	1	0.889861	NA	NA
TRINITY_DN10422_c1_g1	0.0237649	0.209158	999	999	NA	NA
TRINITY_DN10423_c0_g1	-0.107778	0.214097	1	0.902942	hypothetical protein [Lepeophtheirus salmonis]	EMLSAP00000005419
TRINITY_DN10424_c0_g1	0.104262	0.180816	1	0.88429	Retinol dehydrogenase 11 [Lepeophtheirus salmonis]	EMLSAP00000009918
TRINITY_DN10424_c1_g1	-0.0318781	0.250352	1	0.977244	NA	NA
TRINITY_DN10425_c0_g1	0.103584	0.167951	1	0.87431	TBC1 domain family member 9like [Bombus impatiens] [Lepeophtheirus salmonis]	EMLSAP00000001390
TRINITY_DN10427_c0_g1	-0.029642	0.234709	1	0.973176	NA	NA
TRINITY_DN10427_c1_g1	0.14352	0.193474	999	999	NA	NA
TRINITY_DN10428_c0_g1	-0.0776343	0.250788	1	0.950256	NA	NA
TRINITY_DN10428_c0_g2	-0.194241	0.214632	1	0.741684	uncharacterized protein LOC121114311 [Lepeophtheirus salmonis]	EMLSAP00000004271
TRINITY_DN10429_c0_g1	-0.124136	0.180431	999	999	cell wall transcription factor ACE2-like [Lepeophtheirus salmonis]	EMLSAP00000013037
TRINITY_DN1042_c0_g1	-0.616761	0.196338	1	0.0526094	L-asparaginase-like isoform X2 [Lepeophtheirus salmonis]	EMLSAP00000004440
TRINITY_DN10430_c0_g1	0.100689	0.251263	1	0.918585	uncharacterized protein LOC121115691 isoform X2 [Lepeophtheirus salmonis]	EMLSAP00000007804
TRINITY_DN10430_c1_g1	-0.0921722	0.233824	1	0.941194	uncharacterized protein LOC121125809 isoform X2 [Lepeophtheirus salmonis]	EMLSAP00000008517
TRINITY_DN10430_c2_g1	-0.114984	0.120802	999	999	NA	NA
TRINITY_DN10432_c0_g1	-0.251511	0.211038	1	0.682866	limbic system-associated membrane protein-like [Lepeophtheirus salmonis]	EMLSAP00000006311
TRINITY_DN10433_c0_g1	-0.0956856	0.192982	1	0.907008	putative protein, similar to XP_002427317.1 [Lepeophtheirus salmonis]	EMLSAP00000003422
TRINITY_DN10434_c0_g1	0.0640338	0.215585	1	0.962175	unnamed protein product [Lepeophtheirus salmonis]	EMLSAP00000000860
TRINITY_DN10435_c0_g1	1.03586	0.201943	1	7.64097e-05	cell cycle checkpoint control protein RAD9Blike [Strongylocentrotus purpuratus] [Lepeophtheirus salmonis]	EMLSAP00000007721
TRINITY_DN10436_c0_g1	0.0693102	0.251484	1	0.943931	putative protein, similar to XP_002176869.1 [Lepeophtheirus salmonis]	EMLSAP00000007802
TRINITY_DN10437_c0_g1	0.240062	0.210212	1	0.709734	ovostatin-like [Lepeophtheirus salmonis]	EMLSAP00000007448
TRINITY_DN10438_c0_g1	0.210249	0.25029	1	0.810076	NA	NA
TRINITY_DN10438_c0_g2	0.175527	0.251121	1	0.841203	NA	NA
TRINITY_DN10438_c0_g3	-0.261165	0.251267	1	0.734752	NA	NA
TRINITY_DN10438_c1_g1	-0.176967	0.248151	1	0.870595	NA	NA
TRINITY_DN10438_c1_g2	-0.0370746	0.179863	999	999	NA	NA
TRINITY_DN10438_c2_g1	-0.0165177	0.239936	1	999	NA	NA
TRINITY_DN10439_c0_g1	-0.217826	0.204105	1	0.728893	dynein regulatory complex protein 11-like [Lepeophtheirus salmonis]	EMLSAP00000001893
TRINITY_DN1043_c0_g1	0.25016	0.194548	1	0.64426	NA	NA
TRINITY_DN10440_c0_g1	-0.37791	0.24482	1	0.489363	NA	NA
TRINITY_DN10440_c0_g2	0.0422193	0.188635	1	0.961268	pair-rule protein odd-paired-like [Lepeophtheirus salmonis]	EMLSAP00000004647
TRINITY_DN10440_c1_g1	-0.0544222	0.241112	1	999	NA	NA
TRINITY_DN10441_c0_g1	0.196312	0.211684	1	0.778438	desmoplakin-like [Lepeophtheirus salmonis]	EMLSAP00000002864
TRINITY_DN10441_c2_g1	-0.130188	0.1251	999	999	NA	NA
TRINITY_DN10441_c2_g2	-0.157862	0.218846	999	999	NA	NA
TRINITY_DN10442_c0_g1	-0.109084	0.124514	999	999	uncharacterized protein FKW44_007327 [Caligus rogercresseyi]	EMLSAP00000012377
TRINITY_DN10442_c0_g2	-0.0343128	0.144333	999	999	NA	NA
TRINITY_DN10442_c1_g1	0.02283	0.102003	999	999	NA	NA
TRINITY_DN10442_c5_g1	0.166243	0.198714	999	999	NA	NA
TRINITY_DN10443_c0_g1	0.136626	0.229832	1	0.886186	putative protein, similar to XP_001842639.1 [Lepeophtheirus salmonis]	EMLSAP00000007709
TRINITY_DN10444_c0_g1	-0.0144757	0.225849	1	0.999721	hypothetical protein [Lepeophtheirus salmonis]	NA
TRINITY_DN10445_c0_g1	0.0909778	0.185235	999	999	NA	NA
TRINITY_DN10445_c0_g3	-0.0170916	0.130133	999	999	NA	NA
TRINITY_DN10445_c1_g1	-0.155361	0.25132	1	0.858536	NA	NA
TRINITY_DN10445_c2_g1	-0.0125768	0.203959	999	999	NA	NA
TRINITY_DN10445_c3_g1	0.264346	0.240888	1	999	NA	NA
TRINITY_DN10447_c0_g1	-0.0228007	0.209344	1	0.982277	potassium channel subfamily K member 16-like [Lepeophtheirus salmonis]	EMLSAP00000007050
TRINITY_DN10447_c0_g2	-0.0526514	0.138337	999	999	NA	NA
TRINITY_DN10447_c1_g1	-0.317088	0.247862	1	0.629537	NA	NA
TRINITY_DN10448_c0_g1	-0.399299	0.233014	1	0.399487	NA	NA
TRINITY_DN10449_c0_g1	-0.0883844	0.246357	1	999	NA	NA
TRINITY_DN1044_c0_g1	0.120536	0.17161	1	0.847784	WD repeat domain-containing protein 83-like [Lepeophtheirus salmonis]	EMLSAP00000001757
TRINITY_DN1044_c0_g2	0.128744	0.203278	999	999	WD repeat domain-containing protein 83-like [Lepeophtheirus salmonis]	EMLSAP00000001757
TRINITY_DN10450_c0_g1	0.0135277	0.24607	1	0.994244	NA	NA
TRINITY_DN10451_c0_g1	0.000213405	0.222269	999	999	NA	NA
TRINITY_DN10452_c0_g1	0.0530708	0.185116	1	0.953982	NA	NA
TRINITY_DN10452_c1_g1	-0.726222	0.245408	1	0.0535006	NA	NA
TRINITY_DN10452_c2_g1	-0.12861	0.221181	1	0.880686	Uncharacterized protein FKW44_018195, partial [Caligus rogercresseyi]	NA
TRINITY_DN10452_c3_g1	-0.0861404	0.174818	999	999	NA	NA
TRINITY_DN10452_c4_g1	-0.051522	0.162047	999	999	NA	NA
TRINITY_DN10454_c0_g1	0.126463	0.21919	1	0.886186	A disintegrin and metalloproteinase with thrombospondin motifs adt-1-like [Lepeophtheirus salmonis]	EMLSAP00000009779
TRINITY_DN10455_c0_g1	0.123669	0.241798	1	0.894754	NA	NA
TRINITY_DN10455_c1_g1	0.19074	0.225833	999	999	NA	NA
TRINITY_DN10455_c2_g1	0.151605	0.171041	999	999	NA	NA
TRINITY_DN10456_c0_g1	-0.461194	0.23843	1	0.230692	NA	NA
TRINITY_DN1045_c0_g1	0.540614	0.250428	1	0.244177	NA	NA
TRINITY_DN1045_c0_g2	0.427183	0.224892	1	0.381031	NA	NA
TRINITY_DN10460_c0_g1	0.0218918	0.184724	1	0.981736	uncharacterized protein LOC121117372 [Lepeophtheirus salmonis]	EMLSAP00000006245
TRINITY_DN10461_c0_g1	0.0979372	0.243615	1	999	NA	NA
TRINITY_DN10462_c1_g1	-0.0526982	0.103359	999	999	NA	NA
TRINITY_DN10463_c0_g1	0.0616886	0.249574	1	0.953363	NA	NA
TRINITY_DN10464_c0_g1	0.174449	0.177249	999	999	NA	NA
TRINITY_DN10465_c0_g1	0.13577	0.15441	999	999	NA	NA
TRINITY_DN10465_c1_g1	0.126128	0.231303	999	999	NA	NA
TRINITY_DN10465_c5_g1	0.126172	0.126164	999	999	NA	NA
TRINITY_DN10465_c6_g1	0.225438	0.184699	999	999	NA	NA
TRINITY_DN10466_c0_g1	-0.10738	0.147729	999	999	NA	NA
TRINITY_DN10467_c0_g1	-0.0309017	0.209237	999	999	NA	NA
TRINITY_DN10468_c0_g1	0.453726	0.224062	1	0.33461	putative protein, similar to XP_001630045.1 [Lepeophtheirus salmonis]	EMLSAP00000003767
TRINITY_DN10469_c0_g1	0.0215993	0.240478	1	999	NA	NA
TRINITY_DN1046_c0_g1	0.272987	0.169643	1	0.505406	Putative LOC100898776 [Caligus rogercresseyi]	EMLSAP00000000830
TRINITY_DN10470_c0_g1	-0.017198	0.22662	1	0.997177	NA	NA
TRINITY_DN10471_c0_g1	-0.381833	0.248627	1	0.479503	NA	NA
TRINITY_DN10471_c1_g1	-0.135693	0.139782	999	999	NA	NA
TRINITY_DN10473_c0_g1	0.0194938	0.245469	1	0.995242	LOW QUALITY PROTEIN: dystonin-like [Lepeophtheirus salmonis]	NA
TRINITY_DN10474_c0_g1	0.287655	0.231419	1	0.663956	nicotinamide riboside kinase 1-like [Lepeophtheirus salmonis]	EMLSAP00000011894
TRINITY_DN10475_c0_g1	-0.397219	0.249743	1	0.478815	NA	NA
TRINITY_DN10475_c1_g1	-0.22369	0.188713	999	999	NA	NA
TRINITY_DN10475_c1_g2	-0.106973	0.148131	999	999	NA	NA
TRINITY_DN10475_c2_g1	-0.253617	0.244617	1	999	NA	NA
TRINITY_DN10477_c0_g1	0.373879	0.209087	999	999	NA	NA
TRINITY_DN10478_c0_g1	0.370707	0.251416	1	0.568478	NA	NA
TRINITY_DN10478_c1_g1	0.198939	0.24536	1	0.819898	NA	NA
TRINITY_DN10478_c2_g1	0.16514	0.182376	999	999	NA	NA
TRINITY_DN10479_c0_g1	0.258261	0.178725	1	0.573195	CG9723 CG9723PAlike [Tribolium castaneum] [Lepeophtheirus salmonis]	EMLSAP00000005729
TRINITY_DN10479_c1_g1	0.103807	0.155121	999	999	NA	NA
TRINITY_DN10479_c1_g2	0.0537751	0.143602	999	999	NA	NA
TRINITY_DN1047_c0_g1	0.261832	0.187012	1	0.594118	Lipoma HMGIC fusion partner-like 2 protein [Lepeophtheirus salmonis]	EMLSAP00000000987
TRINITY_DN1047_c0_g2	-0.0294004	0.169162	999	999	NA	NA
TRINITY_DN10480_c0_g1	-0.249398	0.250417	1	0.774305	vesicle-associated protein-like [Lepeophtheirus salmonis]	EMLSAP00000008443
TRINITY_DN10480_c1_g1	-0.0494851	0.150338	999	999	NA	NA
TRINITY_DN10481_c0_g1	0.228232	0.249547	1	0.778438	NA	NA
TRINITY_DN10481_c2_g1	-0.113777	0.251308	1	0.914647	NA	NA
TRINITY_DN10481_c2_g2	0.17382	0.164602	999	999	NA	NA
TRINITY_DN10481_c2_g3	-0.167565	0.231242	999	999	NA	NA
TRINITY_DN10483_c0_g1	-0.172817	0.221506	999	999	NA	NA
TRINITY_DN10484_c0_g1	0.00273768	0.192717	1	0.997177	uncharacterized protein LOC121128007 isoform X1 [Lepeophtheirus salmonis]	EMLSAP00000004917
TRINITY_DN10485_c0_g1	-0.0896994	0.215805	999	999	NA	NA
TRINITY_DN10486_c0_g1	-0.0229306	0.203777	1	0.982277	protein singed wings 2-like isoform X2 [Lepeophtheirus salmonis]	EMLSAP00000002697
TRINITY_DN10488_c2_g1	-0.191144	0.175823	999	999	NA	NA
TRINITY_DN10489_c0_g1	-0.45721	0.245238	1	999	NA	NA
TRINITY_DN10489_c1_g1	0.0883885	0.151277	999	999	NA	NA
TRINITY_DN1048_c0_g1	0.0122189	0.144679	999	999	NA	NA
TRINITY_DN1048_c0_g2	-0.178351	0.184331	1	0.762739	hypothetical protein TCAL_09093 [Tigriopus californicus]	NA
TRINITY_DN10490_c0_g1	-0.054171	0.233642	999	999	NA	NA
TRINITY_DN10491_c0_g1	0.121812	0.211387	1	0.883151	Notch-regulated ankyrin repeat-containing protein B [Lepeophtheirus salmonis]	EMLSAP00000011841
TRINITY_DN10493_c0_g1	0.209657	0.19725	1	0.729999	unnamed protein product [Lepeophtheirus salmonis]	EMLSAP00000008126
TRINITY_DN10494_c0_g1	0.0379623	0.250839	1	0.977901	NA	NA
TRINITY_DN10495_c0_g1	0.422386	0.232193	1	0.720384	hypothetical protein, partial [Lepeophtheirus salmonis]	EMLSAP00000004486
TRINITY_DN10496_c0_g1	-0.0536258	0.216841	1	0.953067	Uncharacterized protein FKW44_004265 [Caligus rogercresseyi]	EMLSAP00000009296
TRINITY_DN10496_c0_g2	0.156585	0.130898	999	999	NA	NA
TRINITY_DN10496_c1_g1	-0.195823	0.230814	1	0.791317	NA	NA
TRINITY_DN10496_c2_g1	0.262738	0.202108	999	999	NA	NA
TRINITY_DN10497_c0_g1	-0.212341	0.250416	1	0.806604	NA	NA
TRINITY_DN10499_c0_g1	0.437812	0.219004	1	0.341809	palmitoyltransferase ZDHHC11-like [Lepeophtheirus salmonis]	EMLSAP00000002283
TRINITY_DN10499_c0_g2	-0.23959	0.243873	1	0.752995	putative palmitoyltransferase ZDHHC11like [Bombyx mori] [Lepeophtheirus salmonis]	NA
TRINITY_DN1049_c0_g1	0.0245418	0.172894	1	0.978225	putative protein, similar to XP_313584.5 [Lepeophtheirus salmonis]	EMLSAP00000009231
TRINITY_DN1049_c0_g2	-0.259669	0.251352	1	0.731592	NA	NA
TRINITY_DN104_c0_g1	-0.0564919	0.176313	1	0.945745	gammaaminobutyric acid receptor subunit deltalike [Bombyx mori] [Lepeophtheirus salmonis]	EMLSAP00000001113
TRINITY_DN104_c0_g2	-0.155596	0.171445	1	0.782164	gammaaminobutyric acid receptor subunit deltalike [Bombyx mori] [Lepeophtheirus salmonis]	EMLSAP00000001113
TRINITY_DN104_c0_g3	-0.0947854	0.199529	999	999	NA	NA
TRINITY_DN104_c1_g1	0.00884312	0.193623	999	999	NA	NA
TRINITY_DN10500_c0_g1	-0.0324249	0.129741	999	999	NA	NA
TRINITY_DN10500_c0_g2	-0.200551	0.188235	1	0.728908	epithelial discoidin domain-containing receptor 1-like [Lepeophtheirus salmonis]	EMLSAP00000001718
TRINITY_DN10500_c1_g1	-0.0648189	0.146695	999	999	NA	NA
TRINITY_DN10500_c2_g1	-0.311907	0.20879	999	999	NA	NA
TRINITY_DN10503_c0_g1	-0.0614417	0.217195	999	999	NA	NA
TRINITY_DN10504_c0_g1	0.241446	0.2271	1	0.956317	hypothetical protein, partial [Lepeophtheirus salmonis]	EMLSAP00000007535
TRINITY_DN10504_c0_g2	-0.184365	0.205891	1	0.749648	uncharacterized protein LOC121125398 [Lepeophtheirus salmonis]	EMLSAP00000007535
TRINITY_DN10504_c1_g1	0.286869	0.223256	999	999	NA	NA
TRINITY_DN10504_c2_g1	0.0922479	0.12029	999	999	NA	NA
TRINITY_DN10505_c0_g1	-0.628489	0.237887	1	0.131542	NA	NA
TRINITY_DN10505_c1_g1	-0.0786774	0.250564	1	0.949469	NA	NA
TRINITY_DN10505_c2_g1	0.0495237	0.192939	999	999	NA	NA
TRINITY_DN10506_c1_g2	-0.0688754	0.162898	999	999	NA	NA
TRINITY_DN10506_c1_g4	0.575943	0.224581	1	999	NA	NA
TRINITY_DN10507_c0_g1	0.270003	0.207015	1	0.631158	very-long-chain 3-oxoacyl-CoA reductase-like [Lepeophtheirus salmonis]	EMLSAP00000006194
TRINITY_DN10508_c0_g1	0.070232	0.170637	1	0.927028	serine threonine-protein phosphatase 2B catalytic subunit 3-like isoform X1 [Lepeophtheirus salmonis]	EMLSAP00000009707
TRINITY_DN10508_c1_g1	-0.179599	0.184006	1	0.753314	Acyl-protein thioesterase 1 [Lepeophtheirus salmonis]	EMLSAP00000010851
TRINITY_DN10508_c2_g1	-0.295166	0.216332	1	0.604853	NA	NA
TRINITY_DN10508_c6_g1	-0.0992339	0.181561	999	999	NA	NA
TRINITY_DN10508_c8_g1	0.0916645	0.111509	999	999	NA	NA
TRINITY_DN10509_c0_g1	0.0543099	0.201832	1	0.954982	zinc finger protein 227like [Pundamilia nyererei] [Lepeophtheirus salmonis]	EMLSAP00000005611
TRINITY_DN10509_c0_g2	0.238241	0.194818	999	999	zinc finger protein 227like [Pundamilia nyererei] [Lepeophtheirus salmonis]	EMLSAP00000009959
TRINITY_DN10509_c1_g1	0.126676	0.173721	999	999	NA	NA
TRINITY_DN10509_c2_g1	0.334675	0.251307	1	0.627818	NA	NA
TRINITY_DN1050_c0_g1	0.184747	0.169315	1	0.719407	Smg6 protein [Nasonia vitripennis] [Lepeophtheirus salmonis]	EMLSAP00000000657
TRINITY_DN1050_c0_g2	0.227623	0.191405	1	0.685558	hypothetical protein, partial [Lepeophtheirus salmonis]	EMLSAP00000008646
TRINITY_DN1050_c1_g1	-0.125784	0.186777	1	0.856513	NA	NA
TRINITY_DN1050_c1_g2	-0.35942	0.249052	1	0.55905	NA	NA
TRINITY_DN1050_c6_g1	0.021284	0.157463	999	999	NA	NA
TRINITY_DN10510_c0_g1	-0.26034	0.222559	1	0.689602	SET and MYND domain-containing protein 4-like isoform X1 [Lepeophtheirus salmonis]	EMLSAP00000007088
TRINITY_DN10511_c2_g1	0.322066	0.222553	999	999	putative protein, similar to XP_624402.2 [Lepeophtheirus salmonis]	EMLSAP00000005966
TRINITY_DN10512_c0_g1	0.0197565	0.182865	1	0.98293	coenzyme Q10 homolog A (S. cerevisiae) [Ictidomys tridecemlineatus] [Lepeophtheirus salmonis]	EMLSAP00000007748
TRINITY_DN10513_c0_g1	0.500068	0.195229	1	0.168917	geranylgeranyl transferase type-2 subunit beta-like [Lepeophtheirus salmonis]	EMLSAP00000010341
TRINITY_DN10514_c0_g1	0.0532681	0.188393	1	0.953067	zwei Ig domain protein zig-8-like [Lepeophtheirus salmonis]	EMLSAP00000009339
TRINITY_DN10515_c0_g1	0.0713127	0.245367	1	0.949535	Transposable element Tc3 transposase, partial [Caligus rogercresseyi]	EMLSAP00000012819
TRINITY_DN10515_c0_g2	0.0413084	0.146931	999	999	NA	NA
TRINITY_DN10515_c1_g1	0.0251857	0.225232	999	999	NA	NA
TRINITY_DN10515_c2_g1	-0.0289137	0.139694	999	999	NA	NA
TRINITY_DN10516_c0_g1	-0.0427299	0.142996	999	999	NA	NA
TRINITY_DN10516_c0_g2	-0.298467	0.250513	1	0.672866	NA	NA
TRINITY_DN10516_c1_g1	-0.175432	0.225148	999	999	NA	NA
TRINITY_DN10516_c2_g1	0.108781	0.251057	1	0.943541	NA	NA
TRINITY_DN10517_c0_g1	0.0215574	0.215814	999	999	NA	NA
TRINITY_DN10517_c0_g2	0.159481	0.234598	1	999	NA	NA
TRINITY_DN10517_c3_g1	-0.208646	0.180732	999	999	NA	NA
TRINITY_DN10518_c0_g1	-0.152481	0.249474	1	0.86259	NA	NA
TRINITY_DN10518_c1_g1	-0.134715	0.206102	999	999	NA	NA
TRINITY_DN10518_c1_g2	-0.554375	0.251367	1	0.264242	NA	NA
TRINITY_DN10518_c2_g1	-0.123144	0.25151	1	0.907265	NA	NA
TRINITY_DN10518_c5_g1	-0.487811	0.249254	1	0.346805	NA	NA
TRINITY_DN10519_c0_g1	0.0150377	0.13701	999	999	NA	NA
TRINITY_DN1051_c0_g1	0.102853	0.198876	1	0.92549	Superoxide dismutase [Caligus clemensi]	EMLSAP00000008514
TRINITY_DN10520_c0_g1	-0.178332	0.251543	1	0.86259	NA	NA
TRINITY_DN10522_c0_g1	0.0172096	0.233239	1	0.998982	NA	NA
TRINITY_DN10522_c0_g2	0.0232811	0.140529	999	999	NA	NA
TRINITY_DN10522_c1_g1	0.0384472	0.250088	1	0.973621	NA	NA
TRINITY_DN10523_c0_g1	0.717154	0.239266	1	0.0563056	Uncharacterized protein FKW44_021607, partial [Caligus rogercresseyi]	NA
TRINITY_DN10524_c0_g1	-0.0106073	0.148559	999	999	NA	NA
TRINITY_DN10525_c0_g1	0.464122	0.231718	1	0.338079	NA	NA
TRINITY_DN10525_c0_g2	-0.0180948	0.208195	1	0.982277	Ribulose-phosphate 3-epimerase [Caligus rogercresseyi]	EMLSAP00000008013
TRINITY_DN10527_c0_g1	0.0657287	0.174055	999	999	NA	NA
TRINITY_DN10528_c0_g1	-0.0893247	0.199025	1	0.918585	uncharacterized protein LOC121116729 [Lepeophtheirus salmonis]	EMLSAP00000005126
TRINITY_DN1052_c0_g1	0.4407	0.16654	1	0.145049	26S protease regulatory subunit 8 [Lepeophtheirus salmonis]	EMLSAP00000005538
TRINITY_DN1052_c0_g2	0.261147	0.164219	1	0.509208	26S protease regulatory subunit 4 [Lepeophtheirus salmonis]	EMLSAP00000008890
TRINITY_DN1052_c1_g1	0.374113	0.165822	1	0.253048	26S protease regulatory subunit 6A [Lepeophtheirus salmonis]	EMLSAP00000003324
TRINITY_DN10530_c0_g1	-0.0286239	0.251414	1	0.980249	NA	NA
TRINITY_DN10531_c0_g1	-0.630899	0.23641	1	0.138177	unnamed protein product [Lepeophtheirus salmonis]	EMLSAP00000003107
TRINITY_DN10531_c0_g2	-0.87281	0.244849	1	0.0211407	uncharacterized protein LOC121124393 [Lepeophtheirus salmonis]	EMLSAP00000003107
TRINITY_DN10531_c0_g3	0.264921	0.196702	1	0.618624	uncharacterized protein LOC121130464 [Lepeophtheirus salmonis]	EMLSAP00000005950
TRINITY_DN10531_c0_g4	-0.683754	0.244096	1	0.113915	unnamed protein product [Lepeophtheirus salmonis]	NA
TRINITY_DN10531_c1_g1	-0.220013	0.226941	999	999	NA	NA
TRINITY_DN10532_c0_g1	0.15714	0.221873	999	999	NA	NA
TRINITY_DN10533_c0_g1	-0.00305349	0.24478	1	0.994937	NA	NA
TRINITY_DN10533_c1_g1	-0.716869	0.251178	1	0.0999339	NA	NA
TRINITY_DN10535_c0_g1	0.269966	0.231991	1	0.688877	Calmodulin [Lepeophtheirus salmonis]	EMLSAP00000003247
TRINITY_DN10536_c0_g1	0.0917015	0.235247	1	999	NA	NA
TRINITY_DN10536_c1_g1	0.447396	0.24381	1	999	NA	NA
TRINITY_DN10537_c0_g1	0.152594	0.251552	1	0.841151	NA	NA
TRINITY_DN10537_c0_g3	-0.412574	0.250897	1	0.480397	NA	NA
TRINITY_DN10537_c0_g4	-0.0921483	0.173841	999	999	NA	NA
TRINITY_DN10537_c1_g1	-0.0333529	0.152517	999	999	NA	NA
TRINITY_DN10537_c2_g1	0.0229888	0.18265	999	999	NA	NA
TRINITY_DN10538_c5_g1	0.177251	0.186139	1	0.766765	60S ribosomal protein L35 [Caligus rogercresseyi]	EMLSAP00000000748
TRINITY_DN10539_c0_g1	-0.0448156	0.196463	999	999	NA	NA
TRINITY_DN10539_c2_g1	0.0781912	0.168048	999	999	NA	NA
TRINITY_DN10539_c2_g2	-0.17921	0.244784	1	0.866291	NA	NA
TRINITY_DN10539_c3_g1	-0.221498	0.251509	1	0.780044	NA	NA
TRINITY_DN10539_c4_g1	-0.0914034	0.210178	999	999	NA	NA
TRINITY_DN10539_c5_g1	0.176393	0.128255	999	999	NA	NA
TRINITY_DN10539_c6_g1	-0.298873	0.222881	999	999	NA	NA
TRINITY_DN1053_c0_g1	-0.123302	0.177617	1	0.850908	hypothetical protein [Lepeophtheirus salmonis]	EMLSAP00000011479
TRINITY_DN10541_c0_g1	-0.0916799	0.248306	1	0.931337	NA	NA
TRINITY_DN10541_c1_g1	-0.101471	0.158551	999	999	NA	NA
TRINITY_DN10542_c0_g1	0.388338	0.200665	1	0.364942	suppressor of variegation 39 homolog 1 [Nasonia vitripennis] [Lepeophtheirus salmonis]	EMLSAP00000010500
TRINITY_DN10542_c1_g2	0.238859	0.242006	1	0.706189	NA	NA
TRINITY_DN10543_c0_g1	0.26036	0.223574	1	0.676915	NA	NA
TRINITY_DN10543_c0_g3	0.269617	0.236771	1	0.699915	NA	NA
TRINITY_DN10543_c1_g1	-0.0491392	0.146778	999	999	NA	NA
TRINITY_DN10543_c4_g1	0.0491552	0.163217	999	999	NA	NA
TRINITY_DN10544_c0_g1	-0.0395484	0.210334	1	0.973568	unnamed protein product [Lepeophtheirus salmonis]	NA
TRINITY_DN10545_c0_g1	-0.0171947	0.250986	1	0.980542	NA	NA
TRINITY_DN10546_c0_g1	0.0272465	0.131596	999	999	sestrin1like [Bombus terrestris], partial [Lepeophtheirus salmonis]	EMLSAP00000004948
TRINITY_DN10547_c0_g1	-0.275014	0.221327	1	0.645586	NA	NA
TRINITY_DN10547_c1_g1	0.0941086	0.246125	1	999	NA	NA
TRINITY_DN10548_c0_g1	0.00303921	0.213795	999	999	NA	NA
TRINITY_DN10549_c0_g1	-0.012928	0.155415	999	999	NA	NA
TRINITY_DN10549_c2_g1	0.0159118	0.0993459	999	999	NA	NA
TRINITY_DN1054_c0_g1	-0.135424	0.193914	1	0.849935	fructose-1,6-bisphosphatase 1-like isoform X1 [Lepeophtheirus salmonis]	EMLSAP00000004046
TRINITY_DN10550_c0_g1	-0.0661605	0.23898	1	0.949555	NA	NA
TRINITY_DN10550_c1_g1	0.14354	0.221071	1	0.864516	NA	NA
TRINITY_DN10550_c2_g1	-0.243202	0.243322	1	0.757145	NA	NA
TRINITY_DN10551_c0_g1	-0.063963	0.225747	999	999	Uncharacterized protein FKW44_002012 [Caligus rogercresseyi]	EMLSAP00000012106
TRINITY_DN10551_c0_g3	-0.022083	0.184526	999	999	NA	NA
TRINITY_DN10552_c0_g1	-0.425509	0.242611	1	0.415981	NA	NA
TRINITY_DN10552_c0_g2	-0.108448	0.186914	999	999	NA	NA
TRINITY_DN10553_c0_g1	0.123883	0.183257	999	999	NA	NA
TRINITY_DN10553_c0_g2	-0.197734	0.248493	1	0.843679	NA	NA
TRINITY_DN10554_c0_g1	-0.207525	0.23127	1	0.788308	NA	NA
TRINITY_DN10555_c1_g1	-0.00446356	0.128974	999	999	NA	NA
TRINITY_DN10555_c1_g3	0.0909333	0.148834	999	999	NA	NA
TRINITY_DN10556_c0_g1	-0.108097	0.250348	1	0.920257	unnamed protein product [Lepeophtheirus salmonis]	EMLSAP00000009376
TRINITY_DN10557_c0_g1	-0.0252112	0.219996	1	0.975309	flocculation protein FLO11-like [Lepeophtheirus salmonis]	EMLSAP00000007548
TRINITY_DN10558_c0_g1	0.0343848	0.201088	1	0.971752	uncharacterized protein LOC121122162 [Lepeophtheirus salmonis]	EMLSAP00000007705
TRINITY_DN10559_c0_g1	-0.0369823	0.251062	1	0.996104	NA	NA
TRINITY_DN10559_c1_g1	-0.174044	0.210862	999	999	NA	NA
TRINITY_DN10559_c2_g1	-0.635896	0.245647	1	0.134456	NA	NA
TRINITY_DN10559_c7_g1	0.0608816	0.214698	999	999	NA	NA
TRINITY_DN10559_c7_g2	-0.0814141	0.145676	999	999	NA	NA
TRINITY_DN1055_c0_g1	0.100153	0.185356	1	0.896519	chromodomain-helicase-DNA-binding protein Mi-2 homolog [Lepeophtheirus salmonis]	EMLSAP00000000940
TRINITY_DN1055_c1_g1	0.177395	0.183797	999	999	NA	NA
TRINITY_DN1055_c2_g1	0.186617	0.164666	999	999	NA	NA
TRINITY_DN1055_c2_g2	-0.108772	0.187427	999	999	NA	NA
TRINITY_DN10560_c0_g1	-0.340131	0.244586	1	0.532927	NA	NA
TRINITY_DN10561_c0_g1	0.26024	0.185715	1	0.593028	CAAX prenyl protease 2like [Bombyx mori] [Lepeophtheirus salmonis]	EMLSAP00000003768
TRINITY_DN10561_c1_g1	-0.000236457	0.251461	1	0.996603	NA	NA
TRINITY_DN10561_c2_g1	-0.0415611	0.250233	1	0.968016	NA	NA
TRINITY_DN10561_c5_g1	0.260481	0.210034	999	999	CAAX prenyl protease 2like [Bombyx mori] [Lepeophtheirus salmonis]	EMLSAP00000004340
TRINITY_DN10562_c0_g1	0.400368	0.200642	1	0.344162	hypothetical protein, partial [Lepeophtheirus salmonis]	EMLSAP00000011769
TRINITY_DN10562_c1_g1	-0.156558	0.187166	999	999	NA	NA
TRINITY_DN10563_c0_g1	0.236455	0.190552	1	0.65833	NA	NA
TRINITY_DN10563_c1_g1	-0.0309269	0.23805	1	999	NA	NA
TRINITY_DN10564_c0_g1	0.0338273	0.250009	1	0.971897	NA	NA
TRINITY_DN10564_c1_g1	-0.0149918	0.180242	999	999	NA	NA
TRINITY_DN10564_c2_g1	0.249182	0.221754	999	999	NA	NA
TRINITY_DN10566_c0_g1	-0.536874	0.25002	1	0.307604	NA	NA
TRINITY_DN10567_c0_g1	-0.316752	0.243229	1	0.587495	NA	NA
TRINITY_DN10567_c0_g2	-0.0510758	0.214571	999	999	NA	NA
TRINITY_DN10567_c0_g3	0.026474	0.210184	999	999	NA	NA
TRINITY_DN10567_c1_g1	0.0447671	0.20919	999	999	NA	NA
TRINITY_DN10568_c0_g1	0.235564	0.178765	1	0.6316	hypothetical protein [Lepeophtheirus salmonis]	EMLSAP00000004277
TRINITY_DN10568_c0_g2	-0.237777	0.24866	1	0.731203	NA	NA
TRINITY_DN10568_c0_g3	-0.160936	0.211847	999	999	NA	NA
TRINITY_DN10568_c1_g1	-0.120006	0.20743	999	999	NA	NA
TRINITY_DN10569_c0_g1	-0.0903717	0.18847	1	0.906796	microtubule-associated protein 9-like isoform X3 [Lepeophtheirus salmonis]	EMLSAP00000002656
TRINITY_DN10569_c1_g1	-0.0517889	0.145167	999	999	NA	NA
TRINITY_DN10569_c1_g2	0.180496	0.213443	999	999	NA	NA
TRINITY_DN10569_c3_g1	-0.0964199	0.213185	999	999	NA	NA
TRINITY_DN10569_c8_g1	-0.0945665	0.251312	1	0.943623	NA	NA
TRINITY_DN1056_c0_g1	-0.129101	0.167298	1	0.824507	SPRED [Lepeophtheirus salmonis]	EMLSAP00000010583
TRINITY_DN10570_c1_g1	0.0879297	0.134229	999	999	NA	NA
TRINITY_DN10572_c0_g1	0.114913	0.23302	1	0.689435	uncharacterized protein LOC121132478 [Lepeophtheirus salmonis]	EMLSAP00000001619
TRINITY_DN10573_c0_g1	0.115189	0.198739	999	999	NA	NA
TRINITY_DN10575_c0_g1	0.0572742	0.155668	999	999	NA	NA
TRINITY_DN10576_c1_g1	-0.198741	0.170532	999	999	NA	NA
TRINITY_DN10577_c0_g1	0.162557	0.246868	1	0.868744	NA	NA
TRINITY_DN10578_c0_g1	0.415563	0.225493	1	0.399335	NA	NA
TRINITY_DN10578_c0_g2	0.129185	0.132237	999	999	NA	NA
TRINITY_DN10579_c0_g1	-0.0109931	0.213328	1	0.993475	NA	NA
TRINITY_DN1057_c0_g1	-0.0486142	0.21782	1	0.99298	Uncharacterized protein FKW44_003510 [Caligus rogercresseyi]	EMLSAP00000010865
TRINITY_DN1057_c0_g2	-0.0537484	0.2208	1	0.657865	NA	NA
TRINITY_DN1057_c0_g3	-0.655529	0.234566	1	0.0801607	NA	NA
TRINITY_DN1057_c11_g1	0.0355166	0.225688	999	999	NA	NA
TRINITY_DN1057_c17_g1	-0.0880923	0.194953	999	999	NA	NA
TRINITY_DN1057_c1_g1	-0.0219283	0.230749	1	0.951352	Uncharacterized protein FKW44_003510 [Caligus rogercresseyi]	EMLSAP00000010865
TRINITY_DN1057_c22_g1	-0.00310018	0.231145	1	999	NA	NA
TRINITY_DN1057_c25_g1	0.0115003	0.155817	999	999	NA	NA
TRINITY_DN1057_c2_g1	0.448625	0.174367	1	0.165407	THUMP domain-containing protein 1 [Caligus rogercresseyi]	NA
TRINITY_DN1057_c3_g1	-0.685213	0.229449	1	0.0404023	Uncharacterized protein FKW44_003510 [Caligus rogercresseyi]	EMLSAP00000004486
TRINITY_DN1057_c40_g1	0.0128417	0.249845	1	0.980942	NA	NA
TRINITY_DN1057_c4_g1	0.175885	0.214012	1	0.795964	Uncharacterized protein FKW44_003510 [Caligus rogercresseyi]	EMLSAP00000004486
TRINITY_DN1057_c4_g2	-0.0700478	0.188131	1	0.926005	Uncharacterized protein FKW44_020073 [Caligus rogercresseyi]	EMLSAP00000012593
TRINITY_DN1057_c5_g1	0.242868	0.213342	1	0.714292	NA	NA
TRINITY_DN1057_c6_g1	-0.566932	0.241582	1	0.113725	NA	NA
TRINITY_DN10580_c0_g1	0.158303	0.246681	1	0.872544	facilitated trehalose transporter Tret1-like [Lepeophtheirus salmonis]	EMLSAP00000000939
TRINITY_DN10583_c0_g1	-0.180789	0.251457	1	0.836556	NA	NA
TRINITY_DN10583_c1_g1	0.0872325	0.123525	999	999	NA	NA
TRINITY_DN10584_c0_g1	0.135684	0.194037	1	0.852204	uncharacterized protein LOC121122520 [Lepeophtheirus salmonis]	NA
TRINITY_DN10584_c0_g2	0.143647	0.243259	1	999	NA	NA
TRINITY_DN10587_c0_g1	0.142269	0.248003	1	0.89195	Putative DD37D maT transposase, partial [Caligus rogercresseyi]	EMLSAP00000008303
TRINITY_DN10588_c0_g1	-0.144332	0.244186	1	0.873593	uncharacterized protein LOC121128525 [Lepeophtheirus salmonis]	EMLSAP00000001973
TRINITY_DN1058_c0_g1	0.193297	0.192983	1	0.746676	zinc finger protein 93-like [Lepeophtheirus salmonis]	EMLSAP00000005215
TRINITY_DN1058_c0_g2	0.458777	0.23246	1	999	NA	NA
TRINITY_DN1058_c1_g1	0.0167104	0.245821	1	999	NA	NA
TRINITY_DN1058_c1_g2	-0.0144132	0.239741	1	0.996603	NA	NA
TRINITY_DN1058_c2_g1	-0.223245	0.244041	1	999	NA	NA
TRINITY_DN1058_c7_g1	-0.0313967	0.148284	999	999	NA	NA
TRINITY_DN10590_c0_g1	-0.425201	0.240309	1	0.432601	NA	NA
TRINITY_DN10590_c1_g1	0.166595	0.213071	1	0.823698	NA	NA
TRINITY_DN10590_c2_g1	-0.0656497	0.165037	999	999	NA	NA
TRINITY_DN10591_c0_g1	0.229649	0.238972	1	999	NA	NA
TRINITY_DN10592_c0_g1	-0.426176	0.230634	1	0.394645	Down syndrome cell adhesion molecule-like protein Dscam2 isoform X45 [Lepeophtheirus salmonis]	EMLSAP00000005454
TRINITY_DN10593_c0_g1	0.139905	0.192093	1	0.839111	LOW QUALITY PROTEIN: inactive peptidyl-prolyl cis-trans isomerase shutdown-like [Lepeophtheirus salmonis]	EMLSAP00000000149
TRINITY_DN10593_c0_g3	0.276233	0.24601	1	0.722496	FK506-binding protein 6 [Caligus clemensi]	EMLSAP00000000149
TRINITY_DN10593_c1_g1	0.061323	0.129217	999	999	NA	NA
TRINITY_DN10594_c0_g1	0.463229	0.22817	1	0.243137	NA	NA
TRINITY_DN10594_c1_g1	0.0289462	0.210721	1	0.953067	cuticle protein 7-like [Lepeophtheirus salmonis]	EMLSAP00000007669
TRINITY_DN10596_c0_g1	-0.15369	0.242683	1	0.928004	NA	NA
TRINITY_DN10598_c0_g1	0.0968496	0.246401	1	0.909051	NA	NA
TRINITY_DN10598_c0_g3	0.14224	0.250554	1	0.882347	NA	NA
TRINITY_DN10598_c2_g1	-0.263658	0.214257	999	999	NA	NA
TRINITY_DN10599_c0_g1	-0.0643657	0.251542	1	0.953538	NA	NA
TRINITY_DN10599_c0_g3	-0.0262068	0.165286	999	999	NA	NA
TRINITY_DN1059_c0_g1	-0.0636533	0.179589	1	0.939178	NA	NA
TRINITY_DN1059_c1_g1	0.0858387	0.226634	999	999	NA	NA
TRINITY_DN1059_c2_g1	-0.0309145	0.22544	999	999	NA	NA
TRINITY_DN105_c0_g1	-0.0988072	0.168038	1	0.880686	putative protein, similar to XP_002425277.1 [Lepeophtheirus salmonis]	EMLSAP00000010293
TRINITY_DN105_c10_g1	0.0966708	0.223193	1	0.923153	NA	NA
TRINITY_DN105_c1_g1	0.185691	0.217918	1	0.793647	NA	NA
TRINITY_DN105_c2_g1	0.433149	0.186587	1	0.234701	Serine threonine-protein phosphatase dullard [Lepeophtheirus salmonis]	EMLSAP00000006709
TRINITY_DN105_c2_g2	0.306774	0.191063	1	0.504874	NA	NA
TRINITY_DN105_c3_g1	0.329984	0.202446	1	0.493607	NA	NA
TRINITY_DN105_c4_g1	-0.106781	0.184962	1	0.88032	ras-like protein rasX isoform X1 [Lepeophtheirus salmonis]	EMLSAP00000009460
TRINITY_DN105_c5_g1	-0.0739264	0.226087	1	0.948318	NA	NA
TRINITY_DN105_c8_g1	-0.419377	0.172276	1	0.201159	ABC transporter C family member 8-like [Lepeophtheirus salmonis]	EMLSAP00000000090
TRINITY_DN10600_c0_g1	-0.196354	0.234409	1	0.77015	NA	NA
TRINITY_DN10601_c0_g1	-0.135168	0.193744	1	0.847784	pituitary homeobox 3-like [Lepeophtheirus salmonis]	EMLSAP00000011590
TRINITY_DN10601_c0_g2	0.0844041	0.138463	999	999	NA	NA
TRINITY_DN10602_c0_g1	0.118065	0.179317	999	999	NA	NA
TRINITY_DN10604_c0_g1	-0.143911	0.249135	1	0.91302	NA	NA
TRINITY_DN10605_c0_g1	-0.0771557	0.171902	999	999	NA	NA
TRINITY_DN10606_c0_g1	-0.0187588	0.205333	1	0.980249	transketolaselike [Tribolium castaneum] [Lepeophtheirus salmonis]	EMLSAP00000002071
TRINITY_DN10607_c0_g1	0.659382	0.249738	1	0.186485	4-aminobutyrate aminotransferase, mitochondrial precursor [Caligus rogercresseyi]	EMLSAP00000000428
TRINITY_DN10609_c0_g1	-0.0414121	0.241758	1	999	NA	NA
TRINITY_DN1060_c0_g1	-0.325548	0.168022	1	0.368032	NGFI-A-binding protein homolog isoform X1 [Lepeophtheirus salmonis]	EMLSAP00000000966
TRINITY_DN10610_c0_g1	0.325691	0.187364	1	0.448601	aminoacyl tRNA synthase complexinteracting multifunctional protein 2like [Strongylocentrotus purpuratus] [Lepeophtheirus salmonis]	EMLSAP00000002331
TRINITY_DN10611_c0_g1	0.227306	0.147091	999	999	unnamed protein product [Lepeophtheirus salmonis]	EMLSAP00000010125
TRINITY_DN10612_c0_g1	0.542221	0.211174	1	0.166858	unnamed protein product [Lepeophtheirus salmonis]	EMLSAP00000007891
TRINITY_DN10612_c1_g1	0.242389	0.249053	1	0.755058	REST [Lepeophtheirus salmonis]	NA
TRINITY_DN10612_c3_g1	0.317332	0.249417	1	0.612963	NA	NA
TRINITY_DN10612_c4_g1	-0.107736	0.160994	999	999	NA	NA
TRINITY_DN10614_c0_g1	0.00839388	0.217105	1	0.994013	NA	NA
TRINITY_DN10615_c0_g1	-0.0236959	0.168412	1	0.977901	putative protein, similar to XP_002415749.1 [Lepeophtheirus salmonis]	EMLSAP00000007631
TRINITY_DN10615_c1_g1	-0.387082	0.250377	1	0.496807	NA	NA
TRINITY_DN10615_c3_g1	-0.299301	0.197961	999	999	NA	NA
TRINITY_DN10616_c0_g1	-0.270579	0.227468	1	0.685307	WD repeat-containing protein 54-like isoform X1 [Lepeophtheirus salmonis]	EMLSAP00000006258
TRINITY_DN10617_c0_g1	-0.131189	0.227165	1	0.881876	uncharacterized protein LOC111713281 [Eurytemora affinis]	NA
TRINITY_DN10618_c0_g1	-0.0548255	0.251295	1	0.910463	NA	NA
TRINITY_DN10618_c1_g1	-0.103582	0.22101	1	999	NA	NA
TRINITY_DN10619_c0_g1	-0.0162922	0.21865	999	999	NA	NA
TRINITY_DN10619_c0_g3	0.0596198	0.243375	1	0.966695	Uncharacterized protein FKW44_008644, partial [Caligus rogercresseyi]	NA
TRINITY_DN1061_c0_g1	0.0366484	0.164229	1	0.964611	protein scribble homolog isoform X5 [Lepeophtheirus salmonis]	EMLSAP00000003541
TRINITY_DN1061_c1_g1	0.37364	0.193939	1	0.374747	polymerase (RNA) III (DNA directed) polypeptide G like a [Danio rerio] [Lepeophtheirus salmonis]	NA
TRINITY_DN1061_c3_g1	-0.317984	0.204495	999	999	NA	NA
TRINITY_DN10620_c0_g1	-0.122661	0.189576	1	0.864943	hypothetical protein [Lepeophtheirus salmonis]	EMLSAP00000011363
TRINITY_DN10621_c0_g1	-0.243033	0.193455	1	0.651429	putative protein, similar to XP_002046393.1 [Lepeophtheirus salmonis]	NA
TRINITY_DN10623_c0_g1	-0.244654	0.2313	1	0.724274	NA	NA
TRINITY_DN10624_c0_g1	0.0584597	0.250743	1	0.963424	hypothetical protein, partial [Lepeophtheirus salmonis]	NA
TRINITY_DN10624_c1_g1	-0.139395	0.142353	999	999	NA	NA
TRINITY_DN10625_c0_g1	0.0657366	0.250621	1	0.977568	NA	NA
TRINITY_DN10625_c0_g2	0.0364388	0.207381	999	999	NA	NA
TRINITY_DN10625_c0_g3	-0.157124	0.22898	999	999	NA	NA
TRINITY_DN10625_c1_g1	0.0956275	0.242538	1	0.925855	NA	NA
TRINITY_DN10625_c2_g1	0.0807412	0.199279	999	999	NA	NA
TRINITY_DN10625_c2_g2	-0.0671407	0.125977	999	999	NA	NA
TRINITY_DN10625_c3_g1	-0.0981973	0.186604	999	999	NA	NA
TRINITY_DN10626_c0_g1	-0.252001	0.242689	1	0.732007	uncharacterized protein LOC121124315 [Lepeophtheirus salmonis]	NA
TRINITY_DN10626_c0_g2	-0.00348789	0.203641	999	999	NA	NA
TRINITY_DN10627_c0_g1	0.0269817	0.186778	999	999	NA	NA
TRINITY_DN10627_c0_g2	0.0347941	0.241793	1	0.955419	NA	NA
TRINITY_DN10627_c1_g1	-0.637713	0.250951	1	0.180876	NA	NA
TRINITY_DN10627_c3_g1	0.109225	0.0942631	999	999	NA	NA
TRINITY_DN10627_c4_g1	-0.173766	0.155426	999	999	NA	NA
TRINITY_DN10628_c0_g1	-0.0766957	0.197087	999	999	NA	NA
TRINITY_DN10628_c0_g2	0.348518	0.246936	1	0.559019	NA	NA
TRINITY_DN10628_c0_g3	-0.55214	0.249482	1	0.277261	NA	NA
TRINITY_DN10628_c0_g4	-0.133935	0.194162	999	999	NA	NA
TRINITY_DN10628_c1_g1	-0.048327	0.12771	999	999	NA	NA
TRINITY_DN10628_c2_g2	-0.0208049	0.169598	999	999	NA	NA
TRINITY_DN10628_c4_g1	-0.02468	0.243556	1	999	NA	NA
TRINITY_DN10629_c0_g1	-0.0536838	0.218086	999	999	NA	NA
TRINITY_DN10629_c0_g2	-0.427538	0.248374	1	0.443254	NA	NA
TRINITY_DN1062_c0_g1	0.0670392	0.174327	1	0.932389	Uncharacterized protein FKW44_004629, partial [Caligus rogercresseyi]	EMLSAP00000012819
TRINITY_DN1062_c0_g2	0.0811715	0.190694	999	999	NA	NA
TRINITY_DN1062_c1_g1	0.54501	0.242719	1	0.251581	uncharacterized protein LOC121128199 isoform X2 [Lepeophtheirus salmonis]	EMLSAP00000001282
TRINITY_DN1062_c2_g1	0.134821	0.174818	1	0.825345	NA	NA
TRINITY_DN1062_c2_g2	-0.0624075	0.167952	1	0.93638	LOW QUALITY PROTEIN: disheveled-associated activator of morphogenesis 1-A-like [Lepeophtheirus salmonis]	EMLSAP00000013045
TRINITY_DN1062_c3_g1	-0.201478	0.248984	1	0.802324	NA	NA
TRINITY_DN1062_c3_g2	0.165258	0.216257	1	0.824507	histone-lysine N-methyltransferase SETMAR-like [Lepeophtheirus salmonis]	NA
TRINITY_DN1062_c4_g1	0.0107277	0.2005	1	0.998982	hypothetical protein [Lepeophtheirus salmonis]	EMLSAP00000008567
TRINITY_DN1062_c5_g1	0.0589892	0.166684	1	0.941194	BUB3-interacting and GLEBS motif-containing protein ZNF207-like isoform X4 [Lepeophtheirus salmonis]	EMLSAP00000007985
TRINITY_DN1062_c5_g2	-0.0107822	0.220274	1	0.993475	NA	NA
TRINITY_DN1062_c6_g1	-0.0589088	0.246744	1	0.953538	NA	NA
TRINITY_DN1062_c7_g1	0.0211583	0.219487	999	999	NA	NA
TRINITY_DN10630_c0_g1	-0.177748	0.251494	1	0.764936	NA	NA
TRINITY_DN10630_c1_g1	-0.0239212	0.136127	999	999	NA	NA
TRINITY_DN10630_c2_g1	0.187832	0.189111	999	999	NA	NA
TRINITY_DN10631_c0_g1	-0.0844976	0.23769	1	0.931337	NA	NA
TRINITY_DN10631_c0_g2	-0.120563	0.206826	999	999	NA	NA
TRINITY_DN10632_c0_g3	-0.0115439	0.238909	1	999	NA	NA
TRINITY_DN10633_c0_g1	-0.0120188	0.250809	1	0.973568	NA	NA
TRINITY_DN10633_c0_g2	-0.193147	0.226846	1	0.7938	Neuropeptide Y receptor type 6 [Caligus clemensi]	EMLSAP00000006807
TRINITY_DN10634_c0_g1	-0.0718915	0.199682	1	0.937977	putative LOC100142275 [Tribolium castaneum] [Lepeophtheirus salmonis]	EMLSAP00000009056
TRINITY_DN10635_c0_g1	-0.235017	0.23693	1	999	NA	NA
TRINITY_DN10635_c0_g2	0.0212968	0.191814	999	999	NA	NA
TRINITY_DN10635_c0_g3	-0.00980287	0.145289	999	999	NA	NA
TRINITY_DN10636_c0_g1	-0.0454586	0.132068	999	999	NA	NA
TRINITY_DN10637_c0_g1	0.032292	0.199562	1	0.978313	Translocator protein [Caligus rogercresseyi]	EMLSAP00000004278
TRINITY_DN10638_c0_g1	-0.559232	0.20342	1	0.132571	uncharacterized protein LOC121119853 [Lepeophtheirus salmonis]	EMLSAP00000005864
TRINITY_DN10638_c0_g2	0.497293	0.208081	1	0.132545	NA	NA
TRINITY_DN1063_c0_g1	-0.120714	0.232298	999	999	NA	NA
TRINITY_DN10641_c0_g1	0.0443358	0.189231	999	999	NA	NA
TRINITY_DN10642_c0_g1	-0.0970596	0.204581	999	999	NA	NA
TRINITY_DN10643_c0_g1	0.208582	0.174164	1	0.680273	putative protein, similar to XP_002416562.1 [Lepeophtheirus salmonis]	EMLSAP00000004031
TRINITY_DN10643_c1_g1	0.086718	0.251557	1	0.97149	NA	NA
TRINITY_DN10643_c3_g1	-0.107678	0.134877	999	999	NA	NA
TRINITY_DN10645_c0_g1	-0.00987699	0.190142	999	999	NA	NA
TRINITY_DN10646_c0_g1	0.19321	0.223651	999	999	NA	NA
TRINITY_DN10646_c1_g1	-0.0657984	0.214416	999	999	NA	NA
TRINITY_DN10647_c0_g1	0.706662	0.251066	1	0.130099	NA	NA
TRINITY_DN10648_c0_g1	-0.358143	0.190313	1	0.390727	uncharacterized protein LOC121125847 [Lepeophtheirus salmonis]	EMLSAP00000006045
TRINITY_DN10649_c0_g1	-0.102134	0.248601	1	0.936805	NA	NA
TRINITY_DN1064_c0_g1	0.372024	0.165779	1	0.25777	msta, isoform A [Caligus clemensi]	EMLSAP00000007709
TRINITY_DN1064_c1_g1	0.0349003	0.135937	999	999	NA	NA
TRINITY_DN1064_c1_g2	-0.405445	0.241616	1	999	survival motor neuron protein 1-like [Lepeophtheirus salmonis]	NA
TRINITY_DN10652_c0_g1	-0.228445	0.251023	1	0.768091	NA	NA
TRINITY_DN10654_c0_g1	-0.0452309	0.250609	1	0.95622	NA	NA
TRINITY_DN10654_c0_g2	-0.0628996	0.216323	999	999	NA	NA
TRINITY_DN10655_c0_g1	-0.0364302	0.229967	999	999	NA	NA
TRINITY_DN10656_c0_g1	0.00436847	0.23804	1	999	NA	NA
TRINITY_DN10657_c0_g1	-0.349889	0.250165	1	0.58308	NA	NA
TRINITY_DN10657_c1_g1	0.104483	0.240396	1	0.945208	NA	NA
TRINITY_DN10658_c0_g1	-0.11205	0.196716	1	0.88429	uncharacterized protein LOC121118849 [Lepeophtheirus salmonis]	EMLSAP00000000267
TRINITY_DN10659_c0_g1	0.0539909	0.200511	1	0.954828	hypothetical protein [Lepeophtheirus salmonis]	NA
TRINITY_DN1065_c0_g1	-0.214671	0.166124	1	0.639909	uncharacterized protein LOC121119359 [Lepeophtheirus salmonis]	EMLSAP00000003499
TRINITY_DN1065_c2_g1	-0.246387	0.244982	1	0.741116	NA	NA
TRINITY_DN10660_c0_g1	-0.195499	0.241735	1	0.752499	NA	NA
TRINITY_DN10660_c0_g2	-0.176506	0.251358	1	0.861115	NA	NA
TRINITY_DN10660_c0_g3	-0.010721	0.121054	999	999	NA	NA
TRINITY_DN10660_c2_g1	-0.0985693	0.143567	999	999	NA	NA
TRINITY_DN10660_c3_g1	-0.0462419	0.134533	999	999	NA	NA
TRINITY_DN10661_c0_g1	-0.483691	0.25109	1	0.377821	NA	NA
TRINITY_DN10661_c0_g2	-0.013516	0.161292	999	999	NA	NA
TRINITY_DN10661_c0_g3	0.043502	0.178029	999	999	NA	NA
TRINITY_DN10662_c0_g1	-0.151118	0.233297	1	0.883408	syc1184_c [Caligus rogercresseyi]	EMLSAP00000003023
TRINITY_DN10662_c0_g2	0.0249545	0.145369	999	999	NA	NA
TRINITY_DN10663_c0_g1	-0.000287286	0.191877	1	0.999346	collagen and calcium binding EGF domains 1like [Tribolium castaneum] [Lepeophtheirus salmonis]	EMLSAP00000006030
TRINITY_DN10664_c0_g1	-0.329257	0.216489	999	999	NA	NA
TRINITY_DN10664_c0_g2	-0.146171	0.240029	1	999	NA	NA
TRINITY_DN10664_c1_g1	-0.314219	0.202372	999	999	NA	NA
TRINITY_DN10664_c2_g1	-0.351041	0.228822	999	999	NA	NA
TRINITY_DN10664_c2_g2	0.00903561	0.151219	999	999	NA	NA
TRINITY_DN10665_c0_g1	-0.00952341	0.201747	1	0.991509	TTN [Lepeophtheirus salmonis]	EMLSAP00000003973
TRINITY_DN10666_c0_g1	0.108867	0.177043	1	0.87431	ras-related protein Rab-13-like [Lepeophtheirus salmonis]	EMLSAP00000006355
TRINITY_DN10667_c0_g1	0.131819	0.251559	1	0.906147	mediator of RNA polymerase II transcription subunit 24like [Bombus impatiens] [Lepeophtheirus salmonis]	EMLSAP00000002373
TRINITY_DN10667_c2_g1	0.153633	0.174088	999	999	NA	NA
TRINITY_DN10668_c0_g1	-0.115036	0.205102	1	0.890459	uncharacterized protein LOC121130464 [Lepeophtheirus salmonis]	EMLSAP00000005950
TRINITY_DN10669_c0_g1	0.0237784	0.211157	1	0.991802	Antimicrobial peptide NKlysinlike [Caligus rogercresseyi]	EMLSAP00000011320
TRINITY_DN10669_c0_g2	0.0243525	0.112433	999	999	Antimicrobial peptide NKlysinlike [Caligus rogercresseyi]	EMLSAP00000011320
TRINITY_DN1066_c0_g1	0.250896	0.182733	1	0.604304	zinc finger protein 227like [Pundamilia nyererei] [Lepeophtheirus salmonis]	EMLSAP00000005611
TRINITY_DN1066_c0_g2	0.300262	0.174145	1	0.454394	zinc finger protein 227like [Pundamilia nyererei], partial [Lepeophtheirus salmonis]	EMLSAP00000002872
TRINITY_DN1066_c11_g1	0.118314	0.251059	1	0.917558	zinc finger protein 271-like isoform X1 [Lepeophtheirus salmonis]	EMLSAP00000005611
TRINITY_DN1066_c1_g1	-0.167563	0.229302	1	0.836505	NA	NA
TRINITY_DN1066_c2_g1	0.0803515	0.249902	1	0.950675	NA	NA
TRINITY_DN1066_c31_g1	-0.0862619	0.116356	999	999	NA	NA
TRINITY_DN1066_c3_g1	0.142662	0.201709	1	0.847704	zinc finger protein 347like [Haplochromis burtoni] [Lepeophtheirus salmonis]	EMLSAP00000009315
TRINITY_DN1066_c4_g1	-0.241638	0.24835	1	0.717466	NA	NA
TRINITY_DN1066_c5_g1	0.238314	0.233829	999	999	NA	NA
TRINITY_DN1066_c7_g1	0.161603	0.24877	1	0.864516	NA	NA
TRINITY_DN1066_c8_g1	0.323479	0.249432	1	0.641765	NA	NA
TRINITY_DN1066_c9_g1	-0.0265188	0.250697	1	0.980791	NA	NA
TRINITY_DN10670_c0_g1	0.131966	0.194043	1	0.861386	NA	NA
TRINITY_DN10670_c1_g1	-0.331617	0.18009	1	0.403466	potassium voltage-gated channel unc-103-like isoform X1 [Lepeophtheirus salmonis]	EMLSAP00000013033
TRINITY_DN10670_c2_g1	0.097524	0.240625	1	999	NA	NA
TRINITY_DN10670_c4_g1	-0.0467389	0.134536	999	999	NA	NA
TRINITY_DN10670_c5_g1	-0.00296808	0.154268	999	999	NA	NA
TRINITY_DN10670_c6_g1	0.0737209	0.163158	999	999	NA	NA
TRINITY_DN10671_c0_g1	0.396053	0.230287	1	0.454692	alpha-mannosidase 2-like isoform X1 [Lepeophtheirus salmonis]	EMLSAP00000005397
TRINITY_DN10672_c0_g1	0.13841	0.243885	1	999	NA	NA
TRINITY_DN10672_c1_g1	-0.287865	0.239287	1	999	NA	NA
TRINITY_DN10673_c0_g1	0.114605	0.187608	1	0.877923	40S ribosomal protein S24 [Caligus clemensi]	EMLSAP00000002214
TRINITY_DN10673_c1_g1	0.0357448	0.157948	999	999	NA	NA
TRINITY_DN10673_c6_g1	-0.0559033	0.148185	999	999	NA	NA
TRINITY_DN10674_c0_g1	-0.221657	0.225489	999	999	NA	NA
TRINITY_DN10675_c0_g1	-0.245614	0.242115	1	0.741684	NA	NA
TRINITY_DN10675_c1_g1	-0.0583476	0.246595	1	0.960376	NA	NA
TRINITY_DN10675_c2_g1	-0.0709351	0.166344	999	999	NA	NA
TRINITY_DN10677_c0_g1	-0.179707	0.206512	1	0.794371	uncharacterized protein LOC121120023 isoform X2 [Lepeophtheirus salmonis]	EMLSAP00000011231
TRINITY_DN10678_c0_g1	-0.0625884	0.242501	1	999	unnamed protein product [Lepeophtheirus salmonis]	EMLSAP00000002393
TRINITY_DN1067_c0_g1	0.0950227	0.18387	1	0.901271	hypothetical protein [Lepeophtheirus salmonis]	EMLSAP00000009202
TRINITY_DN10680_c0_g1	0.0597417	0.213767	999	999	NA	NA
TRINITY_DN10680_c2_g1	-0.0438036	0.117775	999	999	NA	NA
TRINITY_DN10681_c0_g1	0.015485	0.118963	999	999	hypothetical protein [Lepeophtheirus salmonis]	NA
TRINITY_DN10683_c0_g1	0.359194	0.251362	1	0.621261	NA	NA
TRINITY_DN10683_c1_g1	0.0494098	0.170839	999	999	NA	NA
TRINITY_DN10683_c4_g1	-0.0390579	0.144507	999	999	NA	NA
TRINITY_DN10684_c0_g1	-0.326318	0.241614	1	0.585991	NA	NA
TRINITY_DN10684_c1_g1	-0.120137	0.246625	1	0.886509	NA	NA
TRINITY_DN10684_c2_g1	-0.413883	0.233736	1	0.41516	NA	NA
TRINITY_DN10687_c0_g1	1.01607	0.223973	1	0.000221193	Cuticle protein 19 [Lepeophtheirus salmonis]	EMLSAP00000006884
TRINITY_DN10688_c1_g1	-1.82101e-05	0.235915	1	0.982277	protein LSM14 homolog B-like isoform X2 [Lepeophtheirus salmonis]	EMLSAP00000012993
TRINITY_DN10688_c2_g1	0.0660062	0.177849	999	999	NA	NA
TRINITY_DN10689_c0_g1	0.604588	0.20054	1	0.0732605	pro-neuregulin-2, membrane-bound isoform-like isoform X2 [Lepeophtheirus salmonis]	EMLSAP00000005415
TRINITY_DN1068_c0_g1	-0.0474444	0.168538	1	0.953363	Akinase anchor protein 17Alike [Saccoglossus kowalevskii] [Lepeophtheirus salmonis]	EMLSAP00000006085
TRINITY_DN1068_c1_g1	-0.269805	0.208964	1	0.613749	hypothetical protein [Lepeophtheirus salmonis]	EMLSAP00000004302
TRINITY_DN1068_c2_g1	-0.225937	0.215758	999	999	NA	NA
TRINITY_DN1068_c2_g2	0.0284205	0.251082	1	0.98224	NA	NA
TRINITY_DN10691_c0_g1	0.384001	0.246933	1	0.541191	NA	NA
TRINITY_DN10692_c0_g1	0.211258	0.251551	1	0.803132	NA	NA
TRINITY_DN10692_c0_g2	-0.0583791	0.205343	999	999	NA	NA
TRINITY_DN10692_c2_g1	0.166707	0.200521	1	0.808224	NA	NA
TRINITY_DN10693_c0_g1	-0.342151	0.246709	1	0.609806	NA	NA
TRINITY_DN10696_c0_g1	-0.0626839	0.198007	1	0.94537	protein C34C12.4 [Lepeophtheirus salmonis]	EMLSAP00000006649
TRINITY_DN10698_c0_g1	-0.0547094	0.179729	1	0.948979	tetratricopeptide repeat protein 21B-like [Lepeophtheirus salmonis]	EMLSAP00000012489
TRINITY_DN10699_c0_g1	0.0786972	0.185951	1	0.924994	protein tincar-like isoform X1 [Lepeophtheirus salmonis]	EMLSAP00000006694
TRINITY_DN10699_c0_g2	-0.0349089	0.221142	1	0.973568	uncharacterized protein LOC121128746 isoform X1 [Lepeophtheirus salmonis]	EMLSAP00000010844
TRINITY_DN10699_c1_g1	0.483611	0.240688	1	999	piggyBac transposable element-derived protein 2-like [Lepeophtheirus salmonis]	EMLSAP00000011437
TRINITY_DN10699_c3_g1	-0.0149298	0.19981	999	999	NA	NA
TRINITY_DN1069_c0_g1	0.413741	0.177331	1	0.230692	uncharacterized protein LOC121124335 isoform X1 [Lepeophtheirus salmonis]	EMLSAP00000003377
TRINITY_DN1069_c0_g2	-0.00456732	0.193849	1	0.994937	3-hydroxyacyl-CoA dehydrogenase type-2 [Caligus clemensi]	EMLSAP00000002347
TRINITY_DN106_c0_g1	-0.103554	0.251419	1	0.883288	NA	NA
TRINITY_DN106_c1_g1	0.451907	0.167494	1	0.133311	karyopherin alpha 6like [Tribolium castaneum] [Lepeophtheirus salmonis]	EMLSAP00000006809
TRINITY_DN106_c1_g2	0.0431476	0.24724	1	0.975789	NA	NA
TRINITY_DN106_c2_g1	0.170099	0.244196	1	0.838772	NA	NA
TRINITY_DN106_c3_g1	0.574691	0.251235	1	0.214028	NA	NA
TRINITY_DN106_c4_g1	-0.0977572	0.216198	999	999	NA	NA
TRINITY_DN10701_c0_g2	-0.141963	0.107158	999	999	NA	NA
TRINITY_DN10703_c1_g1	-0.422356	0.225538	1	0.389379	TOG array regulator of axonemal microtubules protein 1-like [Lepeophtheirus salmonis]	EMLSAP00000012996
TRINITY_DN10703_c2_g1	0.187415	0.170112	999	999	NA	NA
TRINITY_DN10704_c0_g1	-0.0660701	0.215083	1	0.949469	NA	NA
TRINITY_DN10708_c0_g1	0.438549	0.195193	1	0.257018	Transmembrane protein 203 [Caligus clemensi]	EMLSAP00000008305
TRINITY_DN10708_c1_g1	-0.00966052	0.250943	1	0.996603	NA	NA
TRINITY_DN10708_c2_g1	0.111435	0.22963	999	999	NA	NA
TRINITY_DN10708_c3_g1	0.0202854	0.23368	999	999	NA	NA
TRINITY_DN10708_c3_g2	0.046774	0.185916	999	999	NA	NA
TRINITY_DN10708_c4_g1	0.11226	0.211792	999	999	NA	NA
TRINITY_DN10709_c0_g1	-0.0926583	0.197452	1	0.913109	uncharacterized protein LOC121118298 [Lepeophtheirus salmonis]	EMLSAP00000011087
TRINITY_DN10709_c0_g2	0.071182	0.112176	999	999	NA	NA
TRINITY_DN1070_c0_g1	-0.441581	0.23847	1	0.377107	NA	NA
TRINITY_DN1070_c0_g2	-0.152199	0.167181	1	0.781483	serine threonine-protein phosphatase 4 regulatory subunit 1-like isoform X2 [Lepeophtheirus salmonis]	EMLSAP00000009692
TRINITY_DN10710_c0_g1	-0.213378	0.153881	999	999	NA	NA
TRINITY_DN10711_c1_g1	0.0678056	0.16176	999	999	NA	NA
TRINITY_DN10712_c0_g1	0.0733924	0.181162	1	0.927567	phospholipid scramblase 2-like [Lepeophtheirus salmonis]	EMLSAP00000007508
TRINITY_DN10712_c2_g1	0.083177	0.213316	999	999	NA	NA
TRINITY_DN10712_c3_g1	0.116216	0.131825	999	999	NA	NA
TRINITY_DN10712_c4_g1	0.157237	0.200961	999	999	NA	NA
TRINITY_DN10712_c4_g2	-0.0131994	0.150709	999	999	NA	NA
TRINITY_DN10713_c0_g1	0.250633	0.238597	1	0.737193	NA	NA
TRINITY_DN10713_c1_g1	0.0258868	0.250186	1	0.948712	ascorbate peroxidase precursor [Caligus rogercresseyi]	EMLSAP00000003298
TRINITY_DN10713_c2_g1	0.0858277	0.239282	1	999	NA	NA
TRINITY_DN10714_c0_g1	0.143028	0.246554	1	0.864516	hypothetical protein, partial [Lepeophtheirus salmonis]	EMLSAP00000012809
TRINITY_DN10716_c0_g1	0.765203	0.21319	999	999	hypothetical protein, partial [Lepeophtheirus salmonis]	EMLSAP00000002968
TRINITY_DN10716_c1_g1	0.290527	0.145589	999	999	lysosomal-trafficking regulator-like isoform X2 [Lepeophtheirus salmonis]	EMLSAP00000002968
TRINITY_DN10717_c0_g1	0.276609	0.249659	1	0.671539	NA	NA
TRINITY_DN10718_c1_g1	0.0608078	0.20404	999	999	ribosomal protein P0, partial [Caligus rogercresseyi]	EMLSAP00000010091
TRINITY_DN10719_c0_g1	0.285042	0.187636	1	0.537862	protein C1orf50 [Lepeophtheirus salmonis]	EMLSAP00000009785
TRINITY_DN10719_c1_g1	-0.0509748	0.236118	1	0.955216	hypothetical protein, partial [Lepeophtheirus salmonis]	NA
TRINITY_DN10719_c2_g1	-0.0900856	0.212731	999	999	NA	NA
TRINITY_DN1071_c0_g1	0.390347	0.18372	1	0.296415	uncharacterized protein LOC121116844 [Lepeophtheirus salmonis]	EMLSAP00000012047
TRINITY_DN1071_c1_g1	-0.115007	0.241415	1	999	NA	NA
TRINITY_DN10720_c0_g1	0.121283	0.168326	1	0.841687	Vacuolar ATP synthase 21 kDa proteolipid subunit [Caligus clemensi]	EMLSAP00000008170
TRINITY_DN10720_c1_g1	0.0524145	0.237768	1	0.963424	NA	NA
TRINITY_DN10720_c1_g2	0.133992	0.19993	999	999	NA	NA
TRINITY_DN10720_c2_g1	0.0654154	0.203446	1	0.945886	uncharacterized protein LOC121118465 [Lepeophtheirus salmonis]	EMLSAP00000004932
TRINITY_DN10720_c3_g1	-0.274365	0.251477	1	0.714292	NA	NA
TRINITY_DN10721_c0_g1	0.0512886	0.203125	1	0.959299	hypothetical protein [Lepeophtheirus salmonis]	EMLSAP00000003133
TRINITY_DN10721_c1_g1	0.00565493	0.18795	999	999	NA	NA
TRINITY_DN10721_c3_g1	-0.0789024	0.13392	999	999	NA	NA
TRINITY_DN10722_c0_g1	0.267168	0.241573	1	999	NA	NA
TRINITY_DN10722_c1_g1	-0.0888425	0.15317	999	999	NA	NA
TRINITY_DN10722_c5_g1	-0.013536	0.155468	999	999	NA	NA
TRINITY_DN10722_c6_g1	0.0713651	0.234068	999	999	NA	NA
TRINITY_DN10723_c0_g1	0.0750604	0.170863	1	0.921002	adenylate cyclase type 2-like [Lepeophtheirus salmonis]	EMLSAP00000001354
TRINITY_DN10724_c0_g1	0.269406	0.166601	1	0.498713	uncharacterized protein LOC121119539 [Lepeophtheirus salmonis]	EMLSAP00000006500
TRINITY_DN10724_c1_g1	0.0367143	0.243417	1	999	NA	NA
TRINITY_DN10724_c2_g1	-0.0484912	0.106671	999	999	NA	NA
TRINITY_DN10726_c0_g1	-0.00604497	0.168678	999	999	NA	NA
TRINITY_DN10726_c2_g1	-0.148839	0.184398	999	999	NA	NA
TRINITY_DN10727_c0_g1	-0.0712403	0.237557	1	0.952173	NA	NA
TRINITY_DN10727_c0_g2	0.0559557	0.184205	1	0.949335	nephrin-like [Lepeophtheirus salmonis]	EMLSAP00000010733
TRINITY_DN10727_c1_g1	0.0304268	0.217022	999	999	NA	NA
TRINITY_DN10728_c1_g1	-0.498537	0.251271	1	0.325305	NA	NA
TRINITY_DN10728_c2_g1	-0.0880697	0.251448	1	0.936587	NA	NA
TRINITY_DN10729_c1_g1	-0.0187556	0.177986	999	999	LOW QUALITY PROTEIN: probable ATP-dependent RNA helicase DDX46 [Lepeophtheirus salmonis]	EMLSAP00000011390
TRINITY_DN10729_c2_g1	-0.0147639	0.129322	999	999	Uncharacterized protein FKW44_002001 [Caligus rogercresseyi]	EMLSAP00000011390
TRINITY_DN1072_c0_g1	-0.104927	0.163224	1	0.867342	alphaactinin, sarcomericlike [Acyrthosiphon pisum] [Lepeophtheirus salmonis]	EMLSAP00000005364
TRINITY_DN1072_c0_g2	-0.0384432	0.110189	999	999	NA	NA
TRINITY_DN10730_c0_g1	-0.0542615	0.2301	999	999	NA	NA
TRINITY_DN10730_c1_g1	0.407493	0.251457	1	0.480397	NA	NA
TRINITY_DN10730_c2_g1	-0.176184	0.215497	999	999	NA	NA
TRINITY_DN10731_c0_g1	-0.566345	0.240487	1	0.230189	extensin-like [Lepeophtheirus salmonis]	EMLSAP00000002691
TRINITY_DN10732_c0_g1	0.0121048	0.202881	999	999	NA	NA
TRINITY_DN10732_c0_g2	0.604139	0.21886	1	0.0898508	NA	NA
TRINITY_DN10732_c0_g3	0.416036	0.247982	1	0.494532	NA	NA
TRINITY_DN10732_c1_g1	0.0434975	0.218909	999	999	NA	NA
TRINITY_DN10732_c1_g2	0.128046	0.222832	999	999	NA	NA
TRINITY_DN10732_c3_g1	0.208167	0.251215	1	0.798973	NA	NA
TRINITY_DN10733_c0_g1	-0.294493	0.197129	1	0.551624	NA	NA
TRINITY_DN10733_c1_g1	0.353793	0.251072	1	0.603542	NA	NA
TRINITY_DN10733_c2_g1	-0.103953	0.208145	999	999	NA	NA
TRINITY_DN10733_c3_g1	-0.15788	0.251178	1	0.874195	NA	NA
TRINITY_DN10733_c4_g1	0.0174034	0.130405	999	999	NA	NA
TRINITY_DN10733_c6_g1	0.0294927	0.117774	999	999	NA	NA
TRINITY_DN10733_c8_g1	0.898801	0.24125	1	0.0277874	NA	NA
TRINITY_DN10735_c0_g1	0.261373	0.248579	1	0.734634	NA	NA
TRINITY_DN10736_c0_g1	-0.296092	0.229085	999	999	NA	NA
TRINITY_DN10737_c0_g1	-0.129972	0.251429	1	0.877923	uncharacterized protein LOC121119169 isoform X2 [Lepeophtheirus salmonis]	EMLSAP00000011329
TRINITY_DN10738_c0_g1	0.160163	0.156167	999	999	hypothetical protein, partial [Lepeophtheirus salmonis]	EMLSAP00000002492
TRINITY_DN10739_c0_g1	0.68618	0.214437	1	0.0473819	probable serine threonine-protein kinase DDB_G0272282 [Lepeophtheirus salmonis]	EMLSAP00000007132
TRINITY_DN1073_c0_g1	-0.131761	0.198485	1	0.854085	inositol 1,4,5-triphosphate receptor associated 1-like isoform X2 [Lepeophtheirus salmonis]	EMLSAP00000009921
TRINITY_DN1073_c0_g2	-0.297153	0.21622	1	0.603299	NA	NA
TRINITY_DN10740_c0_g1	0.0286754	0.193194	999	999	NA	NA
TRINITY_DN10741_c0_g1	-0.0428824	0.142534	999	999	72 kDa type IV collagenase-like [Lepeophtheirus salmonis]	EMLSAP00000007729
TRINITY_DN10742_c0_g1	-0.290764	0.251235	1	0.654827	NA	NA
TRINITY_DN10743_c0_g1	-0.209821	0.241096	1	0.79152	NA	NA
TRINITY_DN10744_c0_g1	-0.0337198	0.250204	1	0.980542	NA	NA
TRINITY_DN10744_c1_g1	-0.110508	0.221924	999	999	NA	NA
TRINITY_DN10744_c1_g2	-0.173763	0.22877	999	999	NA	NA
TRINITY_DN10745_c0_g1	-0.0979979	0.213504	999	999	NA	NA
TRINITY_DN10746_c0_g1	-0.194296	0.23271	1	0.795964	NA	NA
TRINITY_DN10746_c1_g1	0.107764	0.183036	999	999	NA	NA
TRINITY_DN10747_c1_g1	-0.129307	0.23953	1	999	NA	NA
TRINITY_DN10747_c1_g2	-0.161041	0.244223	1	0.839271	NA	NA
TRINITY_DN10747_c2_g1	0.0477704	0.217699	999	999	NA	NA
TRINITY_DN10747_c3_g1	-0.113637	0.204135	999	999	NA	NA
TRINITY_DN10747_c5_g1	0.0112868	0.203154	999	999	NA	NA
TRINITY_DN10748_c0_g1	0.233802	0.209716	999	999	NA	NA
TRINITY_DN10748_c0_g2	0.0157417	0.244813	1	999	NA	NA
TRINITY_DN10748_c0_g3	-0.259528	0.233383	999	999	NA	NA
TRINITY_DN10749_c0_g1	-0.193648	0.214729	1	0.747002	NA	NA
TRINITY_DN1074_c0_g1	-0.372136	0.165553	1	0.255463	heterogeneous nuclear ribonucleoprotein A3 [Bos mutus] [Lepeophtheirus salmonis]	EMLSAP00000000160
TRINITY_DN1074_c1_g1	-0.0111556	0.212271	999	999	NA	NA
TRINITY_DN10750_c0_g1	-0.1422	0.251565	1	0.883408	NA	NA
TRINITY_DN10750_c1_g1	-0.078225	0.234225	999	999	NA	NA
TRINITY_DN10750_c1_g2	-0.176995	0.235346	999	999	NA	NA
TRINITY_DN10751_c0_g1	-0.0457397	0.251547	1	0.964857	NA	NA
TRINITY_DN10751_c0_g2	-0.111367	0.141035	999	999	NA	NA
TRINITY_DN10751_c2_g1	-0.0676834	0.197337	999	999	NA	NA
TRINITY_DN10752_c0_g1	0.0698062	0.242338	1	999	NA	NA
TRINITY_DN10753_c2_g1	0.00894392	0.120621	999	999	NA	NA
TRINITY_DN10753_c3_g1	-0.16091	0.169972	999	999	NA	NA
TRINITY_DN10753_c3_g2	-0.168381	0.246586	1	0.817994	NA	NA
TRINITY_DN10753_c7_g1	-0.0568013	0.132217	999	999	NA	NA
TRINITY_DN10754_c0_g1	-0.208194	0.232435	999	999	LINE-1 reverse transcriptase, partial [Caligus rogercresseyi]	NA
TRINITY_DN10754_c0_g2	0.12085	0.221993	999	999	NA	NA
TRINITY_DN10754_c1_g1	-0.119489	0.248023	1	0.924137	NA	NA
TRINITY_DN10754_c3_g1	0.0843776	0.176252	999	999	NA	NA
TRINITY_DN10755_c0_g1	0.105736	0.244465	1	0.92298	hypothetical protein TCAL_14949 [Tigriopus californicus]	NA
TRINITY_DN10756_c0_g1	-0.150564	0.203194	999	999	NA	NA
TRINITY_DN10757_c0_g1	0.240268	0.186197	999	999	NA	NA
TRINITY_DN10757_c1_g1	0.0334784	0.135416	999	999	NA	NA
TRINITY_DN10758_c0_g1	0.0676055	0.185619	1	0.938308	NA	NA
TRINITY_DN10758_c1_g1	-0.0643342	0.209294	1	0.953982	NA	NA
TRINITY_DN10759_c0_g1	-0.0312695	0.247481	1	0.976492	NA	NA
TRINITY_DN10759_c0_g2	0.0521358	0.205239	999	999	NA	NA
TRINITY_DN10759_c1_g1	0.0992149	0.135649	999	999	NA	NA
TRINITY_DN10759_c2_g1	0.0016908	0.19908	999	999	NA	NA
TRINITY_DN1075_c0_g1	0.199946	0.167733	1	0.680273	multiple PDZ domain proteinlike [Acyrthosiphon pisum] [Lepeophtheirus salmonis]	EMLSAP00000007492
TRINITY_DN10760_c0_g1	-0.508992	0.228488	999	999	NA	NA
TRINITY_DN10760_c1_g1	-0.480589	0.237721	1	0.327737	NA	NA
TRINITY_DN10760_c1_g2	0.193363	0.206479	999	999	NA	NA
TRINITY_DN10760_c2_g1	0.0604399	0.249733	1	0.955901	NA	NA
TRINITY_DN10761_c0_g1	-0.0354831	0.159413	999	999	NA	NA
TRINITY_DN10761_c1_g1	-0.0244602	0.14608	999	999	NA	NA
TRINITY_DN10762_c0_g1	-0.152611	0.239306	1	999	NA	NA
TRINITY_DN10763_c0_g1	0.0130912	0.205924	999	999	NA	NA
TRINITY_DN10764_c1_g1	0.018371	0.19635	999	999	Hypothetical protein FKW44_024696, partial [Caligus rogercresseyi]	NA
TRINITY_DN10764_c2_g1	0.0693946	0.19683	999	999	NA	NA
TRINITY_DN10766_c0_g1	-0.244003	0.239728	1	999	NA	NA
TRINITY_DN10768_c1_g1	0.196704	0.176712	999	999	NA	NA
TRINITY_DN10769_c0_g1	0.123969	0.189235	1	0.863428	hypothetical protein [Lepeophtheirus salmonis]	EMLSAP00000012841
TRINITY_DN1076_c0_g1	-0.14988	0.251013	1	0.850465	putative LOC725238 [Apis mellifera] [Lepeophtheirus salmonis]	EMLSAP00000000191
TRINITY_DN10770_c0_g2	0.237122	0.250816	1	0.758587	NA	NA
TRINITY_DN10770_c1_g1	-0.0747105	0.238432	1	999	NA	NA
TRINITY_DN10771_c0_g1	0.0233255	0.157833	999	999	NA	NA
TRINITY_DN10772_c0_g1	-0.0777521	0.167965	1	0.915829	Transmembrane protein 55B-B [Lepeophtheirus salmonis]	EMLSAP00000001285
TRINITY_DN10772_c0_g2	-0.0648956	0.25072	1	0.949066	NA	NA
TRINITY_DN10772_c1_g1	0.0189242	0.236957	1	999	NA	NA
TRINITY_DN10772_c2_g1	-0.0933935	0.207733	999	999	NA	NA
TRINITY_DN10773_c0_g1	-0.0355013	0.18833	1	0.968682	sushi, von Willebrand factor type A, EGF and pentraxin domaincontaining protein 1like [Nasonia vitripennis] [Lepeophtheirus salmonis]	EMLSAP00000012049
TRINITY_DN10774_c0_g1	0.0753661	0.159187	999	999	NA	NA
TRINITY_DN10775_c0_g1	0.389572	0.223881	1	0.352242	putative LOC100745028 [Bombus impatiens], partial [Lepeophtheirus salmonis]	EMLSAP00000010824
TRINITY_DN10775_c2_g1	0.00354255	0.251494	1	0.958819	NA	NA
TRINITY_DN10775_c3_g1	0.173402	0.244391	1	0.862771	NA	NA
TRINITY_DN10775_c4_g1	-0.133032	0.235599	999	999	NA	NA
TRINITY_DN10775_c4_g2	-0.134325	0.207773	999	999	NA	NA
TRINITY_DN10775_c6_g1	-0.106852	0.208318	999	999	NA	NA
TRINITY_DN10776_c0_g1	-0.450106	0.246445	1	0.394645	NA	NA
TRINITY_DN10776_c0_g2	-0.0232233	0.132269	999	999	NA	NA
TRINITY_DN10776_c1_g1	-0.128069	0.184849	999	999	NA	NA
TRINITY_DN10777_c0_g1	0.10482	0.227489	999	999	NA	NA
TRINITY_DN10777_c3_g1	-0.0471872	0.170629	999	999	NA	NA
TRINITY_DN10779_c0_g1	-0.239918	0.196487	1	0.669611	barH-like 2 homeobox protein [Lepeophtheirus salmonis]	EMLSAP00000006162
TRINITY_DN1077_c0_g1	0.351541	0.251539	1	0.587495	paraneoplastic antigen Ma6E-like [Eurytemora affinis]	EMLSAP00000007460
TRINITY_DN10780_c0_g1	-0.571872	0.234538	1	0.190918	NA	NA
TRINITY_DN10781_c0_g1	-0.165622	0.236466	1	0.847868	NA	NA
TRINITY_DN10781_c1_g1	-0.0351505	0.155699	999	999	NA	NA
TRINITY_DN10781_c2_g1	-0.0152811	0.194284	999	999	NA	NA
TRINITY_DN10781_c4_g1	0.126302	0.12372	999	999	NA	NA
TRINITY_DN10781_c5_g1	0.11538	0.13519	999	999	NA	NA
TRINITY_DN10782_c0_g1	-0.0676388	0.222278	999	999	NA	NA
TRINITY_DN10783_c0_g1	0.239667	0.251298	1	0.867124	uncharacterized protein LOC121128242 [Lepeophtheirus salmonis]	EMLSAP00000009368
TRINITY_DN10785_c0_g1	0.0407078	0.179857	999	999	NA	NA
TRINITY_DN10786_c0_g1	-0.0875705	0.105113	999	999	NA	NA
TRINITY_DN10788_c0_g1	0.263715	0.189651	1	0.596769	60S ribosomal protein L23a [Caligus clemensi]	EMLSAP00000006826
TRINITY_DN10788_c1_g2	0.2212	0.206882	1	0.728893	60S ribosomal protein L23a [Caligus clemensi]	EMLSAP00000006826
TRINITY_DN10788_c5_g1	0.181078	0.138987	999	999	NA	NA
TRINITY_DN10788_c7_g1	0.000513788	0.128096	999	999	NA	EMLSAP00000004927
TRINITY_DN10789_c0_g1	0.148968	0.22621	1	0.867931	putative protein, similar to XP_001986384.1, partial [Lepeophtheirus salmonis]	EMLSAP00000011930
TRINITY_DN10789_c1_g1	-0.776552	0.234689	1	0.0379921	NA	NA
TRINITY_DN10789_c2_g1	0.12066	0.251408	1	0.902623	NA	NA
TRINITY_DN10789_c3_g1	0.022059	0.17811	999	999	NA	NA
TRINITY_DN10789_c3_g2	-0.203634	0.192151	999	999	NA	NA
TRINITY_DN1078_c0_g1	-0.316713	0.21628	1	0.543122	uncharacterized protein LOC121119208 [Lepeophtheirus salmonis]	EMLSAP00000011223
TRINITY_DN1078_c1_g1	0.270732	0.175322	1	0.52796	protein inhibitor of activated STAT [Apis mellifera] [Lepeophtheirus salmonis]	EMLSAP00000000339
TRINITY_DN1078_c1_g2	0.0988334	0.126926	999	999	NA	NA
TRINITY_DN1078_c1_g3	-0.149022	0.212738	999	999	NA	NA
TRINITY_DN1078_c2_g1	0.0369919	0.14393	999	999	NA	NA
TRINITY_DN10790_c0_g1	-0.138781	0.227538	999	999	NA	NA
TRINITY_DN10790_c0_g2	-0.22358	0.2376	999	999	NA	NA
TRINITY_DN10790_c1_g1	0.0593154	0.23689	999	999	NA	NA
TRINITY_DN10790_c2_g1	-0.057521	0.138395	999	999	NA	NA
TRINITY_DN10791_c0_g1	0.296377	0.191118	1	0.719251	NA	NA
TRINITY_DN10792_c0_g1	-0.208671	0.251519	1	0.792135	NA	NA
TRINITY_DN10792_c1_g1	0.215102	0.244132	1	0.793111	Exonuclease-endonuclease-phosphatase domain superfamily, partial [Caligus rogercresseyi]	EMLSAP00000010946
TRINITY_DN10792_c2_g1	-1.04027	0.251568	1	0.0036855	NA	NA
TRINITY_DN10792_c4_g2	0.109005	0.251414	1	0.931052	NA	NA
TRINITY_DN10793_c0_g1	-0.245518	0.18509	1	0.624988	potassium voltage-gated channel protein eag-like isoform X2 [Lepeophtheirus salmonis]	EMLSAP00000008485
TRINITY_DN10794_c0_g1	0.3844	0.19065	1	0.33731	cornichon homolog [Caligus clemensi]	EMLSAP00000001916
TRINITY_DN10795_c0_g1	-0.14198	0.223728	999	999	NA	NA
TRINITY_DN10796_c0_g1	0.215014	0.219478	1	0.751779	zinc finger protein 2-like isoform X1 [Eurytemora affinis]	EMLSAP00000012122
TRINITY_DN10797_c0_g1	-0.238234	0.218845	1	0.719135	protein atonallike [Ceratitis capitata], partial [Lepeophtheirus salmonis]	EMLSAP00000012614
TRINITY_DN10797_c1_g1	0.102959	0.118837	999	999	NA	NA
TRINITY_DN10798_c0_g1	-0.067891	0.229604	1	0.94983	NA	NA
TRINITY_DN10799_c0_g1	-0.0561647	0.146274	999	999	NA	NA
TRINITY_DN10799_c0_g2	0.0240566	0.123243	999	999	NA	NA
TRINITY_DN10799_c1_g1	-0.0426525	0.226906	999	999	NA	NA
TRINITY_DN10799_c1_g2	0.260599	0.25148	1	0.738706	NA	NA
TRINITY_DN10799_c1_g4	0.0820128	0.163961	999	999	NA	NA
TRINITY_DN1079_c0_g1	0.265217	0.170219	1	0.524314	putative protein, similar to XP_001843239.1 [Lepeophtheirus salmonis]	EMLSAP00000003438
TRINITY_DN107_c0_g1	0.467729	0.207453	1	0.252626	zinc finger protein 709like [Monodelphis domestica] [Lepeophtheirus salmonis]	EMLSAP00000006908
TRINITY_DN107_c1_g1	-0.549848	0.246411	1	0.221335	NA	NA
TRINITY_DN10800_c1_g1	-0.0815052	0.208546	999	999	NA	NA
TRINITY_DN10800_c1_g2	-0.040397	0.159926	999	999	NA	NA
TRINITY_DN10800_c1_g3	0.112853	0.243879	1	0.912905	NA	NA
TRINITY_DN10801_c0_g1	-0.0659481	0.18006	1	0.938534	uncharacterized protein LOC121131886 isoform X1 [Lepeophtheirus salmonis]	EMLSAP00000007875
TRINITY_DN10802_c0_g1	0.132297	0.250223	1	0.89728	NA	NA
TRINITY_DN10802_c0_g2	0.0169319	0.241408	1	0.990966	NA	NA
TRINITY_DN10802_c0_g3	0.181375	0.128427	999	999	NA	NA
TRINITY_DN10802_c1_g1	-0.0587168	0.148326	999	999	NA	NA
TRINITY_DN10802_c3_g1	-0.0548024	0.14785	999	999	NA	NA
TRINITY_DN10803_c0_g1	-0.301903	0.189869	1	0.505575	uncharacterized protein LOC121132613 [Lepeophtheirus salmonis]	EMLSAP00000012812
TRINITY_DN10804_c0_g1	-0.141724	0.171986	999	999	NA	NA
TRINITY_DN10805_c0_g1	-0.423242	0.216295	1	0.353496	NA	NA
TRINITY_DN10808_c0_g1	0.195916	0.228176	999	999	MIT domain-containing protein 1 [Caligus clemensi]	EMLSAP00000007914
TRINITY_DN10809_c0_g1	-0.206455	0.196874	1	0.734235	Myosin heavy chain 1 [Caligus rogercresseyi]	EMLSAP00000012294
TRINITY_DN1080_c0_g1	0.34713	0.192451	1	0.401637	Zinc finger BED domaincontaining protein 1like, partial [Caligus rogercresseyi]	EMLSAP00000006762
TRINITY_DN1080_c0_g2	0.320779	0.184535	1	0.446996	uncharacterized protein LOC121126833 [Lepeophtheirus salmonis]	EMLSAP00000004482
TRINITY_DN1080_c0_g3	0.0230954	0.199555	999	999	NA	NA
TRINITY_DN1080_c11_g1	-0.107553	0.125532	999	999	NA	NA
TRINITY_DN1080_c13_g1	0.181215	0.214058	999	999	NA	NA
TRINITY_DN1080_c14_g1	-0.061867	0.122894	999	999	NA	NA
TRINITY_DN1080_c18_g1	-0.039831	0.193615	999	999	NA	NA
TRINITY_DN1080_c1_g1	-0.0241725	0.180797	1	0.97973	putative protein, similar to XP_002429867.1 [Lepeophtheirus salmonis]	EMLSAP00000010620
TRINITY_DN1080_c1_g2	-0.301579	0.245521	1	0.714292	NA	NA
TRINITY_DN1080_c2_g1	0.315694	0.163586	1	0.371442	ATP-dependent RNA helicase me31b-like [Lepeophtheirus salmonis]	EMLSAP00000000249
TRINITY_DN1080_c3_g1	-0.459299	0.181608	1	0.173305	AASS [Lepeophtheirus salmonis]	EMLSAP00000010986
TRINITY_DN1080_c4_g1	0.149899	0.178501	1	0.803662	NA	NA
TRINITY_DN1080_c5_g1	-0.533985	0.250786	1	0.291757	NA	NA
TRINITY_DN1080_c6_g1	0.515681	0.22402	1	0.241288	NA	NA
TRINITY_DN1080_c7_g1	0.214297	0.248205	1	0.79152	NA	NA
TRINITY_DN1080_c8_g1	0.09138	0.179795	1	0.90177	SET domain-containing protein SmydA-8-like isoform X1 [Lepeophtheirus salmonis]	EMLSAP00000004600
TRINITY_DN1080_c9_g1	0.0295826	0.202656	999	999	NA	NA
TRINITY_DN10810_c0_g1	-0.0857915	0.230726	999	999	NA	NA
TRINITY_DN10811_c0_g1	-0.0194361	0.140659	999	999	NA	NA
TRINITY_DN10812_c0_g1	-0.402933	0.248184	1	0.465272	NA	NA
TRINITY_DN10812_c0_g2	-0.230718	0.251517	1	0.792135	NA	NA
TRINITY_DN10813_c0_g1	-0.458032	0.249391	1	0.395158	NA	NA
TRINITY_DN10815_c0_g1	0.0521129	0.184089	1	0.953067	sodium-dependent proline transporter-like isoform X2 [Lepeophtheirus salmonis]	EMLSAP00000002509
TRINITY_DN10815_c1_g1	-0.0194672	0.240169	1	0.984577	NA	NA
TRINITY_DN10815_c5_g1	0.154181	0.140761	999	999	NA	NA
TRINITY_DN10817_c0_g1	-0.222988	0.200511	1	0.704175	NA	NA
TRINITY_DN10818_c0_g1	0.143936	0.19975	1	0.843151	uncharacterized protein LOC121122183 [Lepeophtheirus salmonis]	EMLSAP00000010531
TRINITY_DN10819_c0_g1	0.166239	0.191887	1	0.799771	Uncharacterized protein FKW44_012195, partial [Caligus rogercresseyi]	EMLSAP00000003537
TRINITY_DN10819_c0_g2	-0.13367	0.22744	1	999	NA	NA
TRINITY_DN10819_c0_g3	0.233355	0.193899	1	0.676915	NA	NA
TRINITY_DN10819_c4_g1	0.014033	0.132722	999	999	NA	NA
TRINITY_DN1081_c0_g1	0.169905	0.176758	1	0.762739	selenide, water dikinase [Apis mellifera] [Lepeophtheirus salmonis]	EMLSAP00000001741
TRINITY_DN1081_c1_g1	0.0143554	0.250862	1	0.96603	uncharacterized protein LOC121120597 isoform X2 [Lepeophtheirus salmonis]	EMLSAP00000009208
TRINITY_DN10821_c0_g1	0.104655	0.168595	999	999	NA	NA
TRINITY_DN10823_c0_g1	0.235575	0.250044	1	0.733961	NA	NA
TRINITY_DN10823_c0_g2	0.0543359	0.145158	999	999	NA	NA
TRINITY_DN10824_c0_g1	-0.11406	0.249876	1	0.913293	inactive pancreatic lipase-related protein 1-like [Lepeophtheirus salmonis]	EMLSAP00000000125
TRINITY_DN10825_c0_g1	-0.0769527	0.251052	1	0.934337	NA	NA
TRINITY_DN10825_c2_g1	-0.0915739	0.246006	1	0.924691	NA	NA
TRINITY_DN10825_c3_g1	-0.0905677	0.153081	999	999	NA	NA
TRINITY_DN10825_c5_g1	0.11769	0.16388	999	999	NA	NA
TRINITY_DN10826_c0_g1	-0.234482	0.201379	1	0.692416	unnamed protein product [Lepeophtheirus salmonis]	EMLSAP00000005455
TRINITY_DN10827_c0_g1	0.616268	0.246279	1	0.161798	hypothetical protein TCAL_12074 [Tigriopus californicus]	NA
TRINITY_DN10828_c0_g1	-0.0874216	0.189511	999	999	NA	NA
TRINITY_DN10829_c0_g1	-0.710322	0.250994	1	0.0782044	probable 4-coumarate--CoA ligase 2 [Lepeophtheirus salmonis]	EMLSAP00000007696
TRINITY_DN1082_c0_g1	0.101926	0.15102	999	999	Cyclin-related protein FAM58A [Caligus rogercresseyi]	EMLSAP00000012186
TRINITY_DN1082_c0_g2	-0.0135076	0.177824	1	0.989305	Cyclin-related protein FAM58A [Caligus rogercresseyi]	EMLSAP00000012186
TRINITY_DN10830_c0_g1	0.185018	0.227819	999	999	NA	NA
TRINITY_DN10830_c0_g2	-0.173545	0.250955	1	0.838041	NA	NA
TRINITY_DN10830_c1_g1	-0.219234	0.238213	999	999	NA	NA
TRINITY_DN10831_c0_g1	0.164923	0.206075	1	0.816398	uncharacterized protein LOC121119668 [Lepeophtheirus salmonis]	EMLSAP00000003823
TRINITY_DN10833_c0_g1	0.0936029	0.250899	1	0.94537	Uncharacterized protein FKW44_002468 [Caligus rogercresseyi]	EMLSAP00000010741
TRINITY_DN10834_c0_g1	0.436554	0.179787	1	0.201189	Protein retinal degeneration B,Cytoplasmic phosphatidylinositol transfer protein 1,Membrane-associated phosphatidylinositol transfer protein 2,Phosphatidylinositol transfer protein 2,Phosphatidylinositol transfer protein 5,Membrane-associated phosphatidylinositol transfer protein 1 [Lepeophtheirus salmonis]	EMLSAP00000002485
TRINITY_DN10835_c0_g1	-0.0407171	0.229579	999	999	NA	NA
TRINITY_DN10836_c0_g1	-0.181611	0.246995	1	0.803662	NA	NA
TRINITY_DN10837_c0_g1	-0.341547	0.242395	1	0.579037	NA	NA
TRINITY_DN10839_c0_g1	0.0408354	0.172931	1	0.961296	mitochondrialprocessing peptidase subunit alpha [Nasonia vitripennis] [Lepeophtheirus salmonis]	EMLSAP00000010022
TRINITY_DN1083_c0_g1	-0.0509555	0.181125	1	0.954982	uncharacterized protein LOC121115763 isoform X2 [Lepeophtheirus salmonis]	EMLSAP00000010608
TRINITY_DN10840_c0_g1	0.341361	0.240843	1	0.651429	LDB3 [Lepeophtheirus salmonis]	EMLSAP00000002529
TRINITY_DN10841_c0_g1	-0.357805	0.245474	1	0.569352	Serine protease easter precursor [Caligus rogercresseyi]	EMLSAP00000011493
TRINITY_DN10842_c0_g1	-0.0391999	0.131668	999	999	NA	NA
TRINITY_DN10843_c0_g1	0.0825587	0.251109	1	0.984481	NA	NA
TRINITY_DN10844_c0_g1	0.216658	0.233954	1	999	NA	NA
TRINITY_DN10844_c1_g1	0.0700566	0.220784	999	999	NA	NA
TRINITY_DN10844_c1_g2	0.186411	0.251384	1	0.832607	NA	NA
TRINITY_DN10844_c2_g1	-0.16221	0.203814	999	999	NA	NA
TRINITY_DN10845_c0_g1	0.201281	0.190636	999	999	NA	NA
TRINITY_DN10846_c0_g1	-0.482746	0.220104	1	0.281902	Uncharacterized protein FKW44_013562, partial [Caligus rogercresseyi]	EMLSAP00000008695
TRINITY_DN10847_c0_g1	-0.33486	0.249662	1	0.630236	NA	NA
TRINITY_DN10848_c0_g1	-0.429449	0.186893	1	0.247133	hypothetical protein [Lepeophtheirus salmonis]	EMLSAP00000006021
TRINITY_DN10849_c0_g1	0.432745	0.245793	1	0.469286	uncharacterized protein LOC121118912 [Lepeophtheirus salmonis]	EMLSAP00000003214
TRINITY_DN1084_c0_g1	-0.0128296	0.194307	1	0.990565	UV-stimulated scaffold protein A-like [Lepeophtheirus salmonis]	EMLSAP00000012415
TRINITY_DN1084_c1_g1	-0.00224681	0.226356	999	999	NA	NA
TRINITY_DN10850_c0_g1	-0.478238	0.251306	1	0.368954	NA	NA
TRINITY_DN10851_c0_g1	-0.0979885	0.196513	999	999	NA	NA
TRINITY_DN10851_c2_g1	0.0842499	0.167021	999	999	NA	NA
TRINITY_DN10851_c2_g2	-0.0941527	0.120876	999	999	NA	NA
TRINITY_DN10851_c3_g1	-0.171744	0.162556	999	999	NA	NA
TRINITY_DN10852_c0_g1	0.33741	0.177581	1	0.38085	ranbinding protein 3like [Acyrthosiphon pisum] [Lepeophtheirus salmonis]	EMLSAP00000007833
TRINITY_DN10852_c1_g1	0.163503	0.214048	1	0.826379	NA	NA
TRINITY_DN10852_c2_g1	0.022756	0.130964	999	999	NA	NA
TRINITY_DN10852_c2_g2	-0.171813	0.184112	999	999	NA	NA
TRINITY_DN10852_c3_g1	0.00298406	0.109173	999	999	NA	NA
TRINITY_DN10853_c0_g1	0.252781	0.186397	1	0.611966	switch 2-like [Lepeophtheirus salmonis]	EMLSAP00000012427
TRINITY_DN10854_c0_g1	-0.184563	0.250333	1	0.824744	NA	NA
TRINITY_DN10855_c0_g1	0.0965757	0.250462	1	0.935088	NA	NA
TRINITY_DN10856_c1_g1	-0.109694	0.132002	999	999	NA	NA
TRINITY_DN10856_c1_g2	0.107118	0.246863	1	0.922312	NA	NA
TRINITY_DN10856_c2_g1	0.935377	0.250648	1	0.0112434	NA	NA
TRINITY_DN10856_c2_g2	-0.176655	0.225593	999	999	NA	NA
TRINITY_DN10856_c5_g1	-0.0272976	0.121579	999	999	NA	NA
TRINITY_DN10857_c0_g1	0.101638	0.171065	1	0.879741	IQ calmodulin-binding motif-containing protein 1-like isoform X1 [Lepeophtheirus salmonis]	EMLSAP00000010642
TRINITY_DN10857_c0_g2	-0.141069	0.208403	1	0.857969	hypothetical protein, partial [Lepeophtheirus salmonis]	EMLSAP00000010642
TRINITY_DN10857_c1_g1	-0.121069	0.157259	999	999	NA	NA
TRINITY_DN10857_c2_g1	-0.219712	0.206517	999	999	NA	NA
TRINITY_DN10858_c0_g1	-0.0554826	0.238388	1	999	NA	NA
TRINITY_DN10859_c0_g1	0.00812475	0.221428	1	0.993475	Hypothetical protein FKW44_015846, partial [Caligus rogercresseyi]	NA
TRINITY_DN10859_c2_g1	0.159133	0.201115	999	999	NA	NA
TRINITY_DN1085_c0_g1	0.135259	0.144307	999	999	NA	NA
TRINITY_DN1085_c0_g2	0.314341	0.177975	1	0.435514	dynactin subunit 2like [Saccoglossus kowalevskii] [Lepeophtheirus salmonis]	EMLSAP00000012317
TRINITY_DN10860_c0_g1	0.0361169	0.133735	999	999	NA	NA
TRINITY_DN10861_c0_g1	0.145141	0.239479	1	999	putative protein, similar to XP_002112735.1, partial [Lepeophtheirus salmonis]	EMLSAP00000003525
TRINITY_DN10861_c0_g2	0.523415	0.2181	1	0.209784	histone-lysine N-methyltransferase SETD7-like isoform X3 [Lepeophtheirus salmonis]	EMLSAP00000003525
TRINITY_DN10861_c0_g3	-0.2877	0.184527	1	0.521069	SET domain containing (Lysine methyltransferase) 7, partial [Caligus rogercresseyi]	EMLSAP00000002019
TRINITY_DN10862_c0_g1	0.0209993	0.189037	1	0.982277	uncharacterized protein LOC121130296 [Lepeophtheirus salmonis]	EMLSAP00000004265
TRINITY_DN10862_c0_g2	-0.301314	0.234235	1	999	NA	NA
TRINITY_DN10862_c0_g3	-0.00142406	0.129559	999	999	NA	NA
TRINITY_DN10862_c0_g4	-0.152091	0.250808	1	0.867931	NA	NA
TRINITY_DN10864_c0_g1	0.229781	0.246753	1	0.794035	uncharacterized protein LOC121119023 [Lepeophtheirus salmonis]	EMLSAP00000002379
TRINITY_DN10865_c0_g1	0.152453	0.110027	999	999	NA	NA
TRINITY_DN10866_c0_g1	0.0310245	0.188467	1	0.973169	Sepiapterin reductase [Caligus clemensi]	EMLSAP00000009250
TRINITY_DN10866_c1_g1	-0.0276173	0.215805	999	999	NA	NA
TRINITY_DN10866_c2_g1	0.175965	0.238278	999	999	NA	NA
TRINITY_DN1086_c0_g1	-0.102842	0.19368	1	0.89308	popeye domain-containing protein 3-like [Lepeophtheirus salmonis]	EMLSAP00000009812
TRINITY_DN10870_c0_g1	0.00320044	0.174559	999	999	NA	NA
TRINITY_DN10872_c0_g1	0.443859	0.237963	1	0.231795	NA	NA
TRINITY_DN10874_c0_g1	-0.384944	0.183307	1	0.301186	unnamed protein product [Lepeophtheirus salmonis]	EMLSAP00000010838
TRINITY_DN10874_c1_g1	0.124813	0.146783	999	999	NA	NA
TRINITY_DN10875_c0_g1	0.0730424	0.241793	1	0.956182	NA	NA
TRINITY_DN10875_c0_g2	0.0636027	0.250008	1	0.948198	NA	NA
TRINITY_DN10875_c0_g3	0.0944208	0.163346	999	999	NA	NA
TRINITY_DN10875_c1_g1	-0.0200174	0.100112	999	999	NA	NA
TRINITY_DN10875_c2_g1	0.0614396	0.219441	999	999	NA	NA
TRINITY_DN10876_c0_g1	-0.0545538	0.215274	1	0.958539	zwei Ig domain protein zig-8-like [Lepeophtheirus salmonis]	EMLSAP00000006843
TRINITY_DN10877_c0_g1	0.0577568	0.234592	1	0.95622	proton channel OtopLc-like isoform X5 [Lepeophtheirus salmonis]	EMLSAP00000004741
TRINITY_DN10879_c0_g1	-0.0237862	0.190633	1	0.982277	modulator of activity of ets [Tribolium castaneum] [Lepeophtheirus salmonis]	EMLSAP00000007358
TRINITY_DN1087_c0_g1	-0.0517965	0.177208	1	0.950754	Receptor expression-enhancing protein 5 [Caligus clemensi]	EMLSAP00000006922
TRINITY_DN10880_c0_g1	0.0217743	0.217687	999	999	NA	NA
TRINITY_DN10881_c0_g1	0.279431	0.187274	999	999	NA	NA
TRINITY_DN10883_c0_g1	-0.183055	0.21359	999	999	NA	NA
TRINITY_DN10883_c2_g1	-0.0851006	0.128085	999	999	NA	NA
TRINITY_DN10884_c0_g1	-0.00758312	0.213154	1	0.979205	Myosin heavy chain 1 [Caligus rogercresseyi]	EMLSAP00000007683
TRINITY_DN10886_c0_g1	-0.18933	0.237503	999	999	NA	NA
TRINITY_DN10888_c0_g1	0.422808	0.166546	1	0.173544	NA	NA
TRINITY_DN10888_c1_g1	-0.230672	0.203291	1	0.719376	NA	NA
TRINITY_DN10888_c2_g1	0.155626	0.187736	1	0.808616	NA	NA
TRINITY_DN10888_c3_g1	0.180218	0.238835	1	0.795964	NA	NA
TRINITY_DN10888_c4_g1	0.0165836	0.148624	999	999	NA	NA
TRINITY_DN10888_c5_g1	-0.0262706	0.164239	999	999	NA	NA
TRINITY_DN10888_c6_g1	0.0654525	0.1673	999	999	NA	NA
TRINITY_DN10888_c7_g1	0.0284272	0.12954	999	999	NA	NA
TRINITY_DN10889_c0_g1	0.36762	0.181771	1	0.336733	unnamed protein product [Lepeophtheirus salmonis]	EMLSAP00000009192
TRINITY_DN1088_c0_g1	-0.0972711	0.156675	999	999	putative LOC578030 [Strongylocentrotus purpuratus] [Lepeophtheirus salmonis]	EMLSAP00000003530
TRINITY_DN10890_c0_g1	0.117334	0.25143	1	0.91302	putative protein, similar to XP_001631354.1 [Lepeophtheirus salmonis]	EMLSAP00000008819
TRINITY_DN10894_c0_g1	-0.109473	0.229474	1	0.914168	putative protein, similar to XP_002427609.1 [Lepeophtheirus salmonis]	EMLSAP00000008600
TRINITY_DN10895_c0_g1	-0.298953	0.251273	1	0.67334	NA	NA
TRINITY_DN10896_c0_g1	-0.703137	0.240875	1	0.0857905	katanin p60 ATPase-containing subunit A-like 2 [Lepeophtheirus salmonis]	EMLSAP00000007815
TRINITY_DN10896_c1_g1	0.134823	0.217077	999	999	NA	NA
TRINITY_DN10896_c2_g2	0.131499	0.172271	999	999	NA	NA
TRINITY_DN10897_c0_g1	-0.289997	0.220989	1	0.630353	NA	NA
TRINITY_DN10898_c0_g1	-0.00673458	0.223617	1	0.988309	Uncharacterized protein FKW44_006138, partial [Caligus rogercresseyi]	EMLSAP00000007427
TRINITY_DN10899_c0_g1	-0.331328	0.241015	1	0.585597	NA	NA
TRINITY_DN10899_c1_g1	0.406758	0.250811	1	0.480397	NA	NA
TRINITY_DN1089_c0_g1	0.132923	0.190689	1	0.847868	Putative LOC100898192 [Caligus rogercresseyi]	EMLSAP00000010335
TRINITY_DN1089_c1_g1	0.7146	0.223475	1	0.0494806	Acetylcholine receptor subunit alpha-like 1 precursor [Caligus rogercresseyi]	EMLSAP00000008789
TRINITY_DN1089_c1_g2	0.0327788	0.24844	1	0.977568	Acetylcholine receptor subunit alpha-like 1 precursor [Caligus rogercresseyi]	EMLSAP00000008789
TRINITY_DN108_c0_g1	0.222474	0.168607	1	0.629537	Uncharacterized protein FKW44_014570 [Caligus rogercresseyi]	EMLSAP00000004345
TRINITY_DN108_c17_g1	-0.0990558	0.119685	999	999	NA	NA
TRINITY_DN108_c1_g1	0.157353	0.192688	1	0.811823	putative protein, similar to XP_002428454.1 [Lepeophtheirus salmonis]	EMLSAP00000004187
TRINITY_DN108_c2_g1	-0.00332734	0.190622	1	0.996685	NA	NA
TRINITY_DN108_c3_g1	0.0640774	0.183952	1	0.942896	putative protein, similar to XP_002425870.1, partial [Lepeophtheirus salmonis]	EMLSAP00000009509
TRINITY_DN108_c4_g1	0.0508711	0.170621	999	999	NA	NA
TRINITY_DN108_c5_g1	0.0582749	0.166927	1	0.942507	retinol dehydrogenase 13like [Oryzias latipes] [Lepeophtheirus salmonis]	EMLSAP00000012188
TRINITY_DN108_c6_g1	0.296599	0.238483	1	0.65833	NA	NA
TRINITY_DN108_c6_g2	-0.108922	0.22841	1	0.897719	NA	NA
TRINITY_DN108_c6_g3	-0.235872	0.208	1	0.699915	NA	NA
TRINITY_DN108_c7_g1	0.029715	0.202446	1	0.977351	NA	NA
TRINITY_DN108_c8_g1	0.0757728	0.231422	999	999	NA	NA
TRINITY_DN108_c9_g1	0.302099	0.249458	1	0.679891	NA	NA
TRINITY_DN10900_c0_g1	-0.276666	0.222914	1	0.651429	NA	NA
TRINITY_DN10900_c2_g1	-0.14843	0.215195	999	999	NA	NA
TRINITY_DN10900_c3_g1	-0.0313701	0.147092	999	999	NA	NA
TRINITY_DN10900_c5_g1	0.0204504	0.13297	999	999	NA	NA
TRINITY_DN10901_c0_g1	0.0701746	0.251504	1	0.945338	NA	NA
TRINITY_DN10902_c0_g1	-0.0364441	0.1821	1	0.966695	transport protein Sec61 subunit alpha [Lepeophtheirus salmonis]	EMLSAP00000001876
TRINITY_DN10903_c0_g1	-0.218691	0.184979	999	999	NA	NA
TRINITY_DN10903_c1_g1	-0.167573	0.241529	1	999	NA	NA
TRINITY_DN10903_c2_g1	-0.645696	0.234855	1	0.122394	NA	NA
TRINITY_DN10903_c7_g1	-0.128668	0.164876	999	999	NA	NA
TRINITY_DN10904_c0_g1	-0.112195	0.196222	1	0.889228	somatomedin-B and thrombospondin type-1 domain-containing protein-like [Lepeophtheirus salmonis]	EMLSAP00000010385
TRINITY_DN10905_c0_g1	-0.313179	0.222849	999	999	NA	NA
TRINITY_DN10905_c1_g1	0.0388737	0.135218	999	999	NA	NA
TRINITY_DN10906_c0_g1	-0.0563065	0.197726	999	999	NA	NA
TRINITY_DN10906_c0_g2	-0.267975	0.236	1	999	NA	NA
TRINITY_DN10906_c1_g1	-0.539392	0.250531	1	0.297477	NA	NA
TRINITY_DN10906_c2_g1	0.155697	0.180427	999	999	NA	NA
TRINITY_DN10906_c2_g2	0.231844	0.219854	999	999	NA	NA
TRINITY_DN10906_c4_g1	-0.534778	0.233283	1	999	NA	NA
TRINITY_DN10907_c0_g1	-0.311375	0.200345	1	0.524712	putative protein, similar to XP_002431023.1 [Lepeophtheirus salmonis]	EMLSAP00000012167
TRINITY_DN10908_c0_g1	0.0221597	0.166933	999	999	NA	NA
TRINITY_DN10908_c2_g1	0.110933	0.221611	999	999	NA	NA
TRINITY_DN10908_c4_g1	0.0210728	0.131815	999	999	Putative LOC100898192, partial [Caligus rogercresseyi]	EMLSAP00000010335
TRINITY_DN10908_c6_g1	0.0285154	0.161465	999	999	NA	NA
TRINITY_DN10908_c7_g1	0.0510806	0.120153	999	999	NA	NA
TRINITY_DN10909_c0_g1	-0.617286	0.2416	1	0.130498	Trypsin-1,Hypodermin-B [Lepeophtheirus salmonis]	EMLSAP00000012948
TRINITY_DN1090_c0_g1	0.000183504	0.170823	1	0.998982	putative protein, similar to XP_316173.2 [Lepeophtheirus salmonis]	EMLSAP00000001780
TRINITY_DN1090_c11_g1	-0.0259811	0.247356	1	0.982821	NA	NA
TRINITY_DN1090_c1_g1	0.329888	0.232324	1	0.585991	putative LOC101242628 [Ciona intestinalis], partial [Lepeophtheirus salmonis]	EMLSAP00000004385
TRINITY_DN1090_c22_g1	0.11477	0.236159	999	999	NA	NA
TRINITY_DN1090_c24_g1	-0.0775658	0.234035	999	999	NA	NA
TRINITY_DN1090_c29_g1	-0.46827	0.250681	1	0.326225	NA	NA
TRINITY_DN1090_c2_g1	0.0693474	0.181173	1	0.93638	nucleolar protein 4-like isoform X1 [Lepeophtheirus salmonis]	EMLSAP00000010432
TRINITY_DN1090_c3_g1	-0.00355093	0.168482	1	0.996225	Ras-related protein Rab-11A [Lepeophtheirus salmonis]	EMLSAP00000005149
TRINITY_DN1090_c4_g1	0.246821	0.235423	1	0.734043	NA	NA
TRINITY_DN1090_c8_g1	-0.245027	0.246274	1	0.746422	NA	NA
TRINITY_DN1090_c9_g1	0.431027	0.247666	1	0.454591	NA	NA
TRINITY_DN1090_c9_g2	-0.098446	0.235051	999	999	NA	NA
TRINITY_DN1090_c9_g3	0.0229348	0.187406	1	0.981995	NA	NA
TRINITY_DN1090_c9_g4	-0.126929	0.221674	1	0.878232	NA	NA
TRINITY_DN10910_c0_g1	0.114617	0.23269	1	0.903866	Uncharacterized protein FKW44_014470, partial [Caligus rogercresseyi]	EMLSAP00000003260
TRINITY_DN10911_c0_g1	0.603569	0.245692	1	0.100813	NA	NA
TRINITY_DN10911_c1_g1	0.204684	0.20995	1	0.769935	NA	NA
TRINITY_DN10912_c0_g1	0.0576573	0.187062	1	0.949469	MORN repeat-containing protein 4 homolog [Lepeophtheirus salmonis]	EMLSAP00000010378
TRINITY_DN10913_c0_g1	-0.194435	0.159061	999	999	NA	NA
TRINITY_DN10913_c0_g2	-0.196771	0.201176	999	999	NA	NA
TRINITY_DN10913_c1_g1	-0.21491	0.251041	1	0.781911	NA	NA
TRINITY_DN10913_c2_g1	0.482301	0.176041	1	0.124498	vacuolar protein sortingassociated protein 37Blike [Megachile rotundata] [Lepeophtheirus salmonis]	EMLSAP00000010199
TRINITY_DN10914_c0_g1	-0.0309819	0.221383	1	0.981414	putative LOC101738218 [Bombyx mori] [Lepeophtheirus salmonis]	EMLSAP00000005337
TRINITY_DN10915_c0_g1	-0.0181505	0.24059	1	0.948325	NA	NA
TRINITY_DN10915_c1_g1	0.0702702	0.161169	999	999	NA	NA
TRINITY_DN10915_c1_g2	-0.501165	0.228995	999	999	NA	NA
TRINITY_DN10915_c2_g1	0.388607	0.212865	999	999	NA	NA
TRINITY_DN10915_c4_g1	-0.277458	0.206048	999	999	NA	NA
TRINITY_DN10915_c4_g2	0.015633	0.196035	999	999	NA	NA
TRINITY_DN10916_c0_g1	-0.248198	0.215349	1	0.694342	uncharacterized protein LOC121124736 [Lepeophtheirus salmonis]	EMLSAP00000010331
TRINITY_DN10917_c0_g1	-0.0884449	0.217421	1	0.919004	putative LOC100892748 [Strongylocentrotus purpuratus] [Lepeophtheirus salmonis]	NA
TRINITY_DN10917_c1_g2	-0.0495441	0.128298	999	999	NA	NA
TRINITY_DN10917_c2_g1	-0.0778198	0.199521	999	999	NA	NA
TRINITY_DN10918_c0_g1	0.696273	0.215087	1	0.0495807	protein sll1483-like [Lepeophtheirus salmonis]	EMLSAP00000002553
TRINITY_DN10919_c0_g1	0.168565	0.222098	1	0.841742	unnamed protein product [Lepeophtheirus salmonis]	EMLSAP00000000027
TRINITY_DN1091_c0_g1	0.331241	0.169279	1	0.358975	putative protein, similar to XP_002425983.1 [Lepeophtheirus salmonis]	EMLSAP00000008703
TRINITY_DN1091_c0_g2	0.162287	0.212918	999	999	NA	NA
TRINITY_DN10920_c0_g1	0.0100406	0.247599	1	0.988876	NA	NA
TRINITY_DN10921_c0_g1	0.341189	0.17877	1	0.377821	unnamed protein product [Lepeophtheirus salmonis]	EMLSAP00000002188
TRINITY_DN10921_c1_g1	-0.0848072	0.24449	1	0.90938	NA	NA
TRINITY_DN10922_c0_g1	0.513065	0.175266	1	0.0889503	protein piwilike [Nasonia vitripennis] [Lepeophtheirus salmonis]	EMLSAP00000005438
TRINITY_DN10922_c3_g1	-0.0671313	0.165835	999	999	NA	NA
TRINITY_DN10923_c0_g1	0.465764	0.183951	1	0.173901	endonuclease V-like [Lepeophtheirus salmonis]	EMLSAP00000005924
TRINITY_DN10923_c1_g1	-0.2314	0.250682	1	0.796993	NA	NA
TRINITY_DN10923_c1_g2	0.164583	0.239755	1	999	NA	NA
TRINITY_DN10923_c2_g1	-0.443726	0.240186	1	0.268427	NA	NA
TRINITY_DN10923_c3_g1	-0.0927821	0.153376	999	999	NA	NA
TRINITY_DN10923_c4_g1	0.0333583	0.216114	999	999	NA	NA
TRINITY_DN10924_c0_g1	-0.541544	0.227158	1	0.271361	NA	NA
TRINITY_DN10924_c1_g1	0.0941887	0.204808	1	0.917031	hypothetical protein TCAL_16047 [Tigriopus californicus]	EMLSAP00000006536
TRINITY_DN10927_c0_g1	-0.0439203	0.233141	1	0.968682	NA	NA
TRINITY_DN10927_c0_g2	-0.0189469	0.124308	999	999	NA	NA
TRINITY_DN10928_c0_g1	-0.418136	0.230535	1	999	NA	NA
TRINITY_DN10928_c1_g1	-0.242091	0.189064	999	999	NA	NA
TRINITY_DN10929_c0_g1	-0.0314459	0.221703	1	0.977047	Uncharacterized protein FKW44_004532 [Caligus rogercresseyi]	EMLSAP00000001154
TRINITY_DN1092_c0_g1	0.189206	0.174902	1	0.721769	major facilitator superfamily domain-containing protein 10-like [Lepeophtheirus salmonis]	EMLSAP00000003845
TRINITY_DN10930_c0_g1	-0.0359854	0.249157	1	0.978192	NA	NA
TRINITY_DN10931_c0_g1	-0.287224	0.178439	1	0.503	J domain-containing protein [Caligus clemensi]	EMLSAP00000008714
TRINITY_DN10931_c1_g1	-0.105812	0.23515	999	999	NA	NA
TRINITY_DN10931_c1_g2	-0.0358282	0.242083	1	0.977679	putative LOC590843 [Strongylocentrotus purpuratus] [Lepeophtheirus salmonis]	EMLSAP00000008176
TRINITY_DN10931_c1_g3	-0.706832	0.250247	1	0.100779	NA	NA
TRINITY_DN10932_c0_g1	0.174808	0.250616	1	0.844367	Metalloendopeptidase [Caligus rogercresseyi]	EMLSAP00000002095
TRINITY_DN10933_c0_g1	-0.15676	0.251203	1	0.866516	NA	NA
TRINITY_DN10934_c0_g1	0.184416	0.220799	1	0.80351	protein hunchbacklike [Metaseiulus occidentalis] [Lepeophtheirus salmonis]	EMLSAP00000006391
TRINITY_DN10936_c1_g1	-0.125423	0.182395	999	999	NA	NA
TRINITY_DN10936_c2_g1	0.525308	0.195998	999	999	NA	NA
TRINITY_DN10936_c3_g1	0.111132	0.240117	1	999	NA	NA
TRINITY_DN10937_c0_g1	0.00895176	0.157831	999	999	NA	NA
TRINITY_DN10937_c0_g2	-0.0568486	0.119814	999	999	NA	NA
TRINITY_DN10937_c1_g1	-0.0259432	0.153754	999	999	NA	NA
TRINITY_DN10938_c0_g1	0.0861427	0.219647	1	0.931682	NA	NA
TRINITY_DN10939_c0_g1	0.119563	0.220932	1	0.886696	uncharacterized protein LOC111700331 [Eurytemora affinis]	NA
TRINITY_DN1093_c0_g1	-0.295881	0.237936	1	0.666681	DNA ligase 1-like isoform X2 [Lepeophtheirus salmonis]	EMLSAP00000012706
TRINITY_DN1093_c0_g2	0.186513	0.24383	1	0.93501	integumentary mucin C.1-like isoform X2 [Lepeophtheirus salmonis]	EMLSAP00000009502
TRINITY_DN1093_c1_g1	0.260106	0.191511	1	0.59856	ferricchelate reductase 1 [Ceratitis capitata] [Lepeophtheirus salmonis]	EMLSAP00000000665
TRINITY_DN10940_c0_g1	-0.197043	0.247728	1	0.800443	NA	NA
TRINITY_DN10943_c0_g1	-0.0930919	0.188435	1	0.907265	NA	NA
TRINITY_DN10943_c1_g1	0.138433	0.248107	1	0.891074	NA	NA
TRINITY_DN10944_c0_g1	-0.121852	0.21009	1	0.883288	Uncharacterized protein FKW44_017720, partial [Caligus rogercresseyi]	EMLSAP00000000127
TRINITY_DN10945_c0_g1	0.00154671	0.250456	1	0.994937	NA	NA
TRINITY_DN10945_c0_g2	-0.293552	0.24695	1	0.684126	NA	NA
TRINITY_DN10945_c1_g1	-0.065407	0.129368	999	999	NA	NA
TRINITY_DN10945_c4_g1	-0.0559548	0.168433	999	999	NA	NA
TRINITY_DN10945_c6_g1	-0.147081	0.129602	999	999	NA	NA
TRINITY_DN10946_c0_g1	0.00883819	0.215591	1	0.993475	NA	NA
TRINITY_DN10946_c0_g2	-0.12555	0.245015	1	999	NA	NA
TRINITY_DN10946_c1_g1	0.136307	0.214082	999	999	NA	NA
TRINITY_DN10946_c3_g1	-0.00518018	0.146205	999	999	NA	NA
TRINITY_DN10947_c0_g1	-0.30094	0.249706	1	0.694277	NA	NA
TRINITY_DN10948_c0_g1	-0.0278973	0.239064	1	0.982277	LINE-1 reverse transcriptase, partial [Caligus rogercresseyi]	NA
TRINITY_DN10948_c0_g2	-0.0174573	0.247735	1	0.986488	NA	NA
TRINITY_DN10948_c0_g3	-0.3843	0.239566	1	999	NA	NA
TRINITY_DN10948_c1_g1	0.28852	0.152875	999	999	NA	NA
TRINITY_DN10949_c0_g1	0.0378214	0.182461	1	0.967458	THUMP domain containing 3 [Chinchilla lanigera] [Lepeophtheirus salmonis]	EMLSAP00000006203
TRINITY_DN1094_c0_g1	0.116666	0.166255	1	0.847784	putative protein, similar to XP_002424548.1 [Lepeophtheirus salmonis]	EMLSAP00000002450
TRINITY_DN1094_c0_g2	0.286629	0.248825	1	0.699759	NA	NA
TRINITY_DN1094_c1_g1	-0.289213	0.228429	1	0.648363	NA	NA
TRINITY_DN1094_c2_g1	0.186843	0.251479	1	0.735002	NA	NA
TRINITY_DN10950_c0_g1	0.0859603	0.162561	999	999	Cleavage and polyadenylation specificity factor subunit 4 [Caligus clemensi]	EMLSAP00000001797
TRINITY_DN10951_c0_g1	-0.125393	0.244526	1	999	NA	NA
TRINITY_DN10952_c0_g1	0.00580964	0.215195	999	999	NA	NA
TRINITY_DN10953_c0_g1	-0.157817	0.220528	999	999	NA	NA
TRINITY_DN10953_c0_g2	0.177455	0.227441	999	999	NA	NA
TRINITY_DN10953_c0_g3	0.283411	0.214226	1	0.627434	NA	NA
TRINITY_DN10953_c1_g1	-0.193506	0.188726	999	999	NA	NA
TRINITY_DN10953_c2_g1	-0.0128995	0.164762	999	999	NA	NA
TRINITY_DN10953_c3_g1	0.186445	0.183127	999	999	NA	NA
TRINITY_DN10954_c0_g1	-0.00354239	0.174163	999	999	NA	NA
TRINITY_DN10955_c0_g1	-0.032625	0.136687	999	999	NA	NA
TRINITY_DN10955_c0_g2	0.290321	0.22799	1	0.648417	BTB POZ domain-containing protein 3-like [Lepeophtheirus salmonis]	EMLSAP00000000127
TRINITY_DN10955_c0_g3	0.136084	0.251304	1	0.902063	NA	NA
TRINITY_DN10956_c0_g1	-0.0249289	0.21562	1	0.981189	NA	NA
TRINITY_DN10956_c0_g2	0.119137	0.206949	1	0.883151	NA	NA
TRINITY_DN10957_c0_g1	0.213937	0.221742	1	0.76699	NA	NA
TRINITY_DN10957_c2_g1	-0.0476575	0.177641	999	999	NA	NA
TRINITY_DN10958_c0_g1	0.0829291	0.241737	1	999	NA	NA
TRINITY_DN10959_c0_g1	0.288461	0.221774	1	0.639296	NA	NA
TRINITY_DN1095_c0_g1	0.211668	0.175465	1	0.676929	protein lunaparkBlike [Bombus impatiens] [Lepeophtheirus salmonis]	EMLSAP00000006350
TRINITY_DN1095_c1_g1	0.569442	0.208061	1	0.124363	NA	NA
TRINITY_DN1095_c4_g1	0.169244	0.208845	999	999	NA	NA
TRINITY_DN10960_c1_g1	-0.0112303	0.207502	999	999	NA	NA
TRINITY_DN10962_c0_g1	-0.095036	0.251228	1	0.942946	NA	NA
TRINITY_DN10963_c0_g1	0.452969	0.194469	1	0.22742	protein smoothenedlike [Apis florea] [Lepeophtheirus salmonis]	EMLSAP00000008187
TRINITY_DN10964_c0_g1	-0.1763	0.221697	999	999	NA	NA
TRINITY_DN10964_c1_g1	0.065462	0.19275	999	999	NA	NA
TRINITY_DN10964_c4_g1	0.303924	0.185899	999	999	neurochondrin homolog [Bombyx mori] [Lepeophtheirus salmonis]	EMLSAP00000011268
TRINITY_DN10965_c0_g1	-0.140328	0.221067	999	999	NA	NA
TRINITY_DN10966_c0_g1	-0.105453	0.221977	999	999	NA	NA
TRINITY_DN10967_c0_g1	0.0686917	0.181045	999	999	NA	NA
TRINITY_DN10967_c0_g2	0.0356545	0.155765	999	999	NA	NA
TRINITY_DN10967_c1_g1	-0.0720862	0.107868	999	999	NA	NA
TRINITY_DN10968_c0_g1	0.0588241	0.172073	1	0.942896	acylprotein thioesterase 2like [Nasonia vitripennis] [Lepeophtheirus salmonis]	EMLSAP00000002912
TRINITY_DN10969_c0_g1	0.036919	0.0994565	999	999	NA	NA
TRINITY_DN10969_c1_g1	0.132003	0.122382	999	999	NA	NA
TRINITY_DN10969_c4_g1	0.0267903	0.129239	999	999	NA	NA
TRINITY_DN1096_c0_g1	0.525122	0.193234	1	0.130099	putative LOC100151273 [Danio rerio], partial [Lepeophtheirus salmonis]	EMLSAP00000009408
TRINITY_DN1096_c0_g2	0.0138337	0.106103	999	999	NA	NA
TRINITY_DN10970_c0_g1	0.214307	0.239296	1	999	NA	NA
TRINITY_DN10971_c0_g1	0.0610892	0.159852	999	999	NA	NA
TRINITY_DN10972_c0_g1	-0.0894767	0.240698	1	999	NA	NA
TRINITY_DN10973_c0_g1	-0.169158	0.250475	1	0.86259	NA	NA
TRINITY_DN10973_c1_g1	0.861607	0.245933	1	0.0273761	NA	NA
TRINITY_DN10973_c1_g3	0.0521526	0.13239	999	999	NA	NA
TRINITY_DN10974_c0_g1	0.145221	0.179681	999	999	uncharacterized protein LOC111705726 [Eurytemora affinis]	NA
TRINITY_DN10975_c0_g1	0.0366242	0.245119	1	0.928004	NA	NA
TRINITY_DN10975_c1_g1	-0.156067	0.238332	1	999	NA	NA
TRINITY_DN10975_c2_g1	0.30844	0.249862	1	0.65833	NA	NA
TRINITY_DN10975_c2_g2	0.0908536	0.150822	999	999	NA	NA
TRINITY_DN10975_c4_g1	0.0988521	0.155719	999	999	NA	NA
TRINITY_DN10976_c0_g1	0.0891874	0.128056	999	999	NA	NA
TRINITY_DN10976_c0_g2	0.0446031	0.133004	999	999	NA	NA
TRINITY_DN10977_c0_g1	0.563885	0.204954	1	0.119433	NA	NA
TRINITY_DN10978_c0_g1	0.0550791	0.235387	1	999	NA	NA
TRINITY_DN1097_c0_g1	0.350858	0.191916	1	0.40912	E3 ubiquitin-protein ligase RNF216-like [Lepeophtheirus salmonis]	EMLSAP00000008081
TRINITY_DN1097_c1_g1	0.0703314	0.139322	999	999	NA	NA
TRINITY_DN1097_c1_g2	0.171594	0.20332	999	999	NA	NA
TRINITY_DN1097_c2_g1	0.0629801	0.194651	999	999	NA	NA
TRINITY_DN1097_c3_g1	0.0668998	0.19627	999	999	NA	NA
TRINITY_DN1097_c5_g1	0.0183364	0.232435	999	999	NA	NA
TRINITY_DN1097_c6_g1	-0.0336117	0.141144	999	999	NA	NA
TRINITY_DN1097_c7_g1	0.0378589	0.133692	999	999	NA	NA
[truncated: 54,731 more rows]

## Sheet: Adult+cops-BW-vs-SW
Genename	log2FC	lfcSE	padj1,5	padj0	AllCopBlast	EMLSAPblast
TRINITY_DN0_c0_g1	-0.542914	0.23051	1	0.233724	homeobox protein Nkx3.1like [Anolis carolinensis] [Lepeophtheirus salmonis]	EMLSAP00000006199
TRINITY_DN0_c0_g2	-0.0107649	0.287113	999	999	NA	NA
TRINITY_DN1_c0_g1	-0.114432	0.191421	1	0.882441	Putative LOC100643485 [Caligus rogercresseyi]	EMLSAP00000000796
TRINITY_DN1_c0_g2	0.707507	0.202516	1	0.0305162	zinc finger protein 629-like [Lepeophtheirus salmonis]	EMLSAP00000012826
TRINITY_DN10_c0_g1	0.14186	0.278699	1	0.905275	carboxylesterase 1E-like [Lepeophtheirus salmonis]	EMLSAP00000010508
TRINITY_DN10_c1_g1	-0.133334	0.314361	1	0.928218	NA	NA
TRINITY_DN100_c0_g1	0.598506	0.115468	1	8.83528e-05	putative protein, similar to XP_002431082.1, partial [Lepeophtheirus salmonis]	EMLSAP00000010441
TRINITY_DN100_c0_g2	-0.139478	0.308084	1	0.919454	NA	NA
TRINITY_DN100_c1_g1	0.0537601	0.30516	1	0.975309	NA	NA
TRINITY_DN100_c2_g1	0.154996	0.2584	1	0.881667	TOP3 [Lepeophtheirus salmonis]	EMLSAP00000003780
TRINITY_DN100_c3_g1	-0.19566	0.312317	1	999	NA	NA
TRINITY_DN1000_c0_g1	0.0676407	0.0932028	1	0.846578	uncharacterized protein LOC121130241 isoform X2 [Lepeophtheirus salmonis]	NA
TRINITY_DN10000_c0_g1	-0.0356085	0.290194	1	0.982144	NA	NA
TRINITY_DN10000_c1_g1	-0.186664	0.172984	1	0.724266	uncharacterized protein LOC121120661 isoform X2 [Lepeophtheirus salmonis]	EMLSAP00000003358
TRINITY_DN10000_c3_g1	-0.25183	0.231942	999	999	NA	NA
TRINITY_DN10000_c3_g3	-0.171043	0.231416	999	999	NA	NA
TRINITY_DN10000_c3_g4	0.341579	0.311348	1	999	NA	NA
TRINITY_DN10000_c4_g1	-0.335842	0.31528	1	999	NA	NA
TRINITY_DN10000_c6_g1	0.0202821	0.277182	999	999	NA	NA
TRINITY_DN10001_c0_g1	-0.0325991	0.316552	1	999	NA	NA
TRINITY_DN10002_c0_g1	0.0797454	0.193125	1	0.928328	NA	NA
TRINITY_DN10003_c0_g1	0.153047	0.313377	1	999	NA	NA
TRINITY_DN10003_c4_g1	-0.316587	0.156045	1	0.347529	NA	NA
TRINITY_DN10004_c0_g1	-0.16297	0.301747	1	0.898052	NA	NA
TRINITY_DN10005_c0_g1	-0.142617	0.316065	1	0.923067	NEO1 [Lepeophtheirus salmonis]	EMLSAP00000003860
TRINITY_DN10006_c0_g1	-0.0444838	0.212573	1	0.96734	FOSLN [Lepeophtheirus salmonis]	EMLSAP00000005896
TRINITY_DN10007_c0_g1	0.141907	0.221923	1	999	putative protein, similar to XP_002423857.1, partial [Lepeophtheirus salmonis]	EMLSAP00000002831
TRINITY_DN10009_c0_g1	0.242896	0.280001	1	0.797235	homeobox protein ceh-19-like [Lepeophtheirus salmonis]	EMLSAP00000009843
TRINITY_DN1001_c0_g1	-1.03927	0.223867	1	0.000846415	FH1 FH2 domain-containing protein 3,FH1 FH2 domain-containing protein 1 [Lepeophtheirus salmonis]	EMLSAP00000004252
TRINITY_DN10010_c0_g1	0.229458	0.284251	1	0.818979	putative protein, similar to XP_003381363.1 [Lepeophtheirus salmonis]	EMLSAP00000000127
TRINITY_DN10011_c0_g1	-0.480646	0.30529	1	0.515412	NA	NA
TRINITY_DN10014_c0_g1	-0.566122	0.197119	1	0.110232	Putative tick transposon, partial [Caligus rogercresseyi]	EMLSAP00000003018
TRINITY_DN10015_c0_g1	0.327928	0.143985	1	0.261815	unnamed protein product [Lepeophtheirus salmonis]	EMLSAP00000010521
TRINITY_DN10016_c0_g1	-0.436305	0.313834	1	0.582774	NA	NA
TRINITY_DN10016_c1_g1	0.0340134	0.197738	999	999	NA	NA
TRINITY_DN10016_c2_g1	-0.0164428	0.193474	999	999	NA	NA
TRINITY_DN10016_c3_g1	-0.00398934	0.265282	999	999	NA	NA
TRINITY_DN10016_c5_g1	0.0441025	0.198877	999	999	NA	NA
TRINITY_DN10016_c6_g1	0.0121033	0.2244	999	999	NA	NA
TRINITY_DN10017_c0_g1	0.114777	0.31632	1	0.939548	NA	NA
TRINITY_DN10019_c0_g1	0.200871	0.314058	1	0.865061	uncharacterized protein LOC121118277 [Lepeophtheirus salmonis]	EMLSAP00000002147
TRINITY_DN1002_c0_g1	-0.265563	0.234577	1	0.707446	uncharacterized protein LOC121130911 [Lepeophtheirus salmonis]	NA
TRINITY_DN1002_c2_g1	-0.733164	0.284202	1	0.176218	NA	NA
TRINITY_DN1002_c3_g1	-0.281404	0.315615	1	0.79261	NA	NA
TRINITY_DN10020_c0_g1	0.331741	0.281014	1	0.686624	NA	NA
TRINITY_DN10020_c1_g1	-0.185068	0.316455	1	0.888805	NA	NA
TRINITY_DN10020_c1_g2	-0.339175	0.31076	1	0.72133	NA	NA
TRINITY_DN10020_c3_g1	-0.0821716	0.259319	999	999	NA	NA
TRINITY_DN10021_c1_g1	0.092018	0.193902	1	0.914322	NA	NA
TRINITY_DN10022_c0_g1	0.542887	0.308423	1	0.453708	NA	NA
TRINITY_DN10023_c0_g2	0.230844	0.29382	1	999	NA	NA
TRINITY_DN10024_c0_g1	-0.212907	0.301003	1	0.846034	putative golgin subfamily A member 6like protein 6like [Danio rerio] [Lepeophtheirus salmonis]	EMLSAP00000008421
TRINITY_DN10025_c0_g1	-0.224723	0.259303	1	0.798413	TWiK family of potassium channels protein 7-like isoform X1 [Lepeophtheirus salmonis]	EMLSAP00000001937
TRINITY_DN10027_c0_g1	0.346347	0.27674	1	0.654003	BTB POZ domaincontaining protein 7like [Nasonia vitripennis] [Lepeophtheirus salmonis]	EMLSAP00000011423
TRINITY_DN10028_c0_g1	0.118529	0.286495	1	0.928693	NA	NA
TRINITY_DN10028_c0_g2	0.364982	0.296801	1	0.647565	NA	NA
TRINITY_DN10028_c1_g1	-0.379373	0.310388	1	0.647803	NA	NA
TRINITY_DN10028_c3_g1	-0.1272	0.299413	1	0.924572	NA	NA
TRINITY_DN10028_c3_g2	-0.792455	0.316449	1	999	NA	NA
TRINITY_DN10029_c0_g1	0.32276	0.257066	1	0.657872	unnamed protein product [Lepeophtheirus salmonis]	NA
TRINITY_DN1003_c0_g1	0.139961	0.146109	1	0.767965	putative protein, similar to XP_002517625.1 [Lepeophtheirus salmonis]	EMLSAP00000011741
TRINITY_DN10030_c0_g1	-0.0562227	0.267227	1	0.967122	NA	NA
TRINITY_DN10030_c1_g1	0.00956432	0.29861	1	0.995447	NA	NA
TRINITY_DN10030_c2_g1	0.0938962	0.224113	1	0.927745	NA	NA
TRINITY_DN10030_c3_g1	-0.194387	0.310492	1	0.877668	NA	NA
TRINITY_DN10031_c0_g1	-0.0682958	0.168414	1	0.930976	probable RNA-binding protein 19 [Lepeophtheirus salmonis]	EMLSAP00000004804
TRINITY_DN10032_c0_g1	-0.439225	0.300448	1	0.573462	NA	NA
TRINITY_DN10032_c0_g2	-0.215653	0.313031	1	0.857421	NA	NA
TRINITY_DN10033_c0_g1	-0.00525114	0.268956	1	0.997814	NA	NA
TRINITY_DN10033_c3_g1	-0.257811	0.299779	1	0.80359	NA	NA
TRINITY_DN10033_c4_g1	0.225877	0.306902	1	999	NA	NA
TRINITY_DN10034_c0_g1	0.470924	0.299587	1	0.506615	NA	NA
TRINITY_DN10035_c0_g1	0.216732	0.231181	1	0.780297	NA	NA
TRINITY_DN10036_c0_g1	-0.231445	0.248022	1	0.78165	uncharacterized protein LOC121118733 [Lepeophtheirus salmonis]	EMLSAP00000013005
TRINITY_DN10039_c0_g1	0.13187	0.295272	1	0.919379	putative protein, similar to XP_002431759.1 [Lepeophtheirus salmonis]	EMLSAP00000012214
TRINITY_DN1004_c0_g1	-0.0608389	0.153352	1	0.93326	connector enhancer of kinase suppressor of ras 3-like isoform X1 [Lepeophtheirus salmonis]	EMLSAP00000006995
TRINITY_DN1004_c0_g2	-0.0750011	0.20811	999	999	NA	NA
TRINITY_DN10040_c0_g1	-0.0221925	0.265138	1	0.989181	NA	NA
TRINITY_DN10041_c0_g1	0.0147067	0.157101	1	0.987989	NA	NA
TRINITY_DN10041_c0_g2	0.0848952	0.266605	1	0.941965	hypothetical protein [Lepeophtheirus salmonis]	NA
TRINITY_DN10041_c1_g1	0.114186	0.251229	1	0.918178	histone deacetylase 6-like [Lepeophtheirus salmonis]	EMLSAP00000010786
TRINITY_DN10041_c1_g2	0.293486	0.301225	1	999	NA	NA
TRINITY_DN10042_c0_g1	-0.106112	0.315517	1	999	NA	NA
TRINITY_DN10042_c1_g1	0.22814	0.297955	1	0.837885	uncharacterized protein LOC121116982 [Lepeophtheirus salmonis]	EMLSAP00000012331
TRINITY_DN10042_c2_g2	-1.42518	0.278799	1	0.000130617	NA	NA
TRINITY_DN10042_c2_g3	-0.328476	0.265172	1	0.665098	NA	NA
TRINITY_DN10042_c5_g1	0.602777	0.313672	1	999	NA	NA
TRINITY_DN10043_c0_g1	-0.304531	0.307563	1	0.738853	uncharacterized protein LOC121115660 [Lepeophtheirus salmonis]	EMLSAP00000012056
TRINITY_DN10045_c0_g1	0.116171	0.133818	1	0.79925	uncharacterized protein LOC121120373 [Lepeophtheirus salmonis]	EMLSAP00000004731
TRINITY_DN10046_c0_g1	-0.0568365	0.198664	1	0.955074	NA	NA
TRINITY_DN10046_c0_g2	0.65446	0.239999	1	0.141389	NA	NA
TRINITY_DN10046_c1_g1	0.151268	0.306676	1	0.907147	NA	NA
TRINITY_DN10047_c0_g1	-0.0869321	0.304814	1	999	unnamed protein product [Lepeophtheirus salmonis]	EMLSAP00000012059
TRINITY_DN10048_c0_g1	0.261756	0.26894	1	0.762234	unnamed protein product [Lepeophtheirus salmonis]	EMLSAP00000011837
TRINITY_DN10048_c0_g2	0.346013	0.162247	1	0.309845	unnamed protein product [Lepeophtheirus salmonis]	EMLSAP00000011837
TRINITY_DN10048_c0_g3	0.0434999	0.197653	999	999	NA	NA
TRINITY_DN10048_c1_g1	0.0482083	0.316077	1	0.976639	NA	NA
TRINITY_DN10049_c0_g1	0.0982525	0.29221	1	0.946904	unnamed protein product [Lepeophtheirus salmonis]	EMLSAP00000002979
TRINITY_DN1005_c0_g1	0.0514856	0.146373	1	0.942989	NA	NA
TRINITY_DN1005_c1_g1	-0.332907	0.224565	1	0.563904	NA	NA
TRINITY_DN1005_c2_g1	-0.3184	0.303467	1	0.736479	NA	NA
TRINITY_DN10050_c0_g1	-0.0129854	0.283128	1	0.993296	NA	NA
TRINITY_DN10050_c1_g1	0.174282	0.218151	999	999	NA	NA
TRINITY_DN10050_c1_g2	0.0785267	0.273076	999	999	NA	NA
TRINITY_DN10050_c2_g1	-0.381056	0.286936	999	999	NA	NA
TRINITY_DN10051_c0_g1	0.433255	0.300861	1	0.577061	NA	NA
TRINITY_DN10052_c0_g1	0.290343	0.221793	1	0.636858	NA	NA
TRINITY_DN10053_c0_g1	0.0879651	0.196475	1	0.948438	NA	NA
TRINITY_DN10053_c0_g2	0.0735093	0.149067	1	0.955877	NA	NA
TRINITY_DN10053_c1_g1	0.208009	0.284357	1	0.893444	cuticle protein 19-like [Lepeophtheirus salmonis]	EMLSAP00000000671
TRINITY_DN10054_c0_g1	0.125274	0.264702	1	0.91498	uncharacterized protein LOC121118400 [Lepeophtheirus salmonis]	EMLSAP00000006111
TRINITY_DN10055_c0_g1	-0.380747	0.290814	1	0.630456	NA	NA
TRINITY_DN10055_c0_g2	-0.126715	0.313795	1	0.932637	NA	NA
TRINITY_DN10055_c1_g1	0.0197455	0.262736	1	0.990332	NA	NA
TRINITY_DN10055_c2_g1	-0.603745	0.306423	999	999	NA	NA
TRINITY_DN10056_c0_g1	-0.100152	0.233496	1	0.925454	Uncharacterized protein FKW44_017604, partial [Caligus rogercresseyi]	EMLSAP00000005190
TRINITY_DN10056_c0_g2	0.261485	0.255951	1	0.740419	NA	NA
TRINITY_DN10056_c1_g1	-0.0266497	0.312647	1	999	NA	NA
TRINITY_DN10057_c0_g1	0.575288	0.24691	1	0.239995	NA	NA
TRINITY_DN10058_c1_g1	-0.0137673	0.127616	1	999	NA	NA
TRINITY_DN10059_c0_g1	-0.547775	0.29556	1	0.226069	NA	NA
TRINITY_DN1006_c0_g1	0.0998018	0.129947	1	0.832793	60S ribosomal protein L4Blike [Saccoglossus kowalevskii], partial [Lepeophtheirus salmonis]	EMLSAP00000009857
TRINITY_DN1006_c0_g2	0.395731	0.294182	999	999	NA	NA
TRINITY_DN10060_c0_g1	0.078151	0.200319	1	0.934207	NA	NA
TRINITY_DN10061_c0_g1	0.181176	0.305121	1	0.888741	NA	NA
TRINITY_DN10061_c0_g2	0.0636594	0.286718	1	0.964382	NA	NA
TRINITY_DN10061_c1_g1	0.454662	0.311583	1	0.534758	NA	NA
TRINITY_DN10061_c1_g2	-0.0328632	0.316091	1	0.983344	NA	NA
TRINITY_DN10061_c2_g1	-0.592743	0.311609	1	999	NA	NA
TRINITY_DN10062_c0_g1	-0.29669	0.292586	1	0.746864	NA	NA
TRINITY_DN10062_c0_g2	-0.149293	0.229871	999	999	NA	NA
TRINITY_DN10063_c0_g1	-0.378141	0.315882	1	0.694835	NA	NA
TRINITY_DN10063_c0_g3	-0.293268	0.220058	1	0.628274	NA	NA
TRINITY_DN10063_c0_g4	0.217661	0.286922	999	999	NA	NA
TRINITY_DN10063_c1_g1	-0.351906	0.262674	1	0.615946	hypothetical protein [Lepeophtheirus salmonis]	EMLSAP00000012923
TRINITY_DN10063_c2_g1	-0.261236	0.301934	1	0.799553	NA	NA
TRINITY_DN10064_c0_g1	0.730937	0.312308	1	0.236444	NA	NA
TRINITY_DN10064_c0_g2	0.0340499	0.306498	1	0.983022	NA	NA
TRINITY_DN10065_c0_g1	-0.701486	0.200193	1	0.0308895	NA	NA
TRINITY_DN10065_c2_g1	0.193033	0.269898	999	999	NA	NA
TRINITY_DN10068_c0_g1	0.104252	0.246281	1	0.925848	NA	NA
TRINITY_DN10069_c0_g1	-0.0149079	0.198666	1	0.98968	NA	NA
TRINITY_DN10069_c0_g2	-0.0621694	0.313103	1	0.968702	NA	NA
TRINITY_DN10069_c1_g1	0.369481	0.2908	1	0.650145	NA	NA
TRINITY_DN10069_c2_g1	0.028182	0.304785	1	0.999367	NA	NA
TRINITY_DN10069_c3_g1	-1.37868	0.308222	1	0.00233079	NA	NA
TRINITY_DN1007_c0_g1	0.119318	0.16432	1	0.845829	ubiquitin carboxylterminal hydrolase 20like [Megachile rotundata] [Lepeophtheirus salmonis]	EMLSAP00000010621
TRINITY_DN10070_c0_g1	-0.065686	0.287322	1	0.964303	NA	NA
TRINITY_DN10071_c0_g1	0.109573	0.108962	1	0.749628	keratinocyteassociated protein 2 [Bombyx mori] [Lepeophtheirus salmonis]	EMLSAP00000000394
TRINITY_DN10072_c0_g1	-0.0313763	0.278974	999	999	hypothetical protein [Lepeophtheirus salmonis]	EMLSAP00000008331
TRINITY_DN10073_c0_g1	0.160843	0.134276	1	0.681356	coatomer subunit alpha [Nasonia vitripennis] [Lepeophtheirus salmonis]	EMLSAP00000008259
TRINITY_DN10074_c0_g1	0.506302	0.284952	1	0.428551	NA	NA
TRINITY_DN10075_c0_g1	-0.553647	0.311357	1	0.442478	NA	NA
TRINITY_DN10075_c0_g2	0.017516	0.183308	1	0.986774	uracil-DNA glycosylase-like [Lepeophtheirus salmonis]	NA
TRINITY_DN10075_c0_g3	-0.0680907	0.316557	1	0.96522	uracil-DNA glycosylase-like [Lepeophtheirus salmonis]	NA
TRINITY_DN10075_c0_g4	0.152361	0.312895	1	999	NA	NA
TRINITY_DN10076_c0_g1	0.0174983	0.120974	1	0.978462	ATP synthase subunit b, mitochondrial precursor [Caligus clemensi]	EMLSAP00000009713
TRINITY_DN10076_c1_g1	-0.0718062	0.242592	999	999	NA	NA
TRINITY_DN10077_c0_g1	0.0488262	0.127541	1	0.936273	putative protein, similar to XP_001656042.1 [Lepeophtheirus salmonis]	EMLSAP00000007675
TRINITY_DN10077_c0_g2	0.167506	0.266278	1	0.87166	nuclear factor erythroid 2-related factor 2-like isoform X2 [Lepeophtheirus salmonis]	EMLSAP00000007677
TRINITY_DN10078_c0_g1	-0.0177825	0.125584	1	0.979127	uncharacterized protein LOC121121746 [Lepeophtheirus salmonis]	EMLSAP00000005932
TRINITY_DN10079_c0_g1	-0.186845	0.145393	1	0.64707	nudE nuclear distribution E homolog 1 (A. nidulans) [Condylura cristata] [Lepeophtheirus salmonis]	EMLSAP00000005927
TRINITY_DN10079_c1_g1	0.0692828	0.274942	1	0.960791	NA	NA
TRINITY_DN10079_c1_g2	-0.309868	0.30592	999	999	NA	NA
TRINITY_DN10079_c1_g3	0.567393	0.272319	1	0.332169	NA	NA
TRINITY_DN10079_c1_g4	-0.106952	0.245173	1	0.923067	NA	NA
TRINITY_DN10079_c2_g1	-0.367501	0.282895	1	0.641433	NA	NA
TRINITY_DN10079_c3_g1	-0.144681	0.257797	999	999	NA	NA
TRINITY_DN10079_c5_g1	0.231232	0.263487	999	999	NA	NA
TRINITY_DN1008_c0_g1	0.269231	0.184992	1	0.573482	hypothetical protein [Lepeophtheirus salmonis]	EMLSAP00000001530
TRINITY_DN10080_c0_g1	0.00928871	0.110792	1	0.988639	Vacuolar protein sorting-associated protein 29 [Caligus rogercresseyi]	EMLSAP00000012995
TRINITY_DN10081_c0_g1	0.143984	0.186415	1	0.831156	LOW QUALITY PROTEIN: WD repeat-containing protein 86-like [Lepeophtheirus salmonis]	EMLSAP00000012662
TRINITY_DN10082_c0_g1	0.209163	0.302765	1	0.857355	NA	NA
TRINITY_DN10082_c0_g2	-0.614502	0.142095	1	0.00273697	NA	NA
TRINITY_DN10083_c0_g1	-0.173382	0.306923	1	0.898512	NA	NA
TRINITY_DN10083_c0_g2	0.0486646	0.266233	1	0.968221	gonadotropin-releasing hormone II receptor-like [Lepeophtheirus salmonis]	EMLSAP00000008808
TRINITY_DN10083_c0_g3	0.484467	0.270742	999	999	NA	NA
TRINITY_DN10083_c1_g1	0.269817	0.215908	999	999	NA	NA
TRINITY_DN10083_c1_g2	-0.138934	0.227652	999	999	NA	NA
TRINITY_DN10083_c2_g1	0.0741561	0.209453	999	999	NA	NA
TRINITY_DN10084_c2_g1	-0.0785766	0.316552	1	0.944625	NA	NA
TRINITY_DN10085_c0_g1	0.120984	0.143357	1	0.806852	putative LOC100869307 [Apis florea] [Lepeophtheirus salmonis]	EMLSAP00000007352
TRINITY_DN10086_c0_g1	0.0349952	0.316398	1	0.986401	inactive pancreatic lipase-related protein 1-like [Lepeophtheirus salmonis]	EMLSAP00000000125
TRINITY_DN10087_c0_g1	0.129098	0.162169	1	0.82402	Ferritin light chain, oocyte isoform [Caligus clemensi]	EMLSAP00000006305
TRINITY_DN10088_c0_g1	0.109246	0.232637	1	0.913879	G-protein coupled receptor 54-like [Lepeophtheirus salmonis]	EMLSAP00000012259
TRINITY_DN10089_c0_g1	-0.0924443	0.132346	1	0.854953	calmodulin [Lepeophtheirus salmonis]	EMLSAP00000002767
TRINITY_DN10089_c1_g1	0.464452	0.272368	1	0.475711	NA	NA
TRINITY_DN10089_c13_g1	0.112055	0.307236	999	999	NA	NA
TRINITY_DN10089_c2_g1	-0.0865471	0.314282	1	999	NA	NA
TRINITY_DN10089_c2_g2	-0.0714491	0.315737	1	0.965044	NA	NA
TRINITY_DN10089_c3_g1	0.282322	0.277577	999	999	NA	NA
TRINITY_DN1009_c0_g1	0.186152	0.246953	1	0.826696	NA	NA
TRINITY_DN10090_c0_g1	0.32	0.253157	1	0.654003	NA	NA
TRINITY_DN10090_c0_g2	-0.017383	0.206971	1	0.988689	NA	NA
TRINITY_DN10090_c1_g1	-0.0718134	0.292801	1	999	NA	NA
TRINITY_DN10090_c1_g2	-0.0857825	0.263566	1	0.948438	NA	NA
TRINITY_DN10090_c2_g1	0.117568	0.271012	1	0.92434	NA	NA
TRINITY_DN10092_c0_g1	-0.0797645	0.22951	1	0.943337	uncharacterized protein LOC121117780 [Lepeophtheirus salmonis]	EMLSAP00000007544
TRINITY_DN10092_c1_g1	0.27174	0.226559	1	0.678104	uncharacterized protein LOC121116946 isoform X2 [Lepeophtheirus salmonis]	EMLSAP00000012469
TRINITY_DN10094_c0_g1	-0.249499	0.314212	1	0.825534	NA	NA
TRINITY_DN10095_c0_g1	-0.15657	0.2141	1	0.844834	NA	NA
TRINITY_DN10095_c1_g1	0.702802	0.310342	1	999	NA	NA
TRINITY_DN10095_c1_g2	0.0316357	0.307621	1	0.988909	NA	NA
TRINITY_DN10096_c0_g1	-0.061464	0.315599	1	0.957812	NA	NA
TRINITY_DN10097_c0_g1	-0.376938	0.285517	1	0.622332	uncharacterized protein LOC121121384 [Lepeophtheirus salmonis]	EMLSAP00000009966
TRINITY_DN10098_c0_g1	0.0941092	0.18573	1	0.906489	NA	NA
TRINITY_DN10098_c2_g1	-0.383015	0.306347	1	0.66136	NA	NA
TRINITY_DN10099_c0_g1	0.231127	0.272767	1	0.804981	NA	NA
TRINITY_DN10099_c0_g2	0.210985	0.300171	1	999	NA	NA
TRINITY_DN101_c0_g1	0.253556	0.151693	1	0.486157	muscle calcium channel subunit alpha-1-like isoform X5 [Lepeophtheirus salmonis]	EMLSAP00000010843
TRINITY_DN101_c1_g1	-0.406238	0.228839	1	0.445403	muscle calcium channel subunit alpha-1-like [Lepeophtheirus salmonis]	EMLSAP00000004952
TRINITY_DN101_c1_g2	-0.433751	0.227069	1	0.389992	muscle calcium channel subunit alpha-1-like [Lepeophtheirus salmonis]	EMLSAP00000004952
TRINITY_DN101_c2_g1	-0.20369	0.274382	1	0.842237	NA	NA
TRINITY_DN1010_c0_g1	0.134944	0.180423	1	0.83957	Longitudinals lacking protein-like, partial [Caligus rogercresseyi]	EMLSAP00000001228
TRINITY_DN1010_c0_g2	0.302043	0.126805	1	0.229764	Longitudinals lacking protein-like [Caligus rogercresseyi]	EMLSAP00000008482
TRINITY_DN1010_c0_g3	-0.131854	0.129851	1	0.549474	Longitudinals lacking protein-like, partial [Caligus rogercresseyi]	EMLSAP00000001228
TRINITY_DN1010_c1_g1	0.387952	0.132588	1	0.099727	putative LOC100869307 [Apis florea] [Lepeophtheirus salmonis]	EMLSAP00000007352
TRINITY_DN10100_c0_g1	0.537834	0.275743	1	0.385348	unnamed protein product [Lepeophtheirus salmonis]	EMLSAP00000004642
TRINITY_DN10100_c0_g2	0.489138	0.294852	1	0.504684	NA	NA
TRINITY_DN10100_c1_g1	0.117955	0.271814	999	999	NA	NA
TRINITY_DN10101_c0_g1	0.0187988	0.312621	1	0.99074	NA	NA
TRINITY_DN10102_c0_g1	-0.0572397	0.22487	1	0.960291	NA	NA
TRINITY_DN10102_c0_g2	0.319317	0.262304	1	0.669315	NA	NA
TRINITY_DN10102_c0_g3	-0.377833	0.316558	1	999	NA	NA
TRINITY_DN10102_c1_g1	0.464208	0.30169	1	0.54296	NA	NA
TRINITY_DN10102_c2_g1	0.257706	0.310025	1	999	NA	NA
TRINITY_DN10103_c0_g1	0.308719	0.212092	1	0.572937	hypothetical protein [Lepeophtheirus salmonis]	EMLSAP00000007765
TRINITY_DN10103_c1_g1	-0.597999	0.316537	1	999	NA	NA
TRINITY_DN10103_c2_g1	-0.0969856	0.267586	1	999	NA	NA
TRINITY_DN10104_c0_g1	0.273137	0.285292	1	0.768225	NA	NA
TRINITY_DN10105_c0_g1	-0.301332	0.273501	1	0.714293	hypothetical protein, partial [Lepeophtheirus salmonis]	EMLSAP00000004975
TRINITY_DN10106_c0_g1	-0.493836	0.295673	1	0.495382	uncharacterized protein LOC121115666 [Lepeophtheirus salmonis]	EMLSAP00000012051
TRINITY_DN10107_c0_g1	-0.199614	0.315812	1	0.879756	NA	NA
TRINITY_DN10107_c0_g3	0.171287	0.294527	1	999	NA	NA
TRINITY_DN10108_c0_g1	0.979781	0.247985	1	0.00946984	NA	NA
TRINITY_DN10109_c0_g1	-0.374666	0.263331	1	0.585781	NA	NA
TRINITY_DN10109_c1_g1	-0.00710385	0.249373	999	999	NA	NA
TRINITY_DN10109_c3_g1	-0.161513	0.251992	1	0.870788	NA	NA
TRINITY_DN10109_c3_g2	0.150458	0.242144	999	999	NA	NA
TRINITY_DN10109_c3_g3	-0.258375	0.268123	999	999	NA	NA
TRINITY_DN1011_c0_g1	-0.217866	0.11077	1	0.369171	hypothetical protein, partial [Lepeophtheirus salmonis]	EMLSAP00000000760
TRINITY_DN10110_c0_g1	-0.159484	0.315894	1	0.909419	NA	NA
TRINITY_DN10110_c1_g1	0.208366	0.311459	1	0.877271	putative protein, similar to XP_004444298.1 [Lepeophtheirus salmonis]	EMLSAP00000009833
TRINITY_DN10110_c2_g1	-0.114642	0.283576	1	999	NA	NA
TRINITY_DN10111_c0_g1	0.0527051	0.170843	1	0.950829	hypothetical protein [Lepeophtheirus salmonis]	EMLSAP00000007619
TRINITY_DN10111_c1_g1	0.174684	0.302383	1	0.888862	NA	NA
TRINITY_DN10114_c0_g1	0.135622	0.12648	1	0.727684	Signal peptidase complex subunit 1 [Caligus rogercresseyi]	EMLSAP00000006052
TRINITY_DN10115_c0_g1	-0.0703626	0.255007	1	0.956325	unnamed protein product [Lepeophtheirus salmonis]	EMLSAP00000004749
TRINITY_DN10115_c0_g2	-0.366243	0.314999	1	999	NA	NA
TRINITY_DN10115_c1_g1	0.29265	0.170831	1	0.470471	Uncharacterized protein FKW44_014470, partial [Caligus rogercresseyi]	NA
TRINITY_DN10116_c0_g1	-0.262394	0.248592	1	0.732878	probable Na(+) H(+) antiporter nhx-9 [Lepeophtheirus salmonis]	EMLSAP00000002008
TRINITY_DN10117_c0_g1	0.0199345	0.260814	1	0.990188	NA	NA
TRINITY_DN10117_c1_g1	0.0829733	0.293306	1	0.955283	NA	NA
TRINITY_DN10118_c0_g1	0.408044	0.308494	1	0.608444	alpha-1,4-N-acetylglucosaminyltransferase-like [Lepeophtheirus salmonis]	EMLSAP00000007981
TRINITY_DN10119_c0_g1	0.361917	0.291198	1	0.665231	NA	NA
TRINITY_DN1012_c0_g1	0.0508548	0.136698	1	0.938077	uncharacterized protein C9orf85 homolog [Lepeophtheirus salmonis]	NA
TRINITY_DN1012_c1_g1	0.157356	0.173419	1	0.784247	putative protein, similar to XP_002071429.1 [Lepeophtheirus salmonis]	EMLSAP00000006042
TRINITY_DN10120_c0_g1	-0.433736	0.31656	1	0.613358	NA	NA
TRINITY_DN10121_c0_g1	0.413132	0.171237	1	0.220479	putative LOC101073771 [Takifugu rubripes] [Lepeophtheirus salmonis]	EMLSAP00000009408
TRINITY_DN10121_c0_g2	0.103405	0.221905	1	0.91602	uncharacterized protein LOC121114681 [Lepeophtheirus salmonis]	EMLSAP00000004380
TRINITY_DN10121_c0_g3	0.392101	0.141741	1	0.132203	hypothetical protein TCAL_16683 [Tigriopus californicus]	NA
TRINITY_DN10121_c2_g1	-0.401641	0.313883	1	0.641433	NA	NA
TRINITY_DN10121_c3_g1	-0.0563672	0.304289	1	0.971708	NA	NA
TRINITY_DN10121_c5_g1	-0.0250613	0.309408	1	999	NA	NA
TRINITY_DN10122_c0_g1	0.208352	0.256502	1	0.818676	visual system homeobox 2-like [Lepeophtheirus salmonis]	EMLSAP00000011960
TRINITY_DN10123_c0_g1	-0.572219	0.279927	1	0.341523	putative protein, similar to XP_002432181.1 [Lepeophtheirus salmonis]	EMLSAP00000005857
TRINITY_DN10124_c0_g1	0.475656	0.313883	1	0.431583	cell wall protein DAN4-like isoform X1 [Lepeophtheirus salmonis]	EMLSAP00000010739
TRINITY_DN10125_c0_g1	0.0676983	0.195573	999	999	NA	NA
TRINITY_DN10126_c0_g1	-0.265825	0.293529	1	0.789993	NA	NA
TRINITY_DN10127_c0_g1	-0.418158	0.294382	1	0.573244	AGAP012342PAlike [Tribolium castaneum] [Lepeophtheirus salmonis]	EMLSAP00000011476
TRINITY_DN10128_c0_g1	0.124511	0.128896	1	0.765266	putative protein, similar to XP_002400307.1, partial [Lepeophtheirus salmonis]	EMLSAP00000001045
TRINITY_DN10129_c0_g1	-0.497195	0.277592	1	0.4371	NA	NA
TRINITY_DN10129_c1_g1	-0.0144415	0.244674	1	999	NA	NA
TRINITY_DN1013_c0_g1	-0.303626	0.270484	1	0.703142	glutamate-gated chloride channel alpha subunit [Caligus rogercresseyi]	EMLSAP00000004922
TRINITY_DN1013_c1_g1	0.0264115	0.128043	1	0.967654	LOW QUALITY PROTEIN: islet cell autoantigen 1-like [Lepeophtheirus salmonis]	EMLSAP00000012590
TRINITY_DN1013_c14_g1	0.144354	0.298806	1	0.911822	NA	NA
TRINITY_DN1013_c2_g1	-0.285441	0.171569	1	0.492469	NA	NA
TRINITY_DN1013_c3_g1	0.271058	0.148426	1	0.425835	NA	NA
TRINITY_DN1013_c4_g1	-0.059688	0.274275	999	999	NA	NA
TRINITY_DN1013_c4_g2	-0.48493	0.303524	1	0.50049	NA	NA
TRINITY_DN1013_c5_g1	-0.306827	0.29977	1	0.746864	NA	NA
TRINITY_DN1013_c6_g1	-0.0925514	0.280421	1	0.945352	NA	NA
TRINITY_DN1013_c6_g2	-0.256425	0.2977	1	0.800214	NA	NA
TRINITY_DN1013_c7_g1	0.0701849	0.230321	999	999	NA	NA
TRINITY_DN1013_c7_g2	-0.295577	0.302813	1	999	NA	NA
TRINITY_DN1013_c8_g1	0.226023	0.291689	1	0.828152	NA	NA
TRINITY_DN10130_c0_g1	0.251283	0.185065	1	0.615341	uncharacterized protein LOC121132327 [Lepeophtheirus salmonis]	EMLSAP00000004126
TRINITY_DN10131_c0_g1	0.291787	0.298173	1	0.758557	NA	NA
TRINITY_DN10131_c0_g2	-0.335091	0.251263	1	0.626312	NA	NA
TRINITY_DN10132_c0_g1	0.281264	0.158767	1	0.444091	Actin-related protein 6 [Caligus clemensi]	EMLSAP00000000036
TRINITY_DN10133_c0_g1	-0.277199	0.225613	1	0.66809	NA	NA
TRINITY_DN10133_c1_g1	-0.046899	0.211977	1	0.965501	NA	NA
TRINITY_DN10134_c0_g1	-0.0370071	0.302652	1	0.983042	retinoid isomerohydrolase-like [Lepeophtheirus salmonis]	EMLSAP00000002273
TRINITY_DN10135_c0_g1	0.191526	0.195635	1	0.760508	protein tipE-like [Lepeophtheirus salmonis]	EMLSAP00000006781
TRINITY_DN10136_c0_g1	-0.619049	0.315851	1	0.368697	NA	NA
TRINITY_DN10136_c1_g1	0.747245	0.303169	1	0.21603	NA	NA
TRINITY_DN10136_c2_g1	-0.012097	0.291758	999	999	NA	NA
TRINITY_DN10136_c3_g1	-0.0909245	0.312423	1	999	NA	NA
TRINITY_DN10136_c5_g1	-0.142097	0.301484	999	999	NA	NA
TRINITY_DN10137_c0_g1	-0.117477	0.316439	1	0.938077	NA	NA
TRINITY_DN10137_c0_g2	0.28273	0.31555	1	999	NA	NA
TRINITY_DN10137_c1_g1	0.066158	0.30437	1	0.969005	NA	NA
TRINITY_DN10137_c1_g2	-0.146663	0.254336	999	999	NA	NA
TRINITY_DN10137_c2_g1	-0.252498	0.27017	999	999	NA	NA
TRINITY_DN10137_c3_g1	0.158794	0.292009	999	999	NA	NA
TRINITY_DN10138_c0_g1	0.337268	0.262111	1	999	NA	NA
TRINITY_DN10138_c0_g2	0.000526424	0.313279	1	999	NA	NA
TRINITY_DN10138_c1_g1	-0.247764	0.284525	1	0.798488	NA	NA
TRINITY_DN10138_c1_g2	-0.172028	0.304127	1	999	NA	NA
TRINITY_DN10138_c2_g1	-0.342271	0.252448	999	999	NA	NA
TRINITY_DN10138_c3_g1	-0.0852882	0.23346	999	999	NA	NA
TRINITY_DN10138_c3_g2	0.109237	0.260485	999	999	NA	NA
TRINITY_DN10139_c0_g1	0.120064	0.284654	1	999	NA	NA
TRINITY_DN10139_c0_g2	-0.106818	0.244943	999	999	NA	NA
TRINITY_DN10139_c0_g3	-0.606953	0.306683	1	0.113167	NA	NA
TRINITY_DN10139_c0_g4	-0.0737277	0.250897	999	999	NA	NA
TRINITY_DN1014_c0_g1	-0.168985	0.244827	1	0.855417	NA	NA
TRINITY_DN1014_c1_g1	0.531462	0.238395	1	0.276354	cell wall protein DAN4-like [Lepeophtheirus salmonis]	EMLSAP00000000266
TRINITY_DN1014_c1_g2	-0.224622	0.311379	1	0.84027	mucin-22-like isoform X10 [Eurytemora affinis]	NA
TRINITY_DN1014_c1_g3	0.0549331	0.300962	1	0.974342	NA	NA
TRINITY_DN10140_c0_g1	-0.14599	0.206401	1	0.853197	neural cell adhesion molecule 2-like [Lepeophtheirus salmonis]	EMLSAP00000006581
TRINITY_DN10141_c0_g1	-0.270808	0.29677	1	0.787657	NA	NA
TRINITY_DN10141_c0_g2	-0.455529	0.266747	1	0.474156	NA	NA
TRINITY_DN10141_c0_g3	-0.0389443	0.314456	1	999	NA	NA
TRINITY_DN10141_c1_g1	-0.0698495	0.29482	999	999	NA	NA
TRINITY_DN10142_c0_g1	-0.239234	0.31115	1	0.834668	NA	NA
TRINITY_DN10143_c0_g1	0.430936	0.265113	1	0.503047	NA	NA
TRINITY_DN10144_c0_g1	0.137773	0.212618	1	0.868901	NA	NA
TRINITY_DN10144_c0_g2	-0.174305	0.231442	1	0.837284	NA	NA
TRINITY_DN10144_c1_g1	-0.380691	0.290301	1	0.628274	NA	NA
TRINITY_DN10145_c0_g1	-0.417055	0.308049	1	0.516052	neuroblast differentiation-associated protein AHNAK-like [Eurytemora affinis]	NA
TRINITY_DN10146_c0_g1	0.44131	0.268184	1	0.499194	NA	NA
TRINITY_DN10147_c0_g1	0.163925	0.167489	999	999	NA	NA
TRINITY_DN10148_c0_g1	-0.276509	0.292747	1	0.796196	NA	NA
TRINITY_DN10149_c0_g1	-0.293867	0.311952	1	0.772736	NA	NA
TRINITY_DN1015_c0_g1	0.726022	0.210772	1	0.0336652	solute carrier family 12 member 2-like isoform X1 [Lepeophtheirus salmonis]	EMLSAP00000003059
TRINITY_DN1015_c0_g2	0.620392	0.275262	1	0.259006	solute carrier family 12 member 3-like [Lepeophtheirus salmonis]	EMLSAP00000003059
TRINITY_DN1015_c1_g1	0.22658	0.118075	1	0.388258	SET domain containing (lysine methyltransferase) 7 [Monodelphis domestica] [Lepeophtheirus salmonis]	EMLSAP00000008252
TRINITY_DN1015_c2_g1	0.156041	0.132466	1	0.689593	solute carrier family 2, facilitated glucose transporter member 10-like [Lepeophtheirus salmonis]	EMLSAP00000001957
TRINITY_DN1015_c3_g1	-0.0930489	0.302742	999	999	NA	NA
TRINITY_DN1015_c4_g1	0.0708836	0.23649	999	999	NA	NA
TRINITY_DN10150_c0_g1	0.221861	0.293179	1	0.834568	NA	NA
TRINITY_DN10151_c0_g1	-0.494808	0.207168	1	0.225678	Notch-regulated ankyrin repeat-containing protein B [Caligus rogercresseyi]	EMLSAP00000011839
TRINITY_DN10153_c0_g1	0.109949	0.315649	1	0.946513	NA	NA
TRINITY_DN10153_c0_g2	-0.150441	0.252469	1	0.882019	NA	NA
TRINITY_DN10153_c1_g1	-0.19987	0.282633	999	999	NA	NA
TRINITY_DN10153_c3_g1	0.0677302	0.298639	1	0.964856	NA	NA
TRINITY_DN10153_c4_g1	0.056116	0.314327	1	999	NA	NA
TRINITY_DN10153_c6_g1	-0.16317	0.275295	999	999	NA	NA
TRINITY_DN10154_c0_g1	0.154513	0.316432	1	0.902897	NA	NA
TRINITY_DN10154_c1_g2	0.276132	0.281781	1	0.738819	NA	NA
TRINITY_DN10155_c0_g1	0.094784	0.288952	1	0.944625	zwei Ig domain protein zig-8-like [Lepeophtheirus salmonis]	EMLSAP00000005250
TRINITY_DN10157_c0_g1	-0.116932	0.311679	1	0.937314	NA	NA
TRINITY_DN10157_c0_g2	0.170101	0.31601	1	999	NA	NA
TRINITY_DN10157_c1_g1	-0.101539	0.2658	1	0.936634	NA	NA
TRINITY_DN10157_c1_g2	0.591815	0.275731	1	0.25049	NA	NA
TRINITY_DN10157_c1_g3	0.476513	0.316495	1	0.553226	NA	NA
TRINITY_DN10157_c1_g4	-0.262013	0.310206	1	0.806938	NA	NA
TRINITY_DN10157_c15_g1	0.071266	0.267634	999	999	NA	NA
TRINITY_DN10157_c16_g1	0.371275	0.310212	1	999	NA	NA
TRINITY_DN10157_c18_g1	0.0497835	0.262391	999	999	NA	NA
TRINITY_DN10157_c2_g1	-0.469335	0.309382	1	0.553432	NA	NA
TRINITY_DN10157_c2_g2	0.242609	0.285459	1	0.805619	NA	NA
TRINITY_DN10157_c3_g1	0.151955	0.316562	1	999	NA	NA
TRINITY_DN10157_c3_g2	-0.367157	0.24945	1	0.569189	NA	NA
TRINITY_DN10157_c4_g1	-0.871539	0.279527	1	0.0669899	NA	NA
TRINITY_DN10157_c5_g1	-0.00847832	0.243542	999	999	NA	NA
TRINITY_DN10158_c0_g1	-0.0657882	0.298804	1	0.967122	NA	NA
TRINITY_DN10158_c0_g2	-0.411531	0.303403	1	0.614487	NA	NA
TRINITY_DN10158_c1_g1	-0.17028	0.283179	1	0.883129	NA	NA
TRINITY_DN10159_c0_g1	-0.370533	0.223257	1	0.49523	NA	NA
TRINITY_DN10159_c2_g1	-0.161924	0.315296	1	999	NA	NA
TRINITY_DN10159_c3_g1	-0.341115	0.316142	1	0.71999	NA	NA
TRINITY_DN1016_c0_g1	0.196355	0.118986	1	0.497538	Ubiquitin carboxyl-terminal hydrolase 14 [Lepeophtheirus salmonis]	EMLSAP00000006017
TRINITY_DN10160_c0_g1	9.04323e-05	0.251519	999	999	NA	NA
TRINITY_DN10160_c0_g2	0.222523	0.197951	1	0.708185	ADP-ribosylation factor-binding protein GGA1-like isoform X1 [Lepeophtheirus salmonis]	EMLSAP00000000229
TRINITY_DN10161_c0_g2	0.217375	0.291303	1	0.841714	NA	NA
TRINITY_DN10162_c0_g1	0.191831	0.315956	1	0.875173	NA	NA
TRINITY_DN10163_c0_g1	-0.451043	0.274509	1	0.498445	NA	NA
TRINITY_DN10163_c0_g2	-0.0317573	0.286542	1	0.983344	NA	NA
TRINITY_DN10163_c0_g3	0.300914	0.302647	1	999	NA	NA
TRINITY_DN10163_c0_g4	-0.490722	0.316513	1	0.534072	NA	NA
TRINITY_DN10163_c1_g1	-0.182536	0.313832	1	0.889955	NA	NA
TRINITY_DN10164_c0_g1	-0.247096	0.305915	1	0.822844	uncharacterized protein LOC121115060 [Lepeophtheirus salmonis]	EMLSAP00000012921
TRINITY_DN10164_c0_g2	0.0900872	0.305923	1	0.95174	putative protein, similar to XP_001031067.1 [Lepeophtheirus salmonis]	EMLSAP00000012921
TRINITY_DN10165_c0_g1	0.371316	0.219073	1	0.478094	NA	NA
TRINITY_DN10166_c0_g1	0.100453	0.113919	1	0.795675	putative protein, similar to XP_002423235.1 [Lepeophtheirus salmonis]	EMLSAP00000004857
TRINITY_DN10166_c1_g1	-0.0809878	0.159171	1	0.905694	FK506-binding protein 1A [Lepeophtheirus salmonis]	EMLSAP00000004857
TRINITY_DN10167_c0_g1	-0.413368	0.185654	1	0.27912	unnamed protein product [Lepeophtheirus salmonis]	EMLSAP00000000121
TRINITY_DN10168_c0_g1	0.46504	0.290462	1	0.518265	NA	NA
TRINITY_DN10168_c1_g1	0.560711	0.257502	999	999	NA	NA
TRINITY_DN1017_c0_g1	-0.129366	0.0811638	1	0.520634	oxysterolbinding proteinrelated protein 8like [Musca domestica] [Lepeophtheirus salmonis]	EMLSAP00000008469
TRINITY_DN1017_c1_g1	0.452894	0.259239	1	0.451308	electrogenic sodium bicarbonate cotransporter 1-like isoform X2 [Lepeophtheirus salmonis]	EMLSAP00000012101
TRINITY_DN1017_c12_g1	-0.156259	0.295863	999	999	NA	NA
TRINITY_DN1017_c14_g1	-0.0242396	0.294632	1	0.989181	NA	NA
TRINITY_DN1017_c18_g1	-0.226659	0.311367	1	999	NA	NA
TRINITY_DN1017_c19_g1	0.10041	0.240527	999	999	NA	NA
TRINITY_DN1017_c2_g1	-0.0717649	0.150827	1	0.913489	aldehyde dehydrogenase 7 family, member A1like [Tribolium castaneum] [Lepeophtheirus salmonis]	EMLSAP00000004923
TRINITY_DN1017_c2_g2	-0.0186746	0.29231	1	0.991984	NA	NA
TRINITY_DN1017_c23_g1	-0.186538	0.273804	999	999	NA	NA
TRINITY_DN1017_c26_g1	0.123454	0.251966	999	999	NA	NA
TRINITY_DN1017_c3_g1	0.0391266	0.249676	1	0.976795	NA	NA
TRINITY_DN1017_c3_g2	-0.0167707	0.242075	1	0.991055	NA	NA
TRINITY_DN1017_c3_g3	0.244485	0.170737	1	0.583264	hypothetical protein [Lepeophtheirus salmonis]	EMLSAP00000012042
TRINITY_DN1017_c4_g1	0.099232	0.249442	1	0.932046	NA	NA
TRINITY_DN1017_c5_g1	0.149816	0.242485	1	0.878448	NA	NA
TRINITY_DN1017_c6_g1	0.131252	0.294257	1	0.920998	NA	NA
TRINITY_DN1017_c6_g2	-0.51944	0.244096	1	0.31356	NA	NA
TRINITY_DN1017_c9_g1	-0.368557	0.29092	1	0.651864	NA	NA
TRINITY_DN10170_c0_g1	-0.0738799	0.223174	1	0.948208	NA	NA
TRINITY_DN10170_c1_g1	-0.0414241	0.205203	999	999	NA	NA
TRINITY_DN10171_c0_g1	0.0918618	0.218671	1	0.927028	unnamed protein product [Lepeophtheirus salmonis]	EMLSAP00000012980
TRINITY_DN10171_c0_g2	0.0188519	0.316383	1	999	NA	NA
TRINITY_DN10172_c0_g1	0.223892	0.177085	1	0.655023	transmembrane channel-like protein 1 [Lepeophtheirus salmonis]	EMLSAP00000010126
TRINITY_DN10173_c0_g1	0.56286	0.314182	1	0.376068	unnamed protein product [Lepeophtheirus salmonis]	EMLSAP00000000630
TRINITY_DN10173_c0_g2	0.165008	0.272801	1	0.878602	NA	NA
TRINITY_DN10174_c0_g1	-0.224066	0.23325	1	0.765211	Spermine synthase [Caligus clemensi]	EMLSAP00000006367
TRINITY_DN10174_c0_g2	-0.203939	0.202465	1	0.749413	Spermine synthase [Caligus rogercresseyi]	EMLSAP00000000528
TRINITY_DN10174_c0_g3	-0.0350924	0.297642	999	999	NA	NA
TRINITY_DN10175_c0_g1	0.480296	0.316494	1	999	NA	NA
TRINITY_DN10176_c0_g1	0.0881845	0.243478	1	0.940075	NA	NA
TRINITY_DN10176_c0_g2	-0.0800779	0.31348	1	0.959622	NA	NA
TRINITY_DN10176_c1_g1	-0.470587	0.315621	1	0.56174	NA	NA
TRINITY_DN10176_c2_g1	-0.0384137	0.23946	999	999	NA	NA
TRINITY_DN10176_c3_g1	-0.0981698	0.290706	999	999	NA	NA
TRINITY_DN10176_c9_g1	0.255347	0.275488	999	999	NA	NA
TRINITY_DN10177_c0_g1	-0.207766	0.272927	1	0.83957	NA	NA
TRINITY_DN10178_c0_g1	-0.982459	0.315753	1	0.0695787	NA	NA
TRINITY_DN10178_c1_g1	0.0708443	0.307427	1	0.964382	NA	NA
TRINITY_DN10178_c2_g1	-0.0491128	0.277365	1	0.974205	NA	NA
TRINITY_DN10178_c2_g2	-0.0110061	0.303072	1	0.99505	Uncharacterized protein FKW44_014741 [Caligus rogercresseyi]	NA
TRINITY_DN10178_c2_g3	-0.73955	0.312839	1	0.231937	NA	NA
TRINITY_DN10179_c0_g1	0.290919	0.246852	999	999	NA	NA
TRINITY_DN1018_c0_g1	0.121207	0.124465	1	0.761802	NA	NA
TRINITY_DN1018_c0_g2	0.303817	0.0990852	1	0.0765051	plexin A [Tribolium castaneum] [Lepeophtheirus salmonis]	EMLSAP00000009512
TRINITY_DN1018_c1_g1	0.176314	0.209382	1	0.807195	NA	NA
TRINITY_DN1018_c10_g1	0.11892	0.246637	1	0.911888	NA	NA
TRINITY_DN1018_c2_g1	0.173326	0.192274	1	0.789392	uncharacterized protein LOC121128241 isoform X2 [Lepeophtheirus salmonis]	EMLSAP00000004224
TRINITY_DN1018_c21_g1	-0.250744	0.314112	1	999	NA	NA
TRINITY_DN1018_c21_g2	-0.60431	0.316476	1	999	NA	NA
TRINITY_DN1018_c3_g1	0.0358774	0.132033	1	0.957049	NA	NA
TRINITY_DN1018_c4_g1	-0.291433	0.223104	1	0.638687	NA	NA
TRINITY_DN1018_c5_g1	0.123023	0.111319	1	0.715497	Cyclin-Y [Caligus clemensi]	EMLSAP00000000187
TRINITY_DN1018_c8_g1	-0.161908	0.310581	1	999	NA	NA
TRINITY_DN10180_c0_g1	-0.247818	0.140271	1	0.449561	uncharacterized protein LOC121126632 [Lepeophtheirus salmonis]	EMLSAP00000012526
TRINITY_DN10180_c0_g2	0.288007	0.300028	1	0.767399	NA	NA
TRINITY_DN10180_c1_g1	-0.200885	0.314616	1	0.875901	NA	NA
TRINITY_DN10180_c1_g2	0.485115	0.257795	1	0.401247	NA	NA
TRINITY_DN10180_c1_g3	0.19201	0.311895	1	999	NA	NA
TRINITY_DN10180_c2_g1	0.177449	0.246353	1	0.848871	NA	NA
TRINITY_DN10180_c3_g1	0.401477	0.314693	1	999	NA	NA
TRINITY_DN10180_c9_g1	0.133253	0.295231	1	0.920087	NA	NA
TRINITY_DN10181_c0_g1	-0.41069	0.309767	1	999	NA	NA
TRINITY_DN10181_c2_g1	-0.64561	0.296035	1	0.298195	NA	NA
TRINITY_DN10181_c2_g2	0.00224406	0.199998	999	999	NA	NA
TRINITY_DN10181_c3_g1	-0.538447	0.245812	1	0.292193	NA	NA
TRINITY_DN10181_c3_g2	-0.302942	0.296287	999	999	NA	NA
TRINITY_DN10184_c0_g1	0.323232	0.265597	1	0.674022	NA	NA
TRINITY_DN10185_c0_g1	-0.224898	0.174067	1	0.643363	nicotinic acetylcholine receptor beta-1 subunit [Lepeophtheirus salmonis]	EMLSAP00000007263
TRINITY_DN10186_c0_g1	0.186722	0.288132	999	999	NA	NA
TRINITY_DN10186_c1_g1	-0.0773358	0.315483	1	0.962827	NA	NA
TRINITY_DN10186_c2_g1	0.111232	0.244496	999	999	NA	NA
TRINITY_DN10186_c3_g1	0.126093	0.286012	999	999	NA	NA
TRINITY_DN10187_c0_g1	0.420875	0.242125	1	0.457732	NA	NA
TRINITY_DN10189_c0_g1	-0.155941	0.10771	1	0.5771	HRAS-like suppressor 3 [Caligus clemensi]	EMLSAP00000007189
TRINITY_DN10189_c1_g1	0.532798	0.31475	1	0.480388	NA	NA
TRINITY_DN10189_c2_g1	0.139117	0.316365	1	0.919454	NA	NA
TRINITY_DN1019_c0_g1	0.512809	0.282295	1	0.423478	membrane-associated guanylate kinase, WW and PDZ domain-containing protein 3-like isoform X2 [Lepeophtheirus salmonis]	EMLSAP00000010094
TRINITY_DN10190_c0_g1	-0.262074	0.225892	1	0.695784	NA	NA
TRINITY_DN10191_c0_g1	-0.926742	0.278953	1	0.0465548	NA	NA
TRINITY_DN10192_c0_g1	0.0457298	0.166298	1	0.956573	NA	NA
TRINITY_DN10194_c0_g1	-0.0255629	0.311226	1	0.989476	NA	NA
TRINITY_DN10194_c1_g1	0.169142	0.276372	999	999	NA	NA
TRINITY_DN10195_c0_g1	-0.138384	0.202236	1	0.858395	NA	NA
TRINITY_DN10195_c0_g2	-0.416371	0.265024	999	999	NA	NA
TRINITY_DN10195_c0_g3	-0.268346	0.307858	1	999	NA	NA
TRINITY_DN10195_c1_g1	0.0770088	0.234949	1	0.947643	NA	NA
TRINITY_DN10195_c2_g1	0.0574813	0.244261	999	999	NA	NA
TRINITY_DN10195_c2_g2	-0.0789593	0.210321	1	0.937852	NA	NA
TRINITY_DN10195_c2_g3	0.123592	0.221712	1	0.894371	NA	NA
TRINITY_DN10196_c0_g1	-0.0690117	0.294103	1	0.967134	NA	NA
TRINITY_DN10197_c0_g1	0.0235449	0.0651872	1	0.940117	SFRS3 [Lepeophtheirus salmonis]	EMLSAP00000005276
TRINITY_DN10198_c0_g1	0.519233	0.202186	1	0.175592	target of EGR1 protein 1-like [Lepeophtheirus salmonis]	EMLSAP00000005132
TRINITY_DN10199_c0_g1	0.207749	0.158145	1	0.635928	G protein-coupled receptor kinase 1-like isoform X2 [Lepeophtheirus salmonis]	EMLSAP00000001073
TRINITY_DN102_c0_g1	0.155777	0.109415	1	0.586012	nterminal asparagine amidohydrolase [Ictalurus punctatus], partial [Lepeophtheirus salmonis]	EMLSAP00000004489
TRINITY_DN102_c0_g2	0.672607	0.196085	1	0.0353472	Pyrroline-5-carboxylate reductase [Caligus clemensi]	EMLSAP00000000203
TRINITY_DN102_c0_g3	-0.12946	0.274615	1	0.914322	NA	NA
TRINITY_DN102_c1_g1	0.370766	0.203825	1	0.419074	RNA-binding protein Musashi homolog Rbp6-like isoform X2 [Lepeophtheirus salmonis]	EMLSAP00000005340
TRINITY_DN102_c11_g1	0.105975	0.212102	1	0.907822	NA	NA
TRINITY_DN102_c13_g2	0.0318447	0.299815	999	999	NA	NA
TRINITY_DN102_c14_g1	-0.0799594	0.300586	1	0.956604	NA	NA
TRINITY_DN102_c15_g1	0.104592	0.205232	1	0.905536	NA	NA
TRINITY_DN102_c16_g1	0.210136	0.315469	1	999	NA	NA
TRINITY_DN102_c16_g2	-0.10784	0.281246	999	999	NA	NA
TRINITY_DN102_c2_g1	-0.525545	0.202547	1	0.170419	uncharacterized protein LOC121120056 [Lepeophtheirus salmonis]	EMLSAP00000006687
TRINITY_DN102_c21_g1	0.419123	0.312604	1	0.627463	NA	NA
TRINITY_DN102_c3_g1	-0.295765	0.293213	1	0.748075	NA	NA
TRINITY_DN102_c30_g1	0.306543	0.316493	1	999	NA	NA
TRINITY_DN102_c33_g1	0.15328	0.223377	1	0.857919	NA	NA
TRINITY_DN102_c35_g1	0.2623	0.244961	999	999	NA	NA
TRINITY_DN102_c37_g1	0.443756	0.128281	1	0.0336652	NA	NA
TRINITY_DN102_c4_g1	0.40712	0.160562	1	0.185842	NA	NA
TRINITY_DN102_c43_g1	0.035844	0.227282	999	999	NA	NA
TRINITY_DN102_c46_g1	-0.0879807	0.290961	1	999	NA	NA
TRINITY_DN102_c5_g1	-0.062264	0.258493	1	0.962043	NA	NA
TRINITY_DN102_c6_g1	0.217913	0.248197	1	0.795675	NA	NA
TRINITY_DN102_c6_g2	-0.381415	0.305135	1	0.665098	NA	NA
TRINITY_DN102_c7_g1	-0.310986	0.12966	1	0.225705	REEP1_2_3_4 [Lepeophtheirus salmonis]	EMLSAP00000012001
TRINITY_DN102_c7_g2	0.239723	0.282602	1	0.805195	NA	NA
TRINITY_DN102_c8_g1	-0.82015	0.268885	1	0.0780191	NA	NA
TRINITY_DN1020_c0_g1	-0.0378646	0.100001	1	0.937124	LAG1 longevity assurance homolog 6 [Caligus clemensi]	EMLSAP00000002709
TRINITY_DN1020_c0_g2	-0.0948791	0.290095	1	0.944413	uncharacterized protein LOC121128862 [Lepeophtheirus salmonis]	EMLSAP00000008411
TRINITY_DN1020_c1_g1	0.360691	0.131938	1	0.139045	GYG1 [Lepeophtheirus salmonis]	EMLSAP00000007254
TRINITY_DN1020_c1_g2	-0.219996	0.113396	1	0.381057	dnaJ homolog subfamily C member 11-like [Lepeophtheirus salmonis]	EMLSAP00000012285
TRINITY_DN1020_c11_g1	-0.1546	0.313014	1	999	NA	NA
TRINITY_DN1020_c2_g1	-0.0270239	0.176856	1	0.977317	NA	NA
TRINITY_DN1020_c3_g1	0.327789	0.315625	1	0.731859	NA	NA
TRINITY_DN1020_c4_g2	-0.186039	0.2653	999	999	NA	NA
TRINITY_DN1020_c6_g1	-0.0823969	0.218085	999	999	NA	NA
TRINITY_DN1020_c7_g1	-0.181088	0.220918	999	999	NA	NA
TRINITY_DN10200_c1_g1	-0.134192	0.294634	1	0.920445	NA	NA
TRINITY_DN10201_c0_g1	0.00340652	0.263583	1	0.999369	unnamed protein product [Lepeophtheirus salmonis]	EMLSAP00000002642
TRINITY_DN10202_c0_g1	-0.128406	0.233476	1	0.895536	protein turtle homolog B-like [Lepeophtheirus salmonis]	EMLSAP00000011552
TRINITY_DN10204_c0_g1	0.144912	0.222589	1	0.86863	NA	NA
TRINITY_DN10204_c1_g1	0.174542	0.26141	1	999	NA	NA
TRINITY_DN10205_c0_g1	0.01592	0.315279	1	0.993612	NA	NA
TRINITY_DN10205_c1_g1	-0.423476	0.294362	1	0.570049	NA	NA
TRINITY_DN10205_c2_g1	-0.339454	0.286623	1	0.686624	NA	NA
TRINITY_DN10205_c3_g1	0.147006	0.300813	1	0.893578	NA	NA
TRINITY_DN10205_c4_g1	-0.077578	0.303908	1	0.959889	NA	NA
TRINITY_DN10205_c5_g1	-0.343779	0.302634	1	999	NA	NA
TRINITY_DN10205_c7_g1	-0.378049	0.269329	999	999	NA	NA
TRINITY_DN10206_c0_g1	-0.206309	0.263198	1	0.82846	NA	NA
TRINITY_DN10207_c0_g1	0.236322	0.213198	1	0.713977	NA	NA
TRINITY_DN10207_c1_g1	0.0703705	0.293733	1	0.96296	NA	NA
TRINITY_DN10207_c2_g1	-0.0582942	0.290492	1	0.968564	NA	NA
TRINITY_DN10207_c3_g1	-0.150211	0.284405	999	999	NA	NA
TRINITY_DN10207_c4_g1	0.100318	0.243859	999	999	NA	NA
TRINITY_DN10208_c0_g1	0.109533	0.18713	1	0.886794	Uncharacterized protein FKW44_004583 [Caligus rogercresseyi]	NA
TRINITY_DN10208_c0_g2	0.480554	0.296646	1	999	NA	NA
TRINITY_DN10208_c1_g1	-0.0710573	0.232339	1	0.950967	NA	NA
TRINITY_DN10208_c3_g1	-0.0380665	0.214584	999	999	NA	NA
TRINITY_DN10209_c0_g1	-0.221683	0.137019	1	0.510924	NA	NA
TRINITY_DN10209_c1_g1	0.218005	0.295481	1	0.841647	NA	NA
TRINITY_DN10209_c1_g2	0.0370184	0.306302	1	0.977466	NA	NA
TRINITY_DN10209_c1_g3	0.166088	0.276584	999	999	NA	NA
TRINITY_DN10209_c1_g4	-0.135711	0.238972	999	999	NA	NA
TRINITY_DN10209_c2_g1	-0.236483	0.309263	1	0.836504	NA	NA
TRINITY_DN10209_c3_g1	0.0459172	0.189401	999	999	NA	NA
TRINITY_DN1021_c0_g1	0.0513981	0.121131	1	0.92651	putative LOC100869307 [Apis florea] [Lepeophtheirus salmonis]	EMLSAP00000007352
TRINITY_DN1021_c0_g2	-0.0162529	0.15386	1	0.985172	hypothetical protein [Lepeophtheirus salmonis]	EMLSAP00000001228
TRINITY_DN1021_c1_g1	-0.233026	0.175066	1	0.628274	NA	NA
TRINITY_DN1021_c1_g2	0.386917	0.138344	1	0.1262	putative LOC100677843 [Nasonia vitripennis] [Lepeophtheirus salmonis]	EMLSAP00000005371
TRINITY_DN1021_c1_g3	-0.2283	0.227951	999	999	NA	NA
TRINITY_DN1021_c2_g1	0.213376	0.0646874	1	0.0483378	uncharacterized protein LOC121121220 [Lepeophtheirus salmonis]	EMLSAP00000011875
TRINITY_DN1021_c5_g1	-0.304306	0.24535	1	0.664444	NA	NA
TRINITY_DN1021_c6_g1	-0.0679655	0.312054	1	0.966562	NA	NA
TRINITY_DN10210_c0_g1	-0.558273	0.312546	1	0.432563	NA	NA
TRINITY_DN10210_c1_g1	0.0421771	0.214976	1	0.970183	putative protein, similar to XP_002067867.1, partial [Lepeophtheirus salmonis]	EMLSAP00000002410
TRINITY_DN10210_c1_g2	0.0341588	0.292754	1	0.984968	NA	NA
TRINITY_DN10211_c0_g1	0.198035	0.315936	1	0.875173	NA	NA
TRINITY_DN10211_c1_g1	-0.24149	0.305354	1	0.826696	NA	NA
TRINITY_DN10211_c1_g2	-0.63361	0.297407	1	0.317036	NA	NA
TRINITY_DN10211_c3_g1	0.211704	0.181882	1	999	NA	NA
TRINITY_DN10211_c4_g1	0.0458506	0.2688	999	999	NA	NA
TRINITY_DN10211_c5_g1	-0.306731	0.246121	999	999	NA	NA
TRINITY_DN10212_c0_g1	-0.349617	0.166052	1	0.320018	phospholipase C gamma [Bombyx mori] [Lepeophtheirus salmonis]	EMLSAP00000008460
TRINITY_DN10213_c0_g1	-0.352581	0.235754	1	0.559145	NA	NA
TRINITY_DN10214_c0_g1	-0.169498	0.274646	1	0.869385	uncharacterized protein LOC121128399 [Lepeophtheirus salmonis]	EMLSAP00000000859
TRINITY_DN10215_c0_g1	-0.570299	0.306356	1	0.409205	NA	NA
TRINITY_DN10215_c0_g3	-0.0719231	0.186871	999	999	NA	NA
TRINITY_DN10215_c0_g4	-0.152739	0.294838	999	999	NA	NA
TRINITY_DN10215_c1_g1	-0.0970386	0.300972	1	0.948007	NA	NA
TRINITY_DN10215_c2_g1	0.276463	0.313817	1	0.782341	NA	NA
TRINITY_DN10216_c0_g1	-0.150269	0.218209	1	0.857421	NA	NA
TRINITY_DN10216_c0_g2	0.203078	0.300778	1	0.857848	NA	NA
TRINITY_DN10216_c1_g1	-0.220572	0.28761	1	0.83401	NA	NA
TRINITY_DN10217_c0_g1	0.201223	0.311644	1	0.870788	Putative dde superfamily endonuclease [Caligus rogercresseyi]	EMLSAP00000008303
TRINITY_DN10217_c0_g2	-0.111075	0.307494	1	0.938682	Hypothetical protein FKW44_003087, partial [Caligus rogercresseyi]	EMLSAP00000007738
TRINITY_DN10218_c0_g1	0.275639	0.203907	1	0.617733	hypothetical protein TCAL_17465 [Tigriopus californicus]	EMLSAP00000001791
TRINITY_DN10219_c0_g1	-0.154371	0.287592	1	0.898599	long-chain-fatty-acid--CoA ligase ACSBG2-like isoform X2 [Lepeophtheirus salmonis]	EMLSAP00000000839
TRINITY_DN1022_c0_g1	0.420968	0.201092	1	0.324974	HUS1 [Lepeophtheirus salmonis]	EMLSAP00000006249
TRINITY_DN1022_c0_g2	0.16162	0.10779	1	0.557779	uncharacterized protein LOC121127420 [Lepeophtheirus salmonis]	EMLSAP00000012338
TRINITY_DN10220_c0_g1	-0.103715	0.273795	1	0.937094	hypothetical protein [Lepeophtheirus salmonis]	EMLSAP00000003297
TRINITY_DN10220_c3_g1	0.386354	0.235693	999	999	NA	NA
TRINITY_DN10221_c0_g1	0.231513	0.296003	1	0.823263	TNF receptorassociated factor 4like [Apis mellifera] [Lepeophtheirus salmonis]	EMLSAP00000009169
TRINITY_DN10222_c0_g1	-0.090592	0.158592	1	0.890785	uncharacterized protein LOC121116014 [Lepeophtheirus salmonis]	EMLSAP00000007577
TRINITY_DN10223_c0_g1	-0.0942081	0.216238	1	0.92299	hypothetical protein [Lepeophtheirus salmonis]	NA
TRINITY_DN10224_c0_g1	-0.0427184	0.31521	1	0.980481	NA	NA
TRINITY_DN10225_c2_g1	0.492827	0.239378	1	0.337862	NA	NA
TRINITY_DN10226_c0_g1	0.19107	0.0919422	1	0.330318	CWC15 [Lepeophtheirus salmonis]	EMLSAP00000002198
TRINITY_DN10226_c1_g1	-0.191601	0.31398	1	0.877977	putative protein, similar to XP_002412745.1 [Lepeophtheirus salmonis]	NA
TRINITY_DN10227_c0_g1	0.482478	0.303592	1	0.525016	NA	NA
TRINITY_DN10227_c1_g1	-0.370069	0.302676	1	0.678029	NA	NA
TRINITY_DN10227_c1_g2	-0.244109	0.294415	999	999	NA	NA
TRINITY_DN10227_c1_g3	0.0287494	0.309859	1	999	NA	NA
TRINITY_DN10227_c1_g4	0.411068	0.267152	999	999	NA	NA
TRINITY_DN10228_c0_g1	-0.295168	0.142713	1	0.333606	NA	NA
TRINITY_DN10228_c1_g1	0.113638	0.244691	1	0.917133	NA	NA
TRINITY_DN10228_c2_g1	0.294215	0.312857	1	0.786525	NA	NA
TRINITY_DN10229_c0_g1	-0.0986789	0.279464	1	0.942228	NA	NA
TRINITY_DN10229_c1_g1	0.326655	0.23221	999	999	NA	NA
TRINITY_DN10229_c2_g1	0.0963437	0.316309	1	999	NA	NA
TRINITY_DN10229_c2_g2	0.127499	0.314145	1	999	NA	NA
TRINITY_DN10229_c2_g3	-0.682462	0.275276	1	0.206706	NA	NA
TRINITY_DN1023_c0_g1	0.165436	0.311197	1	0.902621	zinc finger matrin-type protein 1-like isoform X2 [Lepeophtheirus salmonis]	EMLSAP00000008699
TRINITY_DN10230_c0_g1	0.147931	0.231936	1	0.871739	neurotriminlike [Nasonia vitripennis], partial [Lepeophtheirus salmonis]	EMLSAP00000007713
TRINITY_DN10231_c0_g1	-0.388928	0.276115	1	0.595586	NA	NA
TRINITY_DN10233_c0_g1	-0.0670974	0.307712	1	0.96572	NA	NA
TRINITY_DN10233_c1_g1	-0.0988891	0.24054	999	999	NA	NA
TRINITY_DN10233_c2_g1	-0.201244	0.162556	1	0.665231	NA	NA
TRINITY_DN10234_c0_g1	0.289088	0.300964	1	0.758977	hypothetical protein [Lepeophtheirus salmonis]	EMLSAP00000011247
TRINITY_DN10234_c1_g1	0.576617	0.308899	1	0.394892	NA	NA
TRINITY_DN10234_c3_g1	0.380748	0.304927	1	0.66136	NA	NA
TRINITY_DN10235_c0_g1	-0.576557	0.210168	1	0.138307	NA	NA
TRINITY_DN10235_c0_g2	-0.187395	0.261723	1	0.850413	NA	NA
TRINITY_DN10235_c1_g1	-0.235671	0.314385	1	0.843377	NA	NA
TRINITY_DN10236_c0_g1	-0.135574	0.314142	1	0.927793	NA	NA
TRINITY_DN10236_c0_g2	-0.246913	0.276093	999	999	NA	NA
TRINITY_DN10237_c0_g1	0.161187	0.313155	1	0.898171	NA	NA
TRINITY_DN10237_c1_g1	-0.183044	0.288206	1	0.868901	NA	NA
TRINITY_DN10238_c0_g1	0.0532006	0.121292	1	0.922512	broad-complex core protein isoforms 1 2 3 4 5-like [Lepeophtheirus salmonis]	EMLSAP00000009238
TRINITY_DN10238_c1_g1	0.271166	0.307809	1	0.801897	uncharacterized protein LOC121120587 [Lepeophtheirus salmonis]	EMLSAP00000000338
TRINITY_DN10238_c2_g1	-0.657159	0.309872	1	0.324806	NA	NA
TRINITY_DN1024_c0_g1	-0.0909753	0.074296	1	0.670903	putative protein, similar to XP_002422562.1, partial [Lepeophtheirus salmonis]	EMLSAP00000011560
TRINITY_DN10240_c0_g1	-0.135013	0.294764	1	0.918031	NA	NA
TRINITY_DN10240_c0_g2	0.117247	0.222828	999	999	NA	NA
TRINITY_DN10241_c0_g1	-0.0925129	0.274126	1	0.945588	NA	NA
TRINITY_DN10242_c1_g1	-0.207976	0.169307	1	0.669315	NA	NA
TRINITY_DN10242_c1_g2	-0.704459	0.280466	1	0.195868	NA	NA
TRINITY_DN10242_c2_g1	-0.52136	0.298421	1	0.453218	NA	NA
TRINITY_DN10243_c0_g1	-0.0346952	0.314335	1	0.98968	uncharacterized protein LOC121121769 isoform X2 [Lepeophtheirus salmonis]	EMLSAP00000011308
TRINITY_DN10243_c1_g1	-0.0326386	0.315335	1	0.986964	NA	NA
TRINITY_DN10243_c2_g1	-0.0903021	0.302598	1	0.886174	uncharacterized protein LOC121132018 [Lepeophtheirus salmonis]	EMLSAP00000004593
TRINITY_DN10245_c0_g1	-0.0336402	0.313225	1	0.984968	NA	NA
TRINITY_DN10245_c0_g2	-0.499597	0.316213	1	0.525193	NA	NA
TRINITY_DN10245_c0_g3	0.0961494	0.303861	1	0.950399	NA	NA
TRINITY_DN10245_c1_g1	1.0968	0.308924	1	0.0265698	NA	NA
TRINITY_DN10247_c0_g1	-0.154037	0.24318	1	0.873323	NA	NA
TRINITY_DN10248_c0_g1	0.0077374	0.281146	999	999	NA	NA
TRINITY_DN10249_c0_g1	-0.0727929	0.276169	1	0.958067	NA	NA
TRINITY_DN1025_c0_g1	0.351921	0.12968	1	0.143625	zinc finger protein 609-like isoform X5 [Lepeophtheirus salmonis]	EMLSAP00000009618
TRINITY_DN10250_c0_g1	0.151471	0.177328	1	0.803285	NA	NA
TRINITY_DN10251_c0_g1	-0.194916	0.269677	1	999	NA	NA
TRINITY_DN10252_c0_g1	0.102809	0.296857	1	0.942989	NA	NA
TRINITY_DN10252_c1_g1	-0.00856241	0.173382	999	999	NA	NA
TRINITY_DN10254_c0_g1	-0.429635	0.223452	1	0.387732	NA	NA
TRINITY_DN10254_c1_g2	-0.387967	0.315221	1	0.663795	NA	NA
TRINITY_DN10255_c0_g1	0.0200023	0.313015	1	0.993612	NA	NA
TRINITY_DN10258_c0_g1	-0.0630621	0.306114	1	0.975309	NA	NA
TRINITY_DN10259_c0_g1	-0.100095	0.210316	1	0.912768	NA	NA
TRINITY_DN10259_c2_g1	-0.171697	0.246749	999	999	NA	NA
TRINITY_DN1026_c0_g1	-0.40284	0.143996	1	0.126751	neuroglian-like [Eurytemora affinis]	EMLSAP00000001666
TRINITY_DN10260_c0_g1	0.477563	0.265011	1	0.415095	unnamed protein product [Lepeophtheirus salmonis]	EMLSAP00000000891
TRINITY_DN10260_c0_g2	0.250366	0.297671	1	999	unnamed protein product [Lepeophtheirus salmonis]	EMLSAP00000000891
TRINITY_DN10261_c0_g1	0.485703	0.205719	1	0.236243	TBC1D22 [Lepeophtheirus salmonis]	EMLSAP00000005489
TRINITY_DN10263_c0_g1	-0.422195	0.26154	1	0.407616	NA	NA
TRINITY_DN10263_c1_g1	0.173897	0.27572	1	0.873206	NA	NA
TRINITY_DN10263_c10_g1	0.297497	0.296747	999	999	NA	NA
TRINITY_DN10263_c11_g1	0.102677	0.149755	999	999	NA	NA
TRINITY_DN10263_c3_g1	-0.137515	0.29092	1	0.912768	NA	NA
TRINITY_DN10263_c4_g1	-0.277798	0.314144	1	0.796051	NA	NA
TRINITY_DN10263_c4_g2	-0.276564	0.31406	1	0.796581	NA	NA
TRINITY_DN10263_c8_g1	-0.305389	0.306802	1	0.754545	NA	NA
TRINITY_DN10264_c0_g1	-0.331802	0.274381	1	0.677799	NA	NA
TRINITY_DN10264_c0_g2	-0.452348	0.268924	1	0.484753	NA	NA
TRINITY_DN10264_c1_g1	0.184141	0.277347	1	0.8638	NA	NA
TRINITY_DN10264_c1_g2	-0.51685	0.313504	1	0.493118	NA	NA
TRINITY_DN10264_c1_g3	-0.36376	0.277763	1	0.636854	NA	NA
TRINITY_DN10264_c2_g1	-0.274667	0.299724	999	999	NA	NA
TRINITY_DN10264_c3_g1	0.137087	0.295334	999	999	NA	NA
TRINITY_DN10265_c0_g1	-0.229431	0.279749	999	999	NA	NA
TRINITY_DN10265_c0_g2	0.0535237	0.307016	1	0.968478	NA	NA
TRINITY_DN10266_c0_g1	-0.172783	0.27354	1	0.873769	solute carrier family 13 member 3-like isoform X1 [Lepeophtheirus salmonis]	EMLSAP00000009822
TRINITY_DN1027_c0_g1	0.532439	0.248506	1	0.305544	hypothetical protein [Lepeophtheirus salmonis]	EMLSAP00000001136
TRINITY_DN1027_c1_g1	0.273602	0.316547	1	999	NA	NA
TRINITY_DN10270_c0_g1	-0.323932	0.314297	1	0.749413	hypothetical protein [Lepeophtheirus salmonis]	EMLSAP00000009352
TRINITY_DN10272_c0_g1	0.0574915	0.314765	1	0.965745	tropomyosin-like [Lepeophtheirus salmonis]	EMLSAP00000007730
TRINITY_DN10273_c0_g1	0.278953	0.277568	1	0.749847	NA	NA
TRINITY_DN10274_c0_g1	-0.0603833	0.22814	1	0.957812	follistatin-related protein 4-like [Lepeophtheirus salmonis]	EMLSAP00000000210
TRINITY_DN10275_c0_g1	-0.131619	0.280885	1	0.915866	hypothetical protein [Lepeophtheirus salmonis]	NA
TRINITY_DN10276_c0_g1	-0.551878	0.310337	1	0.443229	NA	NA
TRINITY_DN10277_c0_g1	-0.498494	0.164322	1	0.081826	tyrosine 3-monooxygenase-like [Lepeophtheirus salmonis]	EMLSAP00000001561
TRINITY_DN10278_c0_g1	-0.037596	0.310076	1	0.987136	NA	NA
TRINITY_DN10279_c0_g1	-0.0892035	0.151305	1	0.885409	Succinate-semialdehyde dehydrogenase [Caligus rogercresseyi]	EMLSAP00000001104
TRINITY_DN1028_c0_g2	0.309161	0.316296	1	0.728049	hypothetical protein [Lepeophtheirus salmonis]	EMLSAP00000005581
TRINITY_DN10280_c0_g1	0.210406	0.235252	1	0.792323	NA	NA
TRINITY_DN10280_c1_g1	-0.566983	0.299692	999	999	NA	NA
TRINITY_DN10280_c3_g1	-0.162477	0.256287	1	0.871139	NA	NA
TRINITY_DN10281_c1_g1	0.435142	0.303882	1	0.579067	NA	NA
TRINITY_DN10281_c1_g3	0.0399267	0.313678	1	0.981016	NA	NA
TRINITY_DN10281_c1_g4	0.0652512	0.2069	999	999	NA	NA
TRINITY_DN10281_c3_g1	0.177872	0.252631	999	999	NA	NA
TRINITY_DN10284_c0_g1	-0.183002	0.296916	1	0.878602	NA	NA
TRINITY_DN10285_c0_g1	-0.6077	0.265003	1	0.258223	NA	NA
TRINITY_DN10285_c1_g1	-0.101046	0.307814	1	0.941223	fasciclin-3-like isoform X4 [Lepeophtheirus salmonis]	EMLSAP00000004624
TRINITY_DN10286_c0_g1	0.152049	0.316458	1	999	NA	NA
TRINITY_DN10287_c0_g1	0.560365	0.316361	1	0.440313	NA	NA
TRINITY_DN10288_c0_g1	-0.318872	0.201955	1	0.525193	NA	NA
TRINITY_DN10289_c0_g1	-0.380598	0.157474	1	0.221336	Uncharacterized protein FKW44_008644, partial [Caligus rogercresseyi]	NA
TRINITY_DN10289_c2_g1	-0.387347	0.30925	1	0.661049	NA	NA
TRINITY_DN10289_c2_g2	-0.122174	0.308571	1	0.932194	LINE-1 reverse transcriptase, partial [Caligus rogercresseyi]	NA
TRINITY_DN1029_c0_g1	-0.138957	0.303163	1	0.918747	uncharacterized protein LOC121122424 [Lepeophtheirus salmonis]	EMLSAP00000008591
TRINITY_DN10290_c0_g1	0.259572	0.278991	1	0.775549	NA	NA
TRINITY_DN10291_c0_g1	-0.270517	0.298112	1	0.788236	NA	NA
TRINITY_DN10291_c2_g1	-0.278249	0.316555	1	999	NA	NA
TRINITY_DN10292_c0_g1	0.431317	0.309771	1	0.597219	NA	NA
TRINITY_DN10293_c0_g1	0.149053	0.316402	1	999	NA	NA
TRINITY_DN10294_c0_g1	-0.446587	0.316534	1	0.58336	hypothetical protein [Lepeophtheirus salmonis]	EMLSAP00000006779
TRINITY_DN10295_c0_g1	0.00250231	0.29643	1	0.999931	NA	NA
TRINITY_DN10296_c0_g1	-0.367654	0.289143	1	0.670329	NA	NA
TRINITY_DN10296_c1_g1	0.155953	0.262948	1	999	NA	NA
TRINITY_DN10297_c0_g1	-0.071663	0.237658	1	0.951983	FMRFamide receptor-like [Lepeophtheirus salmonis]	EMLSAP00000006891
TRINITY_DN10299_c0_g1	-0.182058	0.303406	1	0.885286	NA	NA
TRINITY_DN103_c0_g1	0.452295	0.283746	1	0.516962	attractin-like protein 1 isoform X1 [Lepeophtheirus salmonis]	EMLSAP00000012003
TRINITY_DN103_c1_g1	-0.356449	0.196007	1	0.428863	NA	NA
TRINITY_DN103_c3_g1	-0.353343	0.3149	1	999	NA	NA
TRINITY_DN1030_c0_g1	0.18054	0.163761	1	0.715647	uncharacterized protein LOC121118082 isoform X1 [Lepeophtheirus salmonis]	EMLSAP00000010077
TRINITY_DN1030_c1_g1	-0.0812964	0.0933598	1	0.798413	uncharacterized protein LOC121126683 isoform X1 [Lepeophtheirus salmonis]	EMLSAP00000005414
TRINITY_DN1030_c3_g1	-0.641118	0.309913	1	0.341523	NA	NA
TRINITY_DN1030_c4_g1	0.0135916	0.316493	1	0.993612	NA	NA
TRINITY_DN1030_c5_g1	0.137741	0.304262	1	0.919814	NA	NA
TRINITY_DN10301_c0_g1	0.644062	0.306201	1	0.311249	NA	NA
TRINITY_DN10302_c0_g1	0.877858	0.291284	1	0.0682152	high choriolytic enzyme 1-like [Lepeophtheirus salmonis]	EMLSAP00000001968
TRINITY_DN10302_c0_g2	0.0406827	0.269475	999	999	NA	NA
TRINITY_DN10303_c0_g1	-0.0963531	0.301842	1	0.9497	NA	NA
TRINITY_DN10304_c0_g1	0.190207	0.264682	1	0.846034	glycine receptor subunit alpha1like [Bombyx mori] [Lepeophtheirus salmonis]	EMLSAP00000005781
TRINITY_DN10305_c0_g1	0.387969	0.189929	1	0.341574	unnamed protein product [Lepeophtheirus salmonis]	EMLSAP00000004750
TRINITY_DN10305_c1_g1	-0.104741	0.277193	999	999	NA	NA
TRINITY_DN10305_c12_g1	0.234629	0.291011	1	999	NA	NA
TRINITY_DN10305_c2_g1	-0.388545	0.303021	1	0.648149	NA	NA
TRINITY_DN10305_c4_g1	-0.338952	0.224049	1	0.553785	NA	NA
TRINITY_DN10305_c5_g1	-0.104382	0.315553	1	999	NA	NA
TRINITY_DN10305_c9_g1	0.226918	0.297796	1	0.846034	NA	NA
TRINITY_DN10306_c0_g1	0.146153	0.135762	1	0.72647	NA	NA
TRINITY_DN10307_c1_g1	0.00488012	0.235463	1	999	60S ribosomal protein L23a [Pseudodiaptomus poplesia]	EMLSAP00000006826
TRINITY_DN10308_c0_g1	-0.0162211	0.303295	1	0.993152	NA	NA
TRINITY_DN10309_c0_g1	0.444901	0.241282	999	999	NA	NA
TRINITY_DN1031_c0_g1	-0.103394	0.134228	1	0.832066	uncharacterized protein LOC121126034 isoform X1 [Lepeophtheirus salmonis]	EMLSAP00000003098
TRINITY_DN1031_c0_g2	-0.121371	0.307163	1	0.936634	NA	NA
TRINITY_DN1031_c1_g1	0.0815634	0.312213	1	999	NA	NA
TRINITY_DN1031_c2_g1	-0.186007	0.279245	999	999	NA	NA
TRINITY_DN10310_c0_g1	-0.225214	0.189579	1	0.684792	NA	NA
TRINITY_DN10311_c0_g1	-0.497094	0.262464	1	0.397151	NA	NA
TRINITY_DN10311_c1_g1	-0.0862755	0.293912	1	0.953284	NA	NA
TRINITY_DN10311_c2_g1	0.102488	0.312223	1	0.945145	NA	NA
TRINITY_DN10312_c0_g1	-0.20001	0.159215	1	0.658363	katanin p60 ATPase-containing subunit A1-like [Lepeophtheirus salmonis]	EMLSAP00000011927
TRINITY_DN10313_c0_g1	0.356398	0.253203	1	0.594156	NA	NA
TRINITY_DN10314_c0_g1	-0.455757	0.312573	1	0.573244	NA	NA
TRINITY_DN10314_c0_g2	-0.200292	0.315177	1	999	NA	NA
TRINITY_DN10316_c0_g1	-0.0738275	0.245432	1	0.950967	PDZ domain-containing protein 2-like [Lepeophtheirus salmonis]	EMLSAP00000004674
TRINITY_DN10317_c0_g1	0.376666	0.314151	1	0.632875	NA	NA
TRINITY_DN10317_c1_g1	0.358245	0.30989	1	0.676472	NA	NA
TRINITY_DN10318_c0_g1	-0.119795	0.134476	1	0.79261	proton-coupled folate transporter-like [Lepeophtheirus salmonis]	EMLSAP00000006022
TRINITY_DN10319_c0_g1	-0.724519	0.27996	1	0.174822	NA	NA
TRINITY_DN1032_c0_g1	-0.0227716	0.110226	1	0.96776	transport and Golgi organization protein 1-like isoform X3 [Lepeophtheirus salmonis]	EMLSAP00000005759
TRINITY_DN10320_c0_g1	0.0704081	0.275298	1	0.959762	NA	NA
TRINITY_DN10321_c0_g1	0.368569	0.211403	1	0.456129	uncharacterized protein LOC121114382 [Lepeophtheirus salmonis]	NA
TRINITY_DN10322_c0_g1	-0.17937	0.316471	1	0.897524	NA	NA
TRINITY_DN10323_c0_g1	-0.108274	0.158556	1	0.859603	LOW QUALITY PROTEIN: flotillin-2-like [Lepeophtheirus salmonis]	EMLSAP00000009551
TRINITY_DN10324_c0_g1	0.10561	0.315175	1	999	NA	NA
TRINITY_DN10324_c0_g2	0.0813543	0.314637	1	0.959018	NA	NA
TRINITY_DN10324_c1_g1	-0.237609	0.253592	999	999	NA	NA
TRINITY_DN10324_c1_g2	0.104797	0.184353	999	999	NA	NA
TRINITY_DN10324_c10_g1	-0.0436522	0.255841	999	999	NA	NA
TRINITY_DN10324_c11_g1	0.049416	0.255959	999	999	NA	NA
TRINITY_DN10324_c4_g1	0.238568	0.309746	1	0.831727	NA	NA
TRINITY_DN10324_c8_g1	0.0286019	0.236479	999	999	NA	NA
TRINITY_DN10325_c0_g1	-0.399233	0.303165	1	0.640869	NA	NA
TRINITY_DN10326_c0_g1	-0.083245	0.113345	1	0.844349	hypothetical protein [Lepeophtheirus salmonis]	EMLSAP00000000178
TRINITY_DN10327_c0_g1	-0.205826	0.218385	1	0.767965	unnamed protein product [Lepeophtheirus salmonis]	EMLSAP00000008407
TRINITY_DN10328_c0_g1	0.618519	0.308939	1	0.298195	LOW QUALITY PROTEIN: homeobox protein 4-like [Lepeophtheirus salmonis]	EMLSAP00000004168
TRINITY_DN10329_c0_g1	0.108397	0.265802	1	0.927793	hypothetical protein [Lepeophtheirus salmonis]	EMLSAP00000012885
TRINITY_DN1033_c0_g1	0.24499	0.0837991	1	0.100103	E3 ubiquitin-protein ligase Ufd4-like [Lepeophtheirus salmonis]	EMLSAP00000001939
TRINITY_DN10330_c0_g1	0.0539614	0.156929	1	0.943929	protein eva-1-like [Lepeophtheirus salmonis]	EMLSAP00000008838
TRINITY_DN10331_c0_g1	-0.0740047	0.299945	1	999	NA	NA
TRINITY_DN10331_c1_g1	0.136296	0.28487	999	999	NA	NA
TRINITY_DN10333_c0_g1	-0.162013	0.267459	1	0.879857	NA	NA
TRINITY_DN10333_c1_g1	0.127606	0.285392	1	999	NA	NA
TRINITY_DN10333_c1_g2	-0.0257863	0.315298	1	0.9917	NA	NA
TRINITY_DN10333_c1_g3	-0.2811	0.312071	1	999	NA	NA
TRINITY_DN10333_c2_g1	-0.0877892	0.237325	999	999	NA	NA
TRINITY_DN10336_c0_g1	-0.526419	0.274339	1	0.390081	NA	NA
TRINITY_DN10337_c0_g1	0.178127	0.285532	1	0.86897	NA	NA
TRINITY_DN10338_c0_g1	-0.044837	0.128994	1	0.943337	LOW QUALITY PROTEIN: 40S ribosomal protein SA-like [Lepeophtheirus salmonis]	EMLSAP00000001708
TRINITY_DN10338_c0_g2	0.0242855	0.233926	1	0.985602	NA	NA
TRINITY_DN10338_c11_g1	-0.601824	0.292819	1	999	NA	NA
TRINITY_DN10338_c18_g1	0.00107546	0.239416	999	999	NA	NA
TRINITY_DN10338_c3_g2	-0.180404	0.313297	1	999	LOW QUALITY PROTEIN: 40S ribosomal protein SA-like [Lepeophtheirus salmonis]	EMLSAP00000001708
TRINITY_DN10338_c7_g1	-0.0419411	0.315637	1	999	NA	NA
TRINITY_DN10339_c0_g1	0.343034	0.31213	1	0.713623	putative protein, similar to XP_004350467.1 [Lepeophtheirus salmonis]	EMLSAP00000013072
TRINITY_DN1034_c0_g1	0.256047	0.145095	1	0.450535	rap guanine nucleotide exchange factor 6-like isoform X2 [Lepeophtheirus salmonis]	EMLSAP00000009657
TRINITY_DN10340_c0_g1	0.03533	0.169508	1	0.967365	unnamed protein product [Lepeophtheirus salmonis]	NA
TRINITY_DN10341_c0_g1	0.114425	0.210502	1	0.898213	NA	NA
TRINITY_DN10341_c0_g2	-0.220633	0.27486	1	0.820246	NA	NA
TRINITY_DN10341_c1_g1	-0.012014	0.249573	999	999	NA	NA
TRINITY_DN10342_c0_g1	0.193724	0.308546	1	0.874289	NA	NA
TRINITY_DN10343_c0_g1	0.201757	0.166407	1	0.675768	Nucleosome assembly protein 1-like 1 [Lepeophtheirus salmonis]	EMLSAP00000000660
TRINITY_DN10343_c1_g1	0.218147	0.316079	1	0.854728	NA	NA
TRINITY_DN10343_c1_g2	-0.245776	0.283924	1	0.799442	NA	NA
TRINITY_DN10344_c0_g1	0.112367	0.259992	999	999	NA	NA
TRINITY_DN10345_c0_g1	-0.291048	0.315704	1	0.729723	hypothetical protein [Lepeophtheirus salmonis]	EMLSAP00000011717
TRINITY_DN10346_c0_g1	-0.202525	0.313665	1	0.869424	NA	NA
TRINITY_DN10347_c0_g1	-0.0993386	0.316204	1	0.950829	NA	NA
TRINITY_DN10347_c1_g1	0.0190257	0.265128	1	0.991061	NA	NA
TRINITY_DN10347_c2_g1	-0.131781	0.243149	999	999	NA	NA
TRINITY_DN10347_c3_g1	-0.0186977	0.18718	999	999	NA	NA
TRINITY_DN10347_c4_g1	0.0145821	0.233974	999	999	NA	NA
TRINITY_DN10348_c0_g1	0.256629	0.224346	1	0.701983	NA	NA
TRINITY_DN10348_c0_g3	-0.0610357	0.28107	1	0.964382	NA	NA
TRINITY_DN10348_c1_g1	-0.150193	0.20827	1	0.848143	Gamma-crystallin A [Caligus rogercresseyi]	EMLSAP00000003145
TRINITY_DN10348_c2_g1	0.420166	0.30526	1	0.610241	NA	NA
TRINITY_DN10348_c3_g1	-0.131188	0.316561	1	999	NA	NA
TRINITY_DN10348_c4_g1	0.478056	0.316446	1	0.477389	NA	NA
TRINITY_DN10349_c0_g1	-0.102945	0.252677	1	0.929819	hypothetical protein, partial [Lepeophtheirus salmonis]	EMLSAP00000003959
TRINITY_DN1035_c0_g1	-0.350381	0.204661	1	0.470471	acetyl-coenzyme A synthetase 2-like, mitochondrial isoform X1 [Lepeophtheirus salmonis]	EMLSAP00000004507
TRINITY_DN1035_c1_g1	-0.898981	0.295268	1	0.0799458	NA	NA
TRINITY_DN10350_c0_g1	0.0589658	0.209979	1	0.955074	putative protein, similar to XP_001688679.1 [Lepeophtheirus salmonis]	EMLSAP00000006518
TRINITY_DN10351_c0_g1	0.370053	0.313591	1	999	NA	NA
TRINITY_DN10352_c1_g1	0.42376	0.220819	1	0.38796	NA	NA
TRINITY_DN10353_c0_g1	0.093615	0.252973	1	0.936623	probable G-protein coupled receptor B0563.6 [Lepeophtheirus salmonis]	EMLSAP00000008367
TRINITY_DN10354_c0_g1	-0.269221	0.258153	1	0.737576	NA	NA
TRINITY_DN10355_c0_g1	0.135794	0.112023	1	0.676472	lysocardiolipin acyltransferase 1-like [Lepeophtheirus salmonis]	EMLSAP00000000632
TRINITY_DN10356_c0_g1	-0.0208901	0.293	1	0.991055	NA	NA
TRINITY_DN10356_c1_g1	-0.117631	0.238662	1	0.909622	NA	NA
TRINITY_DN10356_c1_g2	0.0558614	0.315643	1	999	NA	NA
TRINITY_DN10356_c2_g1	-0.546128	0.315329	1	0.467796	NA	NA
TRINITY_DN10356_c2_g2	0.467265	0.302994	1	999	NA	NA
TRINITY_DN10357_c0_g1	0.167239	0.307982	1	0.89497	NA	NA
TRINITY_DN10359_c0_g1	-0.465412	0.314099	1	0.534072	LOW QUALITY PROTEIN: delta(24)-sterol reductase-like [Lepeophtheirus salmonis]	EMLSAP00000010802
TRINITY_DN1036_c0_g1	-0.720991	0.237956	1	0.0801221	Blood vessel epicardial substancelike [Caligus rogercresseyi]	EMLSAP00000003698
TRINITY_DN10361_c0_g1	-0.33407	0.31583	1	999	NA	NA
TRINITY_DN10362_c0_g1	0.0952635	0.219814	1	0.922512	hypothetical protein [Lepeophtheirus salmonis]	EMLSAP00000011113
TRINITY_DN10364_c0_g1	1.01568	0.281642	1	0.0250533	NA	NA
TRINITY_DN10365_c0_g1	-0.280079	0.271138	1	0.741882	NA	NA
TRINITY_DN10366_c0_g1	-0.289779	0.206269	1	0.591992	GA12899PAlike [Tribolium castaneum] [Lepeophtheirus salmonis]	EMLSAP00000002097
TRINITY_DN10366_c1_g1	0.161543	0.291039	1	0.89628	NA	NA
TRINITY_DN10366_c1_g2	0.0348063	0.29787	1	0.985403	NA	NA
TRINITY_DN10367_c0_g1	-0.166103	0.242413	1	0.813142	NA	NA
TRINITY_DN10368_c0_g1	0.227064	0.315397	1	0.842914	NA	NA
TRINITY_DN10369_c0_g1	0.105898	0.226658	1	0.915866	NA	NA
TRINITY_DN10369_c0_g2	0.186797	0.297079	1	0.874294	NA	NA
TRINITY_DN10369_c0_g3	0.042578	0.316534	1	999	NA	NA
TRINITY_DN1037_c0_g1	-0.166006	0.13736	1	0.677441	hypothetical protein [Lepeophtheirus salmonis]	NA
TRINITY_DN10370_c0_g1	0.103319	0.230388	1	0.918902	prolyl endopeptidase FAP-like [Lepeophtheirus salmonis]	EMLSAP00000006673
TRINITY_DN10371_c1_g1	-0.0964031	0.290008	1	0.94734	NA	NA
TRINITY_DN10371_c2_g1	-0.4561	0.306904	1	999	NA	NA
TRINITY_DN10371_c4_g1	-0.164761	0.2635	999	999	NA	NA
TRINITY_DN10371_c5_g1	-0.0764074	0.275472	1	999	NA	NA
TRINITY_DN10371_c6_g1	0.358027	0.28382	1	0.652549	NA	NA
TRINITY_DN10371_c6_g2	-0.0338934	0.265451	1	0.982492	NA	NA
TRINITY_DN10371_c8_g1	0.10944	0.266639	999	999	NA	NA
TRINITY_DN10372_c1_g1	-0.428846	0.292485	1	999	NA	NA
TRINITY_DN10372_c1_g2	-0.234661	0.315075	1	999	NA	NA
TRINITY_DN10372_c2_g1	0.0367481	0.279655	999	999	NA	NA
TRINITY_DN10372_c3_g1	-0.75686	0.316032	1	999	NA	NA
TRINITY_DN10372_c4_g1	0.126118	0.302607	1	0.928075	NA	NA
TRINITY_DN10373_c0_g1	-0.506033	0.315008	1	0.518751	NA	NA
TRINITY_DN10373_c1_g1	-0.241237	0.291564	1	0.814493	NA	NA
TRINITY_DN10373_c2_g1	0.139352	0.263146	1	0.900007	NA	NA
TRINITY_DN10373_c3_g1	0.0112966	0.283913	1	0.994447	NA	NA
TRINITY_DN10374_c0_g1	-0.705638	0.275445	1	0.181647	NA	NA
TRINITY_DN10374_c0_g2	0.110156	0.275013	999	999	NA	NA
TRINITY_DN10375_c0_g1	-0.0242142	0.0896378	1	0.957812	hypothetical protein, partial [Lepeophtheirus salmonis]	EMLSAP00000011194
TRINITY_DN10375_c1_g1	0.377762	0.311492	1	999	NA	NA
TRINITY_DN10375_c2_g1	-0.192709	0.300947	1	999	NA	NA
TRINITY_DN10375_c4_g1	-0.434437	0.269622	1	0.514146	NA	NA
TRINITY_DN10375_c4_g2	-0.483493	0.311657	1	999	NA	NA
TRINITY_DN10376_c0_g1	-0.0229316	0.277602	1	0.987872	hypothetical protein [Lepeophtheirus salmonis]	EMLSAP00000007865
TRINITY_DN10376_c0_g2	0.00112148	0.289398	1	0.999931	uncharacterized protein LOC121121983 [Lepeophtheirus salmonis]	EMLSAP00000007865
TRINITY_DN10377_c0_g1	0.130438	0.273929	1	0.911328	NA	NA
TRINITY_DN10377_c0_g2	-0.761279	0.313217	1	0.220091	Hypothetical protein FKW44_011342, partial [Caligus rogercresseyi]	NA
TRINITY_DN10377_c1_g1	-0.073846	0.28224	999	999	NA	NA
TRINITY_DN10377_c1_g2	-0.433215	0.31122	1	0.605136	NA	NA
TRINITY_DN10378_c0_g1	0.337153	0.267263	1	0.643363	pinopsin-like [Lepeophtheirus salmonis]	EMLSAP00000005831
TRINITY_DN10378_c1_g1	-0.430814	0.312661	1	999	NA	NA
TRINITY_DN10378_c1_g2	-0.320579	0.316447	1	0.734512	NA	NA
TRINITY_DN10378_c2_g1	0.354045	0.292476	1	0.671115	NA	NA
TRINITY_DN10378_c4_g1	-0.421551	0.31538	1	0.624695	NA	NA
TRINITY_DN10379_c0_g1	-0.792973	0.282354	1	0.129615	NA	NA
TRINITY_DN1038_c0_g1	-0.214408	0.173328	1	0.665564	myosin heavy chain 1 [Tribolium castaneum] [Lepeophtheirus salmonis]	EMLSAP00000004337
TRINITY_DN1038_c0_g2	-0.0366474	0.229509	999	999	myosin heavy chain 1 [Tribolium castaneum] [Lepeophtheirus salmonis]	EMLSAP00000011566
TRINITY_DN1038_c1_g1	0.401648	0.26038	1	0.534652	myosin heavy chain, musclelike [Bombus terrestris] [Lepeophtheirus salmonis]	EMLSAP00000003084
TRINITY_DN1038_c1_g2	0.315898	0.306044	1	0.740512	myosin heavy chain 1 [Tribolium castaneum] [Lepeophtheirus salmonis]	EMLSAP00000011566
TRINITY_DN10380_c0_g1	-0.526816	0.303215	1	0.461034	NA	NA
TRINITY_DN10381_c0_g1	0.341833	0.133511	1	0.180253	protein goliathlike [Acyrthosiphon pisum] [Lepeophtheirus salmonis]	EMLSAP00000001039
TRINITY_DN10382_c0_g1	0.294084	0.243651	1	0.668894	Calmodulin [Lepeophtheirus salmonis]	EMLSAP00000006985
TRINITY_DN10383_c0_g1	-0.308262	0.296826	1	0.73835	NA	NA
TRINITY_DN10384_c0_g1	0.261656	0.296755	1	0.79261	ACSBG [Lepeophtheirus salmonis]	EMLSAP00000000839
TRINITY_DN10384_c0_g2	0.0478791	0.171782	999	999	NA	NA
TRINITY_DN10384_c1_g1	0.282897	0.248438	999	999	NA	NA
TRINITY_DN10385_c0_g1	0.0758067	0.123565	1	0.878602	putative protein, similar to XP_319365.4 [Lepeophtheirus salmonis]	EMLSAP00000010555
TRINITY_DN10385_c1_g1	-0.147549	0.268307	1	0.89628	NA	NA
TRINITY_DN10385_c1_g2	-0.209078	0.283754	1	999	NA	NA
TRINITY_DN10385_c2_g1	-0.147378	0.258206	999	999	NA	NA
TRINITY_DN10385_c3_g1	0.294805	0.31511	1	0.767965	Hypothetical protein FKW44_008055, partial [Caligus rogercresseyi]	EMLSAP00000002782
TRINITY_DN10385_c4_g1	-0.285096	0.316295	1	0.794692	NA	NA
TRINITY_DN10386_c0_g1	-0.424938	0.240192	1	0.446448	NA	NA
TRINITY_DN10387_c0_g1	-0.0838884	0.299392	1	0.955862	NA	NA
TRINITY_DN10387_c0_g2	-0.0270137	0.30088	1	0.993612	NA	NA
TRINITY_DN10388_c0_g1	-0.176694	0.307268	1	0.890783	NA	NA
TRINITY_DN10388_c0_g2	-0.0860313	0.266888	999	999	NA	NA
TRINITY_DN10388_c1_g1	0.0341589	0.263105	999	999	NA	NA
TRINITY_DN10389_c0_g1	0.0824521	0.312466	1	0.952916	NA	NA
TRINITY_DN10389_c1_g1	0.137434	0.314452	1	0.921224	NA	NA
TRINITY_DN10389_c3_g1	0.0132793	0.242343	999	999	NA	NA
TRINITY_DN1039_c1_g1	-0.139334	0.0998013	1	0.598744	hornerin-like isoform X2 [Lepeophtheirus salmonis]	EMLSAP00000002908
TRINITY_DN1039_c1_g2	0.0296808	0.297183	1	999	NA	NA
TRINITY_DN10390_c0_g1	0.243656	0.299852	1	0.818851	NA	NA
TRINITY_DN10391_c1_g1	0.0671791	0.253658	1	999	NA	NA
TRINITY_DN10391_c2_g1	-0.221518	0.270846	1	999	NA	NA
TRINITY_DN10391_c3_g1	-0.0171947	0.216669	999	999	NA	NA
TRINITY_DN10392_c0_g1	-0.0262828	0.31629	1	0.992	unnamed protein product [Lepeophtheirus salmonis]	NA
TRINITY_DN10393_c0_g1	0.392907	0.249711	1	0.52925	NA	NA
TRINITY_DN10394_c0_g1	0.118628	0.101612	1	0.693382	LOW QUALITY PROTEIN: translation initiation factor eIF-2B subunit epsilon-like [Lepeophtheirus salmonis]	EMLSAP00000001292
TRINITY_DN10394_c1_g1	0.10218	0.315653	1	0.945733	NA	NA
TRINITY_DN10394_c1_g2	0.115532	0.304436	1	0.916415	NA	NA
TRINITY_DN10394_c11_g1	0.0338707	0.155454	999	999	NA	NA
TRINITY_DN10394_c13_g1	0.00594584	0.283446	999	999	NA	NA
TRINITY_DN10394_c2_g1	-0.253478	0.30439	1	0.808533	NA	NA
TRINITY_DN10394_c3_g1	0.33944	0.260446	1	0.640042	NA	NA
TRINITY_DN10394_c5_g1	-0.186646	0.274044	999	999	NA	NA
TRINITY_DN10394_c6_g1	0.145689	0.269424	999	999	NA	NA
TRINITY_DN10394_c9_g1	-0.147083	0.316543	1	0.909064	NA	NA
TRINITY_DN10395_c0_g1	-0.425257	0.31111	1	0.610241	uncharacterized protein LOC121127504 [Lepeophtheirus salmonis]	EMLSAP00000001746
TRINITY_DN10396_c0_g1	-0.049987	0.267401	1	0.970112	NA	NA
TRINITY_DN10397_c0_g1	0.685292	0.304905	1	0.275509	NA	NA
TRINITY_DN10398_c0_g1	-0.00886121	0.315444	1	0.996641	unnamed protein product [Lepeophtheirus salmonis]	EMLSAP00000002884
TRINITY_DN10399_c0_g1	0.711802	0.152617	1	0.000831034	sorting nexin-29-like [Lepeophtheirus salmonis]	EMLSAP00000002368
TRINITY_DN104_c0_g1	-0.0440108	0.250203	1	0.974205	gammaaminobutyric acid receptor subunit deltalike [Bombyx mori] [Lepeophtheirus salmonis]	EMLSAP00000001113
TRINITY_DN104_c0_g2	0.21496	0.290377	1	0.830727	gammaaminobutyric acid receptor subunit deltalike [Bombyx mori] [Lepeophtheirus salmonis]	EMLSAP00000001113
TRINITY_DN104_c0_g3	-0.205053	0.303695	1	999	NA	NA
TRINITY_DN104_c1_g1	-0.0969106	0.316466	1	0.950467	NA	NA
TRINITY_DN1040_c0_g1	-0.157714	0.115542	1	0.614487	calcium-binding mitochondrial carrier protein Aralar1-like isoform X1 [Lepeophtheirus salmonis]	EMLSAP00000005599
TRINITY_DN10400_c0_g1	0.193578	0.14581	1	0.629608	NA	NA
TRINITY_DN10400_c1_g1	0.214631	0.23879	1	0.789392	NA	NA
TRINITY_DN10401_c0_g1	-0.259277	0.149905	1	0.463493	Fatty acid-binding protein [Caligus rogercresseyi]	EMLSAP00000009128
TRINITY_DN10403_c0_g1	0.25772	0.285236	1	0.788712	NA	NA
TRINITY_DN10403_c1_g1	0.113098	0.294916	1	999	NA	NA
TRINITY_DN10404_c0_g1	-0.410765	0.305113	1	0.623292	NA	NA
TRINITY_DN10406_c0_g1	-0.19398	0.205179	1	0.773256	NA	NA
TRINITY_DN10406_c1_g1	-0.534363	0.280191	1	0.392851	NA	NA
TRINITY_DN10408_c0_g1	0.0265656	0.284262	1	0.986523	NA	NA
TRINITY_DN10409_c0_g1	0.323651	0.303486	1	999	NA	NA
TRINITY_DN1041_c0_g1	0.721061	0.310373	1	0.244138	NA	NA
TRINITY_DN1041_c0_g2	-0.247173	0.209569	999	999	NA	NA
TRINITY_DN1041_c1_g1	0.089058	0.0976935	1	0.787031	exocyst complex component 5-like [Lepeophtheirus salmonis]	EMLSAP00000007191
TRINITY_DN1041_c2_g1	-0.0771564	0.29235	1	0.957812	NA	NA
TRINITY_DN1041_c3_g1	-0.500781	0.301396	1	0.496681	NA	NA
TRINITY_DN10410_c0_g1	0.410612	0.254004	1	0.508506	NA	NA
TRINITY_DN10411_c0_g1	0.0642863	0.218764	1	0.952309	NELlike 1 (Silurana), partial [Caligus rogercresseyi]	EMLSAP00000007427
TRINITY_DN10411_c0_g2	0.222354	0.282976	1	0.827957	NELlike 1 (Silurana), partial [Caligus rogercresseyi]	EMLSAP00000007427
TRINITY_DN10411_c1_g1	0.106484	0.315751	1	0.944465	NA	NA
TRINITY_DN10412_c0_g1	0.608803	0.280885	1	0.139045	NA	NA
TRINITY_DN10412_c1_g1	0.136297	0.279109	1	999	NA	NA
TRINITY_DN10413_c0_g1	-0.100047	0.301963	1	0.924977	NA	NA
TRINITY_DN10414_c0_g1	-0.0321064	0.314695	1	0.984968	KIF4_21_27 [Lepeophtheirus salmonis]	EMLSAP00000009973
TRINITY_DN10415_c0_g1	-0.215464	0.312154	1	999	NA	NA
TRINITY_DN10415_c0_g2	0.295884	0.271401	1	0.719271	NA	NA
TRINITY_DN10415_c1_g1	0.105686	0.222758	1	0.91329	NA	NA
TRINITY_DN10415_c3_g1	0.153615	0.31555	1	0.920351	NA	NA
TRINITY_DN10416_c0_g1	0.0731784	0.297457	1	0.959821	leucine zipper transcription factor-like protein 1 [Lepeophtheirus salmonis]	EMLSAP00000002928
TRINITY_DN10417_c0_g1	0.259457	0.177279	1	0.571746	UPF0538 protein [Caligus rogercresseyi]	EMLSAP00000004617
TRINITY_DN10419_c0_g1	-0.377632	0.287373	1	0.645153	NA	NA
TRINITY_DN10419_c0_g2	-0.122567	0.241055	999	999	NA	NA
TRINITY_DN10419_c1_g1	0.0725746	0.315378	1	999	NA	NA
TRINITY_DN1042_c0_g1	-0.156162	0.220533	1	0.849772	L-asparaginase-like isoform X2 [Lepeophtheirus salmonis]	EMLSAP00000004440
TRINITY_DN10420_c0_g1	0.124812	0.130189	1	0.767965	protein phosphatase Slingshot-like [Lepeophtheirus salmonis]	EMLSAP00000009009
TRINITY_DN10420_c1_g1	0.0340268	0.272055	1	0.982164	NA	NA
TRINITY_DN10421_c0_g1	0.537896	0.258168	1	0.315204	uncharacterized protein LOC121132508 [Lepeophtheirus salmonis]	EMLSAP00000007515
[truncated: 70,475 more rows]

## Sheet: AdultFem_BW_Moribund_vs-active
Genename	log2FC	lfcSE	padj1,5	padj0	AllCopBlast	EMLSAPblast
[truncated: 47,627 more rows]

[truncated: 1 more sheets: SW-adult-vs-cop]
